# Supplementary material for: A high-throughput CRISPR interference screen for dissecting functional regulators of GPCR/cAMP signaling
Source: PLoS Genet. 2020 Oct 14;16(10):e1009103. doi: 10.1371/journal.pgen.1009103 (PMC7588078; doi:10.1371/journal.pgen.1009103)
Supplement: S1 Data — (XLSX) [file pgen.1009103.s007.xlsx]

## Sheet: Fig. 1
Fig. 1B Frequency (%) of cells expressing reporter					Fig. 1C Reporter expression (% normalized to DMSO + Fsk)											Fig. 1D Time-course reporter expression upon B2-AR activation (Iso)							Fig. 1E Dose-response reporter expression upon B2-AR activation (Iso)
	Untreated	10uM FSK			H89 (PKA inhibitor, left)						666-15 (CREB inhibitor, right)						ND	2hr	3hr	4hr	5hr			Dose (log10)	Replicates
	3.70531	4.01465			DMSO + ND	H89 + ND	DMSO + Fsk	H89 + Fsk			DMSO + ND	666-15 + ND	DMSO + Fsk	666-15 + Fsk			3.67026	3.3788	3.93238	4.27248	4.35226		10pM	-11	156	161	162
	3.5055	3.9736			2.28967	2.42357	102.299	23.9679			7.43	6.99	94.04	66.39			3.51279	3.3605	3.81065	4.02217	4.1155		100pM	-10	194	176	187
	3.32285	3.97012			2.36331	2.31645	102.7	25.4408			7.28	7.52	105.96	75.57			3.36781	3.27367	3.75367	3.97934	4.10124		500pM	-9.30103	374	329	376
	3.1724	3.92542			2.53069	2.43026	95.0011	28.9891			9.94	9.19	93.26	26.06			3.18559	3.24921	3.74366	3.91541	4.06183		1nM	-9	701	716	680
	3.09484	3.91935			2.76159	2.74594	117.504	27.6941			8.52	8.01	113.66	25.2			3.16338	3.24166	3.67844	3.89206	4.02815		5nM	-8.30103	1053	1024	1039
	3.07447	3.90861			6.62625	6.75924	96.7729	24.0172			9.38	7.89	93.09	30.86			3.14862	3.23818	3.65836	3.88739	4.02291		10nM	-8	1092	1147	1185
	2.96518	3.89698			7.43204	7.18952	87.8545	23.8607									3.13291	3.18282	3.64201	3.87275	4.01796		100nM	-7	1141	1257	1295
	2.94028	3.89275			6.44631	7.3851	97.8682	25.6601									3.12709	3.14084	3.6276	3.87202	4.01013		1uM	-6	1217	1241
	2.89429	3.87226															3.11197	3.12664	3.62717	3.8686	3.99598
	2.85059	3.84501															3.07751	3.10491	3.61563	3.86811	3.98637
	2.83143	3.83989															3.076	3.10491	3.61533	3.84562	3.97826
	2.82426	3.83815															3.06418	3.1011	3.60496	3.83445	3.97533
	2.79719	3.83595															3.04393	3.087	3.59249	3.82272	3.95873
	2.79137	3.83241															3.03899	3.08552	3.59219	3.78765	3.95753
	2.7835	3.83072															3.02838	3.07192	3.58235	3.78369	3.95633
	2.77749	3.82624															3.01166	3.06936	3.57374	3.7823	3.95492
	2.76419	3.82199															3.00989	3.06678	3.56806	3.76616	3.95041
	2.76106	3.81474															3.00693	3.03232	3.51941	3.76544	3.93302
	2.75896	3.81028															2.99732	3.03119	3.51904	3.75981	3.92906
	2.75261	3.80634															2.9961	3.02497	3.50399	3.74907	3.92627
	2.74616	3.80207															2.9955	3.02497	3.50209	3.74594	3.92044
	2.74616	3.7995															2.98997	3.01923	3.50152	3.74104	3.91224
	2.7418	3.78971															2.9566	3.01283	3.49866	3.73939	3.90861
	2.73408	3.78785															2.94579	3.00574	3.49789	3.73196	3.90577
	2.73297	3.78726															2.94236	2.99853	3.49054	3.71309	3.90102
	2.72735	3.7786															2.93541	2.99059	3.48445	3.70756	3.89813
	2.72621	3.77517															2.93118	2.98249	3.47037	3.704	3.89759
	2.7228	3.76905															2.93118	2.97934	3.46976	3.70304	3.89644
	2.71589	3.76833															2.92189	2.97744	3.4673	3.69568	3.88848
	2.71472	3.76709															2.92189	2.96909	3.45519	3.68522	3.88227
	2.71122	3.76616															2.91972	2.95325	3.45051	3.68309	3.87517
	2.7065	3.75643															2.91753	2.94852	3.4503	3.67347	3.87072
	2.70412	3.75622															2.91607	2.94783	3.4503	3.67206	3.86844
	2.69932	3.75197															2.91387	2.94442	3.44491	3.66728	3.86532
	2.69932	3.75197															2.91387	2.94373	3.44426	3.66219	3.86499
	2.69568	3.75197															2.91017	2.94304	3.44361	3.65637	3.86243
	2.69202	3.75111															2.91017	2.9375	3.43902	3.65343	3.85827
	2.69079	3.74961															2.90868	2.93681	3.4335	3.65262	3.85768
	2.69079	3.74702															2.90794	2.93541	3.42812	3.6502	3.85768
	2.68832	3.74583															2.89506	2.934	3.42085	3.65006	3.8576
	2.67831	3.74421															2.88495	2.934	3.41369	3.64871	3.85634
	2.67577	3.74377															2.88495	2.92549	3.40333	3.64612	3.85592
	2.66284	3.74268															2.88338	2.92333	3.40261	3.64243	3.85381
	2.66153	3.73994															2.86069	2.92117	3.40117	3.64188	3.85288
	2.66021	3.73697															2.85229	2.91972	3.40069	3.64119	3.85067
	2.65756	3.73174															2.84199	2.9168	3.39949	3.63953	3.84956
	2.65222	3.73151															2.84024	2.91534	3.39732	3.63828	3.84579
	2.65222	3.72405															2.83232	2.91387	3.39684	3.63213	3.84424
	2.64817	3.7197															2.83054	2.91165	3.39465	3.62788	3.84415
	2.64681	3.71577															2.81971	2.91091	3.39417	3.62532	3.84103
	2.64681	3.71414															2.81879	2.90344	3.39148	3.62388	3.84024
	2.64407	3.71227															2.81233	2.90268	3.38605	3.62331	3.83937
	2.64133	3.71216															2.81233	2.89965	3.38506	3.62028	3.83613
	2.63994	3.71063															2.8114	2.89889	3.38257	3.61956	3.83533
	2.63994	3.71028															2.80953	2.89583	3.37474	3.61738	3.83348
	2.63856	3.7078															2.80483	2.89506	3.37448	3.61577	3.83348
	2.63578	3.70614															2.79137	2.89275	3.37039	3.61475	3.83277
	2.63438	3.70436															2.78942	2.88965	3.36547	3.61416	3.82281
	2.62874	3.7034															2.78844	2.88887	3.36495	3.61284	3.82253
	2.62874	3.7034															2.78844	2.881	3.36469	3.6121	3.81833
	2.62874	3.70268															2.78745	2.87782	3.36181	3.60869	3.81732
	2.62731	3.70256															2.78745	2.87782	3.36024	3.60765	3.81594
	2.62302	3.70208															2.78449	2.87541	3.35945	3.60361	3.81196
	2.62302	3.70136															2.7805	2.8738	3.35467	3.60211	3.81084
	2.62158	3.69653															2.7805	2.87137	3.35387	3.60195	3.80897
	2.62014	3.69593															2.7795	2.86974	3.35333	3.59694	3.80407
	2.62014	3.69507															2.7795	2.86647	3.34849	3.5948	3.80388
	2.61869	3.69104															2.77749	2.86235	3.34714	3.59388	3.79584
	2.61723	3.68721															2.77648	2.86152	3.34659	3.59017	3.79245
	2.61577	3.68671															2.7714	2.86069	3.3455	3.5894	3.78922
	2.61431	3.68572															2.76419	2.85985	3.34167	3.58487	3.78853
	2.60691	3.68497															2.76211	2.85902	3.3414	3.5844	3.78735
	2.60541	3.68434															2.76211	2.85902	3.33502	3.58392	3.78735
	2.59633	3.68372															2.76106	2.85735	3.33222	3.58235	3.78528
	2.59633	3.68247															2.76106	2.8565	3.33138	3.57886	3.78489
	2.59017	3.68083															2.75791	2.85567	3.33054	3.57614	3.778
	2.58862	3.6802															2.75686	2.85482	3.32912	3.57261	3.77739
	2.58706	3.67755															2.75367	2.85059	3.32685	3.57131	3.77618
	2.58549	3.67666															2.75367	2.84716	3.32543	3.56904	3.7711
	2.58549	3.67564															2.75154	2.84716	3.32514	3.56855	3.77059
	2.58392	3.67513															2.75047	2.84631	3.32314	3.56839	3.76305
	2.58235	3.67449															2.75047	2.84372	3.32257	3.56544	3.76012
	2.58076	3.67321															2.74724	2.84285	3.32055	3.56231	3.75229
	2.57758	3.67296															2.74616	2.84111	3.32026	3.55765	3.74983
	2.57758	3.67206															2.74616	2.83674	3.31911	3.55699	3.74821
	2.57758	3.67077															2.74507	2.83674	3.31649	3.55581	3.74713
	2.57598	3.66948															2.7418	2.83674	3.31416	3.5548	3.74681
	2.57438	3.66728															2.7418	2.83321	3.31416	3.55278	3.74594
	2.57438	3.66624															2.7418	2.82965	3.31416	3.55176	3.74497
	2.57438	3.66402															2.73961	2.82876	3.30647	3.55176	3.7441
	2.57277	3.66324															2.7363	2.82696	3.30288	3.55176	3.74344
	2.57277	3.65796															2.73519	2.82426	3.30198	3.54733	3.74333
	2.57115	3.65623															2.73185	2.82426	3.30077	3.54699	3.74268
	2.57115	3.65463															2.72735	2.82335	3.30047	3.5439	3.74246
	2.56953	3.6545															2.72394	2.82244	3.29408	3.54338	3.7395
	2.56626	3.65436															2.72394	2.82153	3.28759	3.53939	3.73652
	2.56626	3.65436															2.7228	2.82062	3.28634	3.53834	3.73586
	2.56462	3.65369															2.7228	2.81971	3.28634	3.53676	3.73519
	2.56297	3.65369															2.72051	2.81788	3.28509	3.53536	3.73497
	2.56132	3.65208															2.72051	2.81696	3.28415	3.53501	3.7343
	2.56132	3.64653															2.72051	2.81696	3.2791	3.53236	3.73106
	2.55965	3.64653															2.7182	2.81604	3.27528	3.53129	3.72949
	2.55965	3.64558															2.7182	2.81604	3.27463	3.52898	3.72859
	2.55799	3.64311															2.7182	2.81511	3.27399	3.5288	3.72723
	2.55632	3.64133															2.71356	2.81326	3.27399	3.52665	3.72667
	2.55632	3.6387															2.71239	2.81326	3.27367	3.52575	3.72485
	2.55464	3.63717															2.71239	2.81233	3.27303	3.52521	3.72474
	2.55295	3.63619															2.71122	2.8114	3.27174	3.52232	3.72417
	2.55295	3.6355															2.71122	2.8114	3.26947	3.52214	3.72314
	2.55295	3.63466															2.71122	2.81047	3.26817	3.52178	3.72154
	2.54955	3.63438															2.7065	2.80766	3.26784	3.52159	3.71982
	2.54785	3.6334															2.7065	2.80766	3.26687	3.52032	3.71878
	2.54785	3.63086															2.7065	2.80672	3.26654	3.51977	3.71832
	2.54614	3.63058															2.70412	2.80577	3.26392	3.51923	3.71786
	2.54441	3.63029															2.70172	2.80483	3.26293	3.51574	3.71774
	2.54269	3.62675															2.70172	2.80388	3.26194	3.51501	3.71577
	2.54269	3.62532															2.70172	2.80388	3.26161	3.51445	3.71391
	2.53921	3.62532															2.70052	2.80293	3.26029	3.51186	3.71192
	2.53921	3.62288															2.69568	2.80103	3.25962	3.51149	3.71086
	2.53747	3.62273															2.69324	2.80007	3.25962	3.51056	3.71063
	2.53395	3.62144															2.68956	2.80007	3.25862	3.51	3.70685
	2.53395	3.62115															2.68209	2.79911	3.25763	3.50963	3.70447
	2.53218	3.62072															2.68209	2.79911	3.25428	3.50587	3.7034
	2.53218	3.62043															2.68083	2.79719	3.25394	3.50285	3.70172
	2.52862	3.6184															2.67957	2.79526	3.25327	3.50171	3.70076
	2.52862	3.61767															2.67831	2.79429	3.25259	3.4977	3.69896
	2.52683	3.61752															2.67704	2.79429	3.25124	3.49712	3.69714
	2.52683	3.61752															2.67577	2.79235	3.25022	3.49597	3.69653
	2.52683	3.61665															2.67449	2.79235	3.24955	3.49558	3.69629
	2.52503	3.61636															2.67193	2.79137	3.2475	3.49462	3.69556
	2.52503	3.61606															2.67193	2.79137	3.24545	3.49443	3.69544
	2.52323	3.61533															2.67064	2.79137	3.24269	3.49384	3.69471
	2.52323	3.61519															2.67064	2.79137	3.24235	3.48917	3.69361
	2.52323	3.61519															2.66935	2.7904	3.242	3.48878	3.69165
	2.52323	3.61445															2.66676	2.78942	3.24131	3.48878	3.69079
	2.52323	3.61387															2.66676	2.78942	3.23958	3.48741	3.69067
	2.52141	3.61357															2.66676	2.78844	3.23923	3.48603	3.68807
	2.52141	3.61092															2.66284	2.78548	3.23888	3.48425	3.68708
	2.51959	3.61062															2.66153	2.78449	3.23853	3.48247	3.68609
	2.51776	3.61062															2.65889	2.78449	3.23818	3.48207	3.68359
	2.51776	3.6078															2.65889	2.78449	3.23714	3.48147	3.68209
	2.51776	3.6078															2.65623	2.7835	3.23714	3.48067	3.67957
	2.51593	3.60601															2.65356	2.7835	3.23679	3.47947	3.67742
	2.51593	3.60556															2.65222	2.7825	3.23362	3.47727	3.67717
	2.51593	3.60316															2.65087	2.7815	3.2308	3.47646	3.67691
	2.51593	3.60211															2.65087	2.7805	3.2308	3.47566	3.67666
	2.51408	3.60029															2.65087	2.7795	3.224	3.47383	3.67539
	2.51223	3.59938															2.64817	2.7795	3.22328	3.47282	3.67398
	2.51223	3.59908															2.64681	2.7785	3.2222	3.47201	3.67232
	2.51037	3.59725															2.64681	2.77749	3.22111	3.47017	3.67193
	2.51037	3.59694															2.64544	2.77648	3.2171	3.46935	3.66858
	2.51037	3.59679															2.6427	2.77648	3.21637	3.46709	3.66793
	2.5085	3.59633															2.6427	2.77547	3.21563	3.46668	3.66715
	2.5085	3.59603															2.64133	2.77547	3.21453	3.46606	3.66702
	2.5085	3.59603															2.64133	2.77446	3.2112	3.46461	3.66689
	2.5085	3.59557															2.64133	2.77344	3.20934	3.4642	3.66663
	2.50663	3.59511															2.64133	2.77344	3.20859	3.46399	3.66402
	2.50663	3.59219															2.63856	2.77344	3.20635	3.46066	3.66324
	2.50474	3.59172															2.63856	2.77344	3.2056	3.45982	3.66284
	2.50285	3.59002															2.63856	2.77243	3.20447	3.45961	3.65995
	2.50285	3.58878															2.63717	2.7714	3.20182	3.45793	3.65942
	2.49904	3.5869															2.63717	2.7714	3.19992	3.4573	3.65809
	2.49712	3.5869															2.63578	2.77038	3.19877	3.45646	3.65796
	2.49712	3.58612															2.63578	2.77038	3.19801	3.45498	3.65783
	2.49712	3.58612															2.63578	2.76936	3.19686	3.45392	3.6565
	2.4952	3.58565															2.63578	2.76833	3.19609	3.45371	3.65543
	2.49326	3.58408															2.63578	2.76833	3.19417	3.45201	3.6553
	2.49326	3.58392															2.63438	2.76833	3.19417	3.45179	3.65436
	2.49326	3.58392															2.63438	2.76833	3.19417	3.44965	3.65168
	2.49132	3.58314															2.63297	2.7673	3.19378	3.44837	3.6506
	2.49132	3.58266															2.63297	2.7673	3.19262	3.44729	3.64993
	2.48937	3.58219															2.63297	2.76626	3.19146	3.44664	3.64898
	2.48937	3.58219															2.63157	2.76626	3.19146	3.44621	3.64844
	2.48937	3.58203															2.63157	2.76626	3.19029	3.44448	3.64599
	2.48741	3.58171															2.62731	2.76523	3.18441	3.44339	3.64544
	2.48544	3.58061															2.62589	2.76523	3.18282	3.44339	3.64407
	2.48544	3.58029															2.62589	2.76419	3.18243	3.44274	3.64394
	2.48147	3.57886															2.62589	2.76419	3.18124	3.44099	3.64284
	2.48147	3.5779															2.62446	2.76315	3.17844	3.44012	3.64256
	2.47947	3.5779															2.62446	2.76211	3.17684	3.43505	3.6416
	2.47947	3.57502															2.62302	2.76106	3.17523	3.43461	3.64022
	2.47747	3.57454															2.62302	2.76002	3.17442	3.43394	3.63842
	2.47747	3.57438															2.62158	2.75896	3.16955	3.43327	3.63689
	2.47747	3.57357															2.62014	2.75686	3.16955	3.43216	3.63647
	2.47545	3.57293															2.62014	2.7558	3.16914	3.43216	3.6355
	2.47545	3.57277															2.61869	2.7558	3.16832	3.42745	3.63396
	2.47343	3.57164															2.61869	2.7558	3.16832	3.42699	3.63311
	2.47343	3.57099															2.61869	2.75367	3.16668	3.42314	3.63283
	2.47343	3.56969															2.61723	2.75261	3.16668	3.42314	3.63283
	2.47139	3.56936															2.61577	2.75261	3.16462	3.42245	3.6293
	2.47139	3.5692															2.61577	2.75261	3.16379	3.42131	3.62874
	2.47139	3.56904															2.61577	2.75154	3.16338	3.42131	3.62746
	2.46935	3.56887															2.61431	2.75154	3.16296	3.41994	3.62717
	2.46935	3.56887															2.61136	2.75047	3.16213	3.41786	3.62703
	2.46935	3.56806															2.60988	2.7494	3.16172	3.41764	3.62417
	2.46935	3.56577															2.60988	2.7494	3.15795	3.41648	3.62345
	2.4673	3.56544															2.6084	2.7494	3.15585	3.41393	3.62302
	2.4673	3.56363															2.60691	2.74832	3.15416	3.41369	3.62288
	2.4673	3.5628															2.60691	2.74724	3.15247	3.41206	3.62173
	2.4673	3.56264															2.60691	2.74616	3.15162	3.41183	3.62014
	2.46523	3.56248															2.60691	2.74507	3.15119	3.41183	3.61912
	2.46523	3.56231															2.60541	2.74507	3.14991	3.41066	3.6165
	2.46316	3.56214															2.60541	2.74507	3.14991	3.40948	3.61519
	2.46108	3.56049															2.60391	2.74399	3.14819	3.40783	3.61504
	2.45899	3.55949															2.60241	2.74399	3.14648	3.40641	3.61475
	2.45899	3.55949															2.60241	2.74399	3.14302	3.40641	3.61475
	2.45899	3.55849															2.6009	2.7429	3.14302	3.40594	3.6146
	2.45899	3.55799															2.6009	2.7429	3.14302	3.4057	3.61416
	2.45899	3.55799															2.59938	2.7418	3.14171	3.40499	3.61401
	2.45688	3.55699															2.59938	2.7418	3.14171	3.40475	3.61342
	2.45688	3.55648															2.59938	2.74071	3.1404	3.40333	3.61328
	2.45688	3.55547															2.59938	2.74071	3.13909	3.40045	3.61328
	2.45688	3.5543															2.59633	2.74071	3.13909	3.40021	3.61313
	2.45688	3.55396															2.59633	2.73961	3.13777	3.40021	3.61195
	2.45477	3.55312															2.59633	2.73961	3.13777	3.39756	3.60988
	2.45477	3.55278															2.59633	2.73851	3.13733	3.39417	3.60825
	2.45477	3.55261															2.5948	2.73851	3.13557	3.39246	3.60795
	2.45264	3.55227															2.5948	2.73851	3.13513	3.39074	3.60661
	2.45264	3.55142															2.5948	2.73851	3.13424	3.3905	3.60661
	2.45264	3.55109															2.5948	2.73741	3.13335	3.39025	3.60646
	2.45264	3.55024															2.5948	2.7363	3.13335	3.38976	3.60616
	2.45264	3.5499															2.5948	2.7363	3.13291	3.38927	3.60511
	2.45264	3.54802															2.59326	2.7363	3.13023	3.38704	3.60436
	2.45264	3.54751															2.59326	2.73408	3.13023	3.3868	3.60436
	2.45051	3.54733															2.59326	2.73185	3.12979	3.38655	3.60376
	2.45051	3.54528															2.59172	2.73185	3.12709	3.3858	3.60105
	2.45051	3.54528															2.59172	2.73185	3.12393	3.38356	3.60059
	2.45051	3.5451															2.59172	2.73073	3.1212	3.38307	3.5974
	2.44837	3.54321															2.59172	2.7296	3.1212	3.38056	3.5974
	2.44837	3.54303															2.58862	2.7296	3.12028	3.3798	3.5974
	2.44837	3.542															2.58862	2.7296	3.11937	3.3793	3.59664
	2.44837	3.54061															2.58862	2.7296	3.11845	3.37703	3.59465
	2.44621	3.53974															2.58549	2.72735	3.11568	3.3755	3.59465
	2.44621	3.53904															2.58392	2.72735	3.11475	3.37525	3.59434
	2.44621	3.53904															2.58235	2.72735	3.11475	3.37525	3.59419
	2.44405	3.53886															2.58235	2.72621	3.11383	3.37474	3.59373
	2.44187	3.53869															2.58235	2.72508	3.11383	3.37423	3.59326
	2.44187	3.53817															2.57918	2.7228	3.11383	3.37423	3.59311
	2.44187	3.53764															2.57918	2.7228	3.11197	3.37244	3.59017
	2.44187	3.53659															2.57918	2.72051	3.1115	3.37141	3.58971
	2.44187	3.53483															2.57918	2.71705	3.11103	3.37116	3.58846
	2.44187	3.53413															2.57918	2.71705	3.11056	3.36987	3.58831
	2.44187	3.53395															2.57758	2.71705	3.11009	3.36729	3.58502
	2.43968	3.53342															2.57758	2.71589	3.10916	3.36625	3.58392
	2.43968	3.53342															2.57758	2.71589	3.10633	3.36547	3.58314
	2.43968	3.53324															2.57598	2.71472	3.10491	3.36443	3.58266
	2.43968	3.53324															2.57598	2.71356	3.10349	3.36129	3.58187
	2.43968	3.53254															2.57598	2.71356	3.10206	3.36103	3.58124
	2.43748	3.53254															2.57598	2.71239	3.1011	3.36076	3.57981
	2.43748	3.53218															2.57438	2.71122	3.10014	3.36024	3.57694
	2.43748	3.53129															2.57277	2.71122	3.09918	3.35945	3.57598
	2.43748	3.53076															2.57277	2.71122	3.0987	3.35733	3.57534
	2.43527	3.53058															2.57277	2.71004	3.09822	3.35733	3.57293
	2.43527	3.53041															2.56953	2.70886	3.09822	3.35653	3.57212
	2.43305	3.53023															2.56953	2.70886	3.09774	3.35627	3.5705
	2.43305	3.52987															2.5679	2.70886	3.09629	3.356	3.56936
	2.43305	3.52951															2.5679	2.70886	3.09532	3.35574	3.56839
	2.43305	3.52934															2.5679	2.70886	3.09192	3.35467	3.56462
	2.43305	3.52629															2.56626	2.70886	3.09192	3.35333	3.56413
	2.43305	3.52557															2.56626	2.70886	3.09143	3.3528	3.5628
	2.43082	3.52521															2.56626	2.70768	3.08947	3.35173	3.56264
	2.43082	3.52467															2.56462	2.7065	3.087	3.35038	3.56198
	2.43082	3.52395															2.56462	2.7065	3.08602	3.34984	3.56165
	2.43082	3.52395															2.56462	2.7065	3.08602	3.34984	3.55999
	2.43082	3.52359															2.56297	2.70531	3.08552	3.34876	3.55882
	2.42857	3.5225															2.56297	2.70412	3.08502	3.34795	3.55866
	2.42857	3.52232															2.56297	2.70412	3.08502	3.34768	3.55665
	2.42632	3.52068															2.56297	2.70292	3.08453	3.34686	3.55379
	2.42632	3.52032															2.56132	2.70292	3.08403	3.34578	3.55362
	2.42632	3.52032															2.56132	2.70292	3.07953	3.34578	3.55295
	2.42632	3.51996															2.55965	2.69932	3.07852	3.34578	3.55176
	2.42405	3.51959															2.55965	2.69932	3.0765	3.34523	3.55159
	2.42405	3.51941															2.55965	2.69811	3.076	3.34469	3.55091
	2.42405	3.51831															2.55799	2.6969	3.076	3.34441	3.54921
	2.42177	3.51795															2.55799	2.69568	3.076	3.34414	3.54802
	2.42177	3.51703															2.55799	2.69568	3.07549	3.34387	3.54355
	2.42177	3.51685															2.55632	2.69447	3.07549	3.34359	3.54286
	2.42177	3.51666															2.55632	2.69202	3.07345	3.34332	3.54234
	2.42177	3.51556															2.55464	2.69202	3.07192	3.3425	3.54217
	2.42177	3.51482															2.55464	2.69202	3.07192	3.3414	3.54217
	2.41948	3.51482															2.55295	2.69079	3.07141	3.34029	3.54217
	2.41948	3.51408															2.55295	2.69079	3.0709	3.34002	3.54095
	2.41948	3.51353															2.55295	2.69079	3.07038	3.33891	3.53956
	2.41948	3.51279															2.55295	2.69079	3.06936	3.33891	3.53956
	2.41717	3.51205															2.55295	2.68956	3.06884	3.33864	3.53904
	2.41717	3.51186															2.55125	2.68956	3.06678	3.33753	3.53817
	2.41486	3.5113															2.55125	2.68956	3.06678	3.33614	3.53694
	2.41486	3.51112															2.55125	2.68708	3.06522	3.33586	3.53466
	2.41486	3.51037															2.54955	2.68708	3.06418	3.3353	3.53448
	2.41486	3.50981															2.54955	2.68708	3.06366	3.33335	3.53165
	2.41253	3.50981															2.54955	2.68708	3.06314	3.33307	3.53129
	2.41253	3.50981															2.54785	2.68708	3.06209	3.33279	3.53112
	2.41253	3.50963															2.54785	2.68708	3.05999	3.33279	3.52844
	2.41253	3.50906															2.54441	2.68584	3.05842	3.33166	3.52575
	2.41253	3.5085															2.54441	2.68459	3.05683	3.33138	3.52413
	2.41019	3.5085															2.54441	2.68334	3.0563	3.33054	3.52232
	2.41019	3.50813															2.54441	2.68334	3.05364	3.33054	3.52196
	2.41019	3.50738															2.54441	2.68083	3.0531	3.33025	3.52159
	2.40783	3.50738															2.54441	2.68083	3.05257	3.32912	3.52087
	2.40783	3.50738															2.54441	2.68083	3.0515	3.32771	3.52014
	2.40783	3.50719															2.54269	2.68083	3.05096	3.32742	3.51959
	2.40783	3.50531															2.54269	2.67957	3.04935	3.32714	3.51923
	2.40783	3.5038															2.54269	2.67831	3.04881	3.32628	3.51868
	2.40547	3.50361															2.54269	2.67704	3.04881	3.32543	3.5185
	2.40547	3.50323															2.54095	2.67704	3.04773	3.32514	3.51813
	2.40547	3.50285															2.54095	2.67704	3.04719	3.32514	3.51537
	2.40547	3.50266															2.54095	2.67577	3.0461	3.32457	3.51297
	2.40547	3.50152															2.54095	2.67577	3.04502	3.32457	3.51205
	2.40547	3.50114															2.54095	2.67449	3.04502	3.32429	3.51149
	2.40547	3.50114															2.53921	2.67449	3.04502	3.32285	3.50925
	2.40309	3.50095															2.53921	2.67449	3.04393	3.32257	3.50888
	2.40309	3.50076															2.53921	2.67321	3.04284	3.32228	3.50869
	2.40309	3.50076															2.53921	2.67321	3.04229	3.32199	3.50606
	2.40309	3.50038															2.53747	2.67193	3.04229	3.32113	3.50606
	2.40069	3.50038															2.53747	2.67193	3.04174	3.32084	3.50606
	2.40069	3.5															2.53747	2.67064	3.04064	3.32084	3.50569
	2.40069	3.4998															2.53571	2.67064	3.04009	3.32055	3.50493
	2.40069	3.49961															2.53571	2.66935	3.03899	3.32026	3.50455
	2.40069	3.49847															2.53395	2.66935	3.03789	3.32026	3.50418
	2.40069	3.49847															2.53395	2.66806	3.03789	3.3194	3.50323
	2.39829	3.49808															2.53395	2.66676	3.03789	3.3194	3.50114
	2.39829	3.4977															2.53395	2.66676	3.03733	3.31853	3.50114
	2.39829	3.49731															2.53395	2.66676	3.03733	3.31824	3.49866
	2.39829	3.49693															2.53218	2.66676	3.03678	3.31795	3.49789
	2.39587	3.49674															2.53218	2.66546	3.03511	3.31562	3.49789
	2.39587	3.49635															2.53218	2.66546	3.03399	3.31503	3.49616
	2.39587	3.49616															2.53218	2.66415	3.03344	3.31474	3.49539
	2.39587	3.49578															2.53041	2.66415	3.03232	3.31474	3.49481
	2.39587	3.49539															2.53041	2.66415	3.03119	3.31474	3.49443
	2.39344	3.4952															2.53041	2.66415	3.03007	3.31445	3.49365
	2.39344	3.49443															2.53041	2.66415	3.02951	3.31328	3.49229
	2.39344	3.49423															2.53041	2.66284	3.02724	3.31092	3.4921
	2.39344	3.49249															2.53041	2.66284	3.02724	3.30767	3.49093
	2.39344	3.48976															2.53041	2.66284	3.02668	3.30737	3.49035
	2.39099	3.48839															2.52862	2.66153	3.02268	3.30737	3.48976
	2.39099	3.488															2.52862	2.66153	3.02154	3.30737	3.48976
	2.39099	3.488															2.52862	2.66153	3.02096	3.30677	3.48839
	2.38853	3.48741															2.52862	2.66021	3.02096	3.30677	3.4876
	2.38853	3.48662															2.52683	2.66021	3.02039	3.30558	3.48642
	2.38853	3.48603															2.52683	2.65889	3.01981	3.30558	3.48623
	2.38853	3.48504															2.52683	2.65889	3.01981	3.30408	3.48603
	2.38853	3.48465															2.52683	2.65756	3.0175	3.30378	3.48603
	2.38853	3.48227															2.52683	2.65623	3.0175	3.30348	3.48583
	2.38605	3.48167															2.52683	2.65623	3.01692	3.30318	3.48306
	2.38605	3.48147															2.52503	2.6549	3.01634	3.30318	3.48286
	2.38605	3.48147															2.52503	2.6549	3.014	3.30228	3.48207
	2.38356	3.48127															2.52503	2.6549	3.01283	3.30168	3.48207
	2.38356	3.47947															2.52323	2.65356	3.01283	3.30108	3.48107
	2.38356	3.47767															2.52323	2.65222	3.01225	3.30047	3.48067
	2.38356	3.47747															2.52141	2.65222	3.00989	3.29744	3.48047
	2.38356	3.47727															2.52141	2.65087	3.00989	3.29744	3.47887
	2.38356	3.47646															2.51959	2.65087	3.00989	3.29683	3.47887
	2.38356	3.47626															2.51776	2.64952	3.0093	3.29683	3.47847
	2.38356	3.47566															2.51776	2.64952	3.00812	3.29652	3.47847
	2.38356	3.47566															2.51776	2.64952	3.00812	3.29622	3.47847
	2.38106	3.47485															2.51776	2.64952	3.00812	3.29591	3.47827
	2.38106	3.47464															2.51593	2.64817	3.00753	3.2953	3.47787
	2.38106	3.47404															2.51593	2.64817	3.00634	3.2953	3.47687
	2.38106	3.47343															2.51408	2.64817	3.00634	3.295	3.47687
	2.38106	3.47221															2.51408	2.64817	3.00574	3.29439	3.47687
	2.38106	3.4716															2.51223	2.64681	3.00515	3.29377	3.47646
	2.38106	3.47078															2.51223	2.64681	3.00455	3.29346	3.47626
	2.37854	3.47037															2.51223	2.64681	3.00455	3.29285	3.47626
	2.37854	3.46935															2.51223	2.64681	3.00455	3.29223	3.47545
	2.37601	3.46915															2.51223	2.64681	3.00455	3.29193	3.47545
	2.37601	3.46853															2.51037	2.64544	3.00335	3.29131	3.47525
	2.37601	3.46833															2.51037	2.64544	3.00335	3.29069	3.47505
	2.37346	3.46791															2.51037	2.64407	2.99974	3.28883	3.47444
	2.37346	3.46771															2.5085	2.6427	2.99974	3.2879	3.47444
	2.37346	3.46647															2.5085	2.6427	2.99793	3.28759	3.47404
	2.37346	3.46606															2.5085	2.6427	2.99671	3.28415	3.47323
	2.37346	3.46565															2.5085	2.6427	2.99489	3.28384	3.47221
	2.37346	3.46523															2.50663	2.64133	2.99427	3.28258	3.47201
	2.37346	3.46503															2.50663	2.64133	2.99366	3.28195	3.4716
	2.37346	3.46461															2.50663	2.64133	2.99366	3.281	3.46997
	2.3709	3.46378															2.50663	2.63994	2.99243	3.28069	3.46976
	2.3709	3.46358															2.50663	2.63994	2.99243	3.28005	3.46915
	2.3709	3.46233															2.50663	2.63717	2.99182	3.28005	3.46771
	2.3709	3.46191															2.50474	2.63717	2.98997	3.27942	3.4675
	2.3709	3.46129															2.50474	2.63578	2.98935	3.2791	3.4675
	2.3709	3.46129															2.50474	2.63578	2.98935	3.27878	3.46688
	2.36832	3.46087															2.50474	2.63578	2.98935	3.27878	3.46647
	2.36832	3.46045															2.50474	2.63578	2.98811	3.27847	3.46606
	2.36832	3.46024															2.50285	2.63578	2.98749	3.27783	3.46565
	2.36832	3.45961															2.50285	2.63438	2.98437	3.27719	3.46461
	2.36832	3.45815															2.50285	2.63438	2.98375	3.27687	3.46461
	2.36832	3.45772															2.50285	2.63438	2.98123	3.27303	3.46378
	2.36832	3.45751															2.50285	2.63438	2.97871	3.27238	3.46316
	2.36573	3.45604															2.50095	2.63297	2.97616	3.27077	3.46316
	2.36573	3.45561															2.50095	2.63157	2.97616	3.27077	3.46212
	2.36573	3.4554															2.50095	2.63157	2.97552	3.27012	3.46191
	2.36573	3.45498															2.50095	2.63157	2.97489	3.27012	3.46129
	2.36573	3.45477															2.49712	2.63015	2.97424	3.26915	3.4573
	2.36573	3.45434															2.49712	2.63015	2.9736	3.26621	3.45667
	2.36312	3.45413															2.49712	2.63015	2.9736	3.26425	3.45625
	2.36312	3.45413															2.4952	2.63015	2.96974	3.26326	3.45604
	2.36312	3.45328															2.4952	2.63015	2.96909	3.2626	3.45477
	2.36312	3.45243															2.4952	2.63015	2.96909	3.26128	3.45243
	2.36312	3.45137															2.4952	2.62874	2.96844	3.26062	3.44987
	2.36312	3.45137															2.49326	2.62874	2.96714	3.26029	3.44965
	2.3605	3.45008															2.49326	2.62731	2.96649	3.25996	3.44965
	2.3605	3.44965															2.49326	2.62731	2.96649	3.25763	3.44901
	2.3605	3.4488															2.49326	2.62731	2.96649	3.25729	3.44858
	2.3605	3.44815															2.49326	2.62731	2.96518	3.25729	3.44815
	2.35786	3.44772															2.49132	2.62589	2.96518	3.25729	3.44794
	2.35786	3.44729															2.49132	2.62589	2.96387	3.25662	3.44751
	2.35786	3.44535															2.49132	2.62589	2.96387	3.25629	3.44643
	2.35786	3.44535															2.49132	2.62446	2.96322	3.25596	3.44535
	2.3552	3.44535															2.48937	2.62446	2.96322	3.25461	3.44513
	2.3552	3.44296															2.48937	2.62302	2.96322	3.25259	3.44405
	2.3552	3.44252															2.48741	2.62302	2.96256	3.25158	3.44383
	2.3552	3.44187															2.48741	2.62158	2.9619	3.2509	3.4423
	2.3552	3.44187															2.48741	2.62158	2.96124	3.24784	3.44209
	2.35253	3.44165															2.48741	2.62158	2.95992	3.24784	3.44209
	2.35253	3.44143															2.48741	2.62158	2.95992	3.2475	3.44187
	2.35253	3.44143															2.48741	2.62158	2.95793	3.24716	3.44187
	2.35253	3.44121															2.48741	2.62158	2.9566	3.24613	3.44187
	2.35253	3.44077															2.48544	2.62158	2.9566	3.24613	3.44143
	2.35253	3.44077															2.48544	2.62014	2.95593	3.24511	3.44077
	2.35253	3.44056															2.48544	2.62014	2.95593	3.24476	3.43968
	2.35253	3.44056															2.48346	2.62014	2.95526	3.24407	3.4388
	2.35253	3.44034															2.48346	2.62014	2.95459	3.24407	3.43836
	2.35253	3.4399															2.48346	2.62014	2.95459	3.24338	3.43814
	2.35253	3.43858															2.48346	2.61869	2.95325	3.242	3.43638
	2.34984	3.43858															2.48147	2.61869	2.95325	3.24062	3.43594
	2.34984	3.43814															2.48147	2.61869	2.95257	3.24062	3.43416
	2.34984	3.43792															2.48147	2.61869	2.95257	3.24062	3.4335
	2.34984	3.43748															2.48147	2.61723	2.95257	3.24027	3.4326
	2.34984	3.43704															2.48147	2.61577	2.95055	3.24027	3.43216
	2.34984	3.43682															2.47947	2.61577	2.95055	3.24027	3.43193
	2.34714	3.43571															2.47947	2.61577	2.94987	3.23992	3.43104
	2.34714	3.43549															2.47947	2.61577	2.9492	3.23992	3.43082
	2.34714	3.43527															2.47747	2.61431	2.94783	3.23923	3.43014
	2.34714	3.43394															2.47747	2.61431	2.94783	3.23923	3.42947
	2.34714	3.43327															2.47747	2.61431	2.94647	3.23433	3.42745
	2.34714	3.43327															2.47545	2.61431	2.94647	3.23362	3.42699
	2.34714	3.43305															2.47545	2.61431	2.94647	3.23362	3.42586
	2.34714	3.43126															2.47545	2.61431	2.94579	3.23327	3.42564
	2.34714	3.43104															2.47545	2.61284	2.9451	3.23327	3.42496
	2.34714	3.43037															2.47545	2.61284	2.94304	3.2315	3.42496
	2.34441	3.43037															2.47545	2.61284	2.94304	3.23115	3.42291
	2.34441	3.43037															2.47343	2.61284	2.94236	3.22973	3.42268
	2.34441	3.43037															2.47343	2.61284	2.94236	3.22866	3.42154
	2.34441	3.43037															2.47343	2.61284	2.94166	3.22831	3.42154
	2.34441	3.42947															2.47343	2.61284	2.94028	3.22831	3.42085
	2.34441	3.42925															2.47343	2.61284	2.94028	3.22795	3.42085
	2.34441	3.42902															2.47343	2.61136	2.93959	3.22759	3.41948
	2.34167	3.42857															2.47343	2.61136	2.9382	3.22652	3.41879
	2.34167	3.42767															2.47343	2.61136	2.93681	3.2258	3.41856
	2.34167	3.42564															2.47343	2.60988	2.93681	3.22544	3.41856
	2.34167	3.42541															2.47343	2.60988	2.93681	3.22472	3.4181
	2.34167	3.42473															2.47343	2.60988	2.93611	3.22436	3.41764
	2.34167	3.4245															2.47139	2.60988	2.93471	3.22364	3.41671
	2.34167	3.42405															2.47139	2.6084	2.934	3.22292	3.41509
	2.34167	3.42382															2.47139	2.6084	2.9333	3.22256	3.41416
	2.34167	3.42382															2.46935	2.6084	2.9326	3.2222	3.41393
	2.34167	3.42337															2.4673	2.6084	2.93118	3.2222	3.41299
	2.34167	3.42314															2.4673	2.6084	2.92977	3.22147	3.41253
	2.34167	3.42291															2.4673	2.60691	2.92835	3.22147	3.41159
	2.34167	3.42291															2.4673	2.60691	2.92763	3.22038	3.41019
	2.34167	3.42223															2.4673	2.60691	2.92763	3.21929	3.40972
	2.33891	3.42223															2.46523	2.60691	2.92763	3.21856	3.40783
	2.33891	3.42177															2.46523	2.60541	2.92549	3.2182	3.40641
	2.33891	3.42154															2.46316	2.60541	2.92549	3.2182	3.40523
	2.33891	3.42108															2.46316	2.60541	2.92405	3.2182	3.40499
	2.33891	3.42062															2.46316	2.60541	2.92261	3.21783	3.40452
	2.33891	3.42062															2.46316	2.60541	2.92261	3.2171	3.40452
	2.33891	3.4204															2.46316	2.60391	2.92189	3.21563	3.40356
	2.33891	3.41994															2.46316	2.60391	2.92117	3.2149	3.40356
	2.33891	3.41948															2.46108	2.60391	2.92044	3.21342	3.40333
	2.33614	3.41925															2.46108	2.60391	2.91972	3.21268	3.40309
	2.33614	3.41925															2.46108	2.60241	2.91899	3.21157	3.40213
	2.33614	3.41902															2.46108	2.60241	2.91899	3.2112	3.40189
	2.33614	3.41902															2.46108	2.60241	2.91826	3.21009	3.40069
	2.33614	3.41856															2.45899	2.60241	2.91826	3.21009	3.39997
	2.33335	3.41833															2.45899	2.60241	2.91826	3.20897	3.39949
	2.33335	3.4181															2.45899	2.6009	2.91607	3.20897	3.39925
	2.33335	3.41764															2.45899	2.6009	2.91607	3.20859	3.39853
	2.33335	3.41717															2.45899	2.6009	2.9146	3.20785	3.39829
	2.33335	3.41694															2.45899	2.6009	2.9146	3.20747	3.3978
	2.33335	3.41694															2.45899	2.59938	2.91387	3.20672	3.39732
	2.33335	3.41694															2.45899	2.59938	2.91387	3.20672	3.39684
	2.33335	3.41555															2.45899	2.59938	2.91387	3.20597	3.39538
	2.33335	3.41532															2.45899	2.59938	2.91387	3.20371	3.39514
	2.33053	3.41486															2.45688	2.59938	2.91313	3.20371	3.39514
	2.33053	3.41486															2.45688	2.59786	2.91165	3.20334	3.39465
	2.33053	3.41462															2.45688	2.59786	2.91165	3.20258	3.39417
	2.32771	3.41416															2.45688	2.59786	2.91091	3.20068	3.39392
	2.32771	3.41393															2.45688	2.59786	2.91017	3.20068	3.39344
	2.32771	3.41323															2.45688	2.59633	2.90943	3.2003	3.39319
	2.32771	3.41206															2.45477	2.5948	2.90794	3.19954	3.39295
	2.32771	3.41136															2.45477	2.5948	2.90794	3.19954	3.3927
	2.32771	3.41136															2.45477	2.59326	2.90719	3.19916	3.39221
	2.32771	3.41113															2.45477	2.59326	2.90719	3.19877	3.38951
	2.32771	3.41089															2.45477	2.59326	2.90569	3.19877	3.38951
	2.32771	3.41066															2.45264	2.59326	2.90569	3.19877	3.38951
	2.32771	3.41066															2.45264	2.59172	2.90494	3.19839	3.38927
	2.32771	3.41042															2.45264	2.59172	2.90494	3.19725	3.38902
	2.32486	3.41019															2.45264	2.59172	2.90494	3.19686	3.38877
	2.32486	3.40972															2.45264	2.59172	2.90419	3.19686	3.38729
	2.32486	3.40948															2.45051	2.59017	2.90344	3.19648	3.3858
	2.32486	3.40878															2.45051	2.59017	2.90344	3.19609	3.3858
	2.32486	3.40854															2.45051	2.59017	2.90268	3.19532	3.38307
	2.32486	3.40854															2.45051	2.59017	2.90193	3.19532	3.38257
	2.32486	3.40807															2.45051	2.59017	2.90193	3.1934	3.38156
	2.32486	3.40807															2.45051	2.59017	2.90193	3.19262	3.38131
	2.32486	3.40736															2.45051	2.58862	2.90193	3.19068	3.38131
	2.32199	3.40712															2.45051	2.58706	2.90117	3.18873	3.38081
	2.32199	3.40665															2.45051	2.58549	2.89965	3.18834	3.38031
	2.32199	3.40665															2.45051	2.58392	2.89965	3.18756	3.37955
	2.32199	3.40618															2.44837	2.58392	2.89889	3.18716	3.37955
	2.32199	3.40618															2.44837	2.58392	2.89736	3.18716	3.3793
	2.32199	3.40523															2.44837	2.58076	2.8966	3.18677	3.37854
	2.32199	3.40499															2.44837	2.58076	2.89506	3.18677	3.37804
	2.32199	3.40428															2.44621	2.58076	2.89506	3.1852	3.37804
	2.31911	3.4038															2.44621	2.58076	2.89352	3.18322	3.37753
	2.31911	3.40356															2.44621	2.58076	2.89275	3.18084	3.37652
	2.31911	3.40333															2.44621	2.57918	2.89198	3.18044	3.37652
	2.31911	3.40213															2.44621	2.57918	2.88965	3.17844	3.37576
	2.31911	3.40189															2.44621	2.57918	2.88887	3.17764	3.37576
	2.3162	3.40165															2.44621	2.57918	2.88809	3.17724	3.3755
	2.3162	3.40141															2.44621	2.57918	2.88809	3.17684	3.3755
	2.3162	3.40021															2.44621	2.57918	2.88809	3.17684	3.37423
	2.3162	3.39997															2.44621	2.57758	2.88731	3.17684	3.37397
	2.3162	3.39997															2.44405	2.57758	2.88495	3.17644	3.37244
	2.3162	3.39901															2.44405	2.57758	2.88417	3.17604	3.37064
	2.31328	3.39805															2.44405	2.57758	2.88417	3.17523	3.36987
	2.31328	3.39805															2.44405	2.57598	2.88417	3.17483	3.3691
	2.31328	3.39805															2.44187	2.57598	2.88338	3.17361	3.3691
	2.31328	3.39756															2.44187	2.57438	2.88338	3.17321	3.36884
	2.31328	3.39732															2.44187	2.57277	2.88259	3.17321	3.36807
	2.31328	3.39732															2.44187	2.57277	2.88179	3.1728	3.36781
	2.31328	3.39611															2.44187	2.57277	2.881	3.17199	3.36729
	2.31033	3.39562															2.44187	2.57115	2.881	3.17159	3.36703
	2.31033	3.39562															2.44187	2.57115	2.88021	3.17118	3.36703
	2.31033	3.3949															2.43968	2.57115	2.87941	3.16832	3.36625
	2.31033	3.39441															2.43968	2.57115	2.87941	3.1675	3.36573
	2.31033	3.39368															2.43968	2.57115	2.87941	3.16668	3.36547
	2.31033	3.39344															2.43968	2.56953	2.87782	3.16668	3.36495
	2.31033	3.39246															2.43968	2.56953	2.87701	3.16668	3.36495
	2.31033	3.39246															2.43748	2.56953	2.87299	3.16255	3.36443
	2.31033	3.39221															2.43748	2.56953	2.87218	3.16213	3.36417
	2.31033	3.39221															2.43748	2.5679	2.87137	3.16213	3.36234
	2.31033	3.39099															2.43748	2.5679	2.87056	3.16047	3.36207
	2.31033	3.39074															2.43748	2.5679	2.86893	3.16005	3.36076
	2.31033	3.39025															2.43748	2.56626	2.86729	3.15795	3.35945
	2.30737	3.38927															2.43748	2.56626	2.86729	3.15754	3.35865
	2.30737	3.38877															2.43527	2.56626	2.86647	3.15627	3.35865
	2.30737	3.38877															2.43527	2.56462	2.86565	3.15543	3.35839
	2.30737	3.38853															2.43527	2.56462	2.86483	3.15501	3.35839
	2.30737	3.38853															2.43527	2.56462	2.864	3.15416	3.35839
	2.30737	3.38828															2.43305	2.56462	2.864	3.15374	3.35759
	2.30737	3.38828															2.43305	2.56297	2.864	3.15332	3.35706
	2.30438	3.38828															2.43305	2.56297	2.86317	3.15247	3.3568
	2.30438	3.38828															2.43305	2.56297	2.86152	3.15204	3.356
	2.30438	3.38655															2.43305	2.56297	2.86069	3.15204	3.35574
	2.30138	3.38531															2.43305	2.56297	2.85902	3.15119	3.3552
	2.30138	3.38506															2.43305	2.56297	2.85902	3.15076	3.35467
	2.30138	3.38481															2.43305	2.56132	2.85902	3.15034	3.35467
	2.30138	3.38456															2.43082	2.56132	2.85818	3.15034	3.35387
	2.30138	3.38381															2.43082	2.55965	2.85818	3.15034	3.35333
	2.30138	3.38331															2.43082	2.55965	2.85735	3.14905	3.3528
	2.30138	3.38331															2.43082	2.55965	2.8565	3.14819	3.3528
	2.30138	3.38156															2.43082	2.55965	2.8565	3.14819	3.35199
	2.30138	3.38156															2.43082	2.55799	2.85567	3.14734	3.35092
	2.30138	3.38131															2.43082	2.55799	2.85567	3.14734	3.35065
	2.30138	3.38106															2.42857	2.55799	2.85567	3.14691	3.35065
	2.30138	3.38081															2.42857	2.55632	2.85482	3.14691	3.34984
	2.30138	3.38031															2.42857	2.55632	2.85482	3.14604	3.34876
	2.29835	3.38031															2.42857	2.55632	2.85398	3.14475	3.34849
	2.29835	3.3798															2.42857	2.55632	2.85229	3.14388	3.34686
	2.29835	3.37955															2.42632	2.55632	2.85229	3.14258	3.34659
	2.29835	3.37955															2.42632	2.55464	2.85144	3.14215	3.34359
	2.29835	3.37905															2.42632	2.55464	2.85144	3.14171	3.34332
	2.29835	3.37778															2.42632	2.55295	2.85059	3.13996	3.34112
	2.29835	3.37778															2.42632	2.55125	2.85059	3.13865	3.34002
	2.29835	3.37728															2.42632	2.55125	2.84973	3.13601	3.34002
	2.29835	3.37652															2.42632	2.55125	2.84888	3.13557	3.33919
	2.29835	3.37627															2.42405	2.55125	2.84888	3.13557	3.33891
	2.2953	3.37576															2.42405	2.55125	2.84802	3.13424	3.33864
	2.2953	3.3755															2.42405	2.54955	2.84716	3.13424	3.33836
	2.2953	3.3755															2.42405	2.54785	2.84631	3.13424	3.33781
	2.2953	3.37499															2.42405	2.54785	2.84544	3.13335	3.33781
	2.2953	3.37474															2.42405	2.54785	2.84544	3.13291	3.33725
	2.2953	3.37474															2.42405	2.54785	2.84458	3.13246	3.33725
	2.2953	3.37448															2.42177	2.54785	2.84458	3.13202	3.3367
	2.29223	3.37295															2.42177	2.54614	2.84372	3.13157	3.33614
	2.29223	3.3727															2.42177	2.54614	2.84372	3.13113	3.33614
	2.29223	3.37218															2.42177	2.54441	2.84285	3.13023	3.33502
	2.29223	3.37193															2.42177	2.54441	2.84111	3.12979	3.33474
	2.29223	3.37167															2.42177	2.54441	2.84111	3.12979	3.33474
	2.28914	3.37141															2.42177	2.54441	2.84024	3.12979	3.33447
	2.28914	3.37141															2.42177	2.54269	2.84024	3.12934	3.33279
	2.28914	3.37141															2.41948	2.54269	2.83674	3.12889	3.3325
	2.28914	3.37116															2.41948	2.54269	2.83674	3.12754	3.33222
	2.28914	3.3709															2.41948	2.54269	2.83674	3.12754	3.33138
	2.28914	3.36987															2.41948	2.54269	2.83586	3.12709	3.32969
	2.28914	3.3691															2.41948	2.54095	2.83586	3.12664	3.32884
	2.28914	3.3691															2.41717	2.54095	2.83586	3.12529	3.32884
	2.28914	3.36832															2.41717	2.54095	2.83586	3.12438	3.32827
	2.28914	3.36832															2.41717	2.53921	2.8341	3.12302	3.32742
	2.28914	3.36807															2.41486	2.53921	2.8341	3.12211	3.32657
	2.28914	3.36703															2.41486	2.53921	2.83232	3.1212	3.32628
	2.28914	3.36677															2.41486	2.53921	2.83232	3.1212	3.32543
	2.28914	3.36677															2.41486	2.53747	2.83232	3.12074	3.32543
	2.28603	3.36677															2.41486	2.53747	2.83143	3.12028	3.32514
	2.28603	3.36599															2.41253	2.53747	2.83054	3.11475	3.32257
	2.28603	3.36521															2.41253	2.53747	2.83054	3.11475	3.32228
	2.28603	3.36469															2.41253	2.53571	2.82965	3.11475	3.32228
	2.28603	3.36443															2.41253	2.53571	2.82965	3.11336	3.32199
	2.28603	3.36391															2.41253	2.53571	2.82965	3.11336	3.32199
	2.28603	3.36339															2.41253	2.53571	2.82876	3.1115	3.3217
	2.28603	3.36339															2.41253	2.53395	2.82876	3.11056	3.32142
	2.28603	3.36286															2.41253	2.53395	2.82876	3.11009	3.32113
	2.28289	3.3626															2.41019	2.53218	2.82876	3.10916	3.31997
	2.28289	3.36181															2.41019	2.53218	2.82786	3.10822	3.31969
	2.28289	3.36181															2.41019	2.53218	2.82786	3.10822	3.31911
	2.28289	3.36181															2.41019	2.53218	2.82696	3.10775	3.31882
	2.28289	3.36155															2.41019	2.53218	2.82696	3.10633	3.31882
	2.28289	3.36103															2.41019	2.53218	2.82696	3.10633	3.31882
	2.28289	3.36076															2.41019	2.53218	2.82696	3.10491	3.31853
	2.27974	3.3605															2.41019	2.53218	2.82696	3.10444	3.31824
	2.27974	3.35971															2.40783	2.53218	2.82426	3.10301	3.31824
	2.27974	3.35865															2.40783	2.53041	2.82335	3.10253	3.31795
	2.27974	3.35839															2.40783	2.53041	2.82062	3.10206	3.31678
	2.27974	3.35786															2.40783	2.53041	2.82062	3.10206	3.31649
	2.27974	3.35759															2.40783	2.53041	2.81971	3.10158	3.3162
	2.27974	3.35759															2.40783	2.53041	2.81879	3.10158	3.3162
	2.27974	3.35733															2.40783	2.53041	2.81879	3.10014	3.31562
	2.27974	3.3568															2.40783	2.53041	2.81879	3.09966	3.31533
	2.27974	3.35653															2.40783	2.52862	2.81788	3.09918	3.31533
	2.27974	3.356															2.40783	2.52862	2.81511	3.09918	3.31503
	2.27974	3.35574															2.40783	2.52862	2.81511	3.09822	3.31503
	2.27655	3.35547															2.40783	2.52862	2.81511	3.09629	3.31445
	2.27655	3.3552															2.40547	2.52683	2.81511	3.09435	3.31357
	2.27655	3.3544															2.40547	2.52683	2.81419	3.09387	3.31328
	2.27655	3.35413															2.40547	2.52683	2.81419	3.09387	3.3121
	2.27655	3.3536															2.40547	2.52683	2.81326	3.09338	3.31122
	2.27655	3.3528															2.40547	2.52683	2.81326	3.09289	3.31063
	2.27655	3.35226															2.40547	2.52683	2.81326	3.09289	3.31033
	2.27655	3.35226															2.40547	2.52683	2.81233	3.09289	3.31004
	2.27335	3.35226															2.40547	2.52503	2.81233	3.0924	3.31004
	2.27335	3.35092															2.40547	2.52503	2.8114	3.09143	3.30945
	2.27335	3.35038															2.40309	2.52503	2.8114	3.09143	3.30796
	2.27335	3.35038															2.40309	2.52503	2.81047	3.09045	3.30767
	2.27335	3.34903															2.40309	2.52503	2.80953	3.08996	3.30737
	2.27335	3.34876															2.40309	2.52323	2.80953	3.0875	3.30677
	2.27335	3.34768															2.40309	2.52323	2.80953	3.087	3.30677
	2.27335	3.34741															2.40309	2.52323	2.8086	3.08453	3.30558
	2.27335	3.34741															2.40069	2.52323	2.80766	3.08353	3.30528
	2.27012	3.34686															2.40069	2.52141	2.80672	3.08253	3.30168
	2.27012	3.34686															2.40069	2.52141	2.80103	3.08154	3.30168
	2.27012	3.34659															2.40069	2.52141	2.80103	3.08053	3.30108
	2.27012	3.34659															2.40069	2.51959	2.80103	3.08053	3.30108
	2.27012	3.34523															2.39829	2.51959	2.80103	3.07953	3.30047
	2.27012	3.34496															2.39829	2.51959	2.79815	3.07751	3.30017
	2.27012	3.34414															2.39829	2.51959	2.79719	3.07751	3.30017
	2.27012	3.34414															2.39829	2.51959	2.79719	3.07701	3.29865
	2.27012	3.34387															2.39829	2.51959	2.79623	3.076	3.29865
	2.27012	3.34332															2.39829	2.51959	2.79623	3.076	3.29805
	2.27012	3.34277															2.39829	2.51959	2.79429	3.07549	3.29713
	2.26687	3.3425															2.39587	2.51776	2.79429	3.07396	3.29683
	2.26687	3.3425															2.39587	2.51776	2.79429	3.07396	3.29652
	2.26687	3.34222															2.39587	2.51776	2.79429	3.07243	3.29652
	2.26687	3.34167															2.39587	2.51776	2.79235	3.0709	3.2953
	2.26687	3.34167															2.39587	2.51776	2.79235	3.07038	3.29469
	2.26687	3.34085															2.39587	2.51593	2.79235	3.07038	3.29439
	2.26687	3.34029															2.39587	2.51593	2.79235	3.06987	3.291
	2.26359	3.34002															2.39587	2.51593	2.79137	3.06833	3.29069
	2.26359	3.33947															2.39587	2.51593	2.79137	3.06833	3.29069
	2.26359	3.33891															2.39344	2.51593	2.79137	3.06833	3.29038
	2.26359	3.33864															2.39344	2.51593	2.79137	3.06833	3.28914
	2.26359	3.33753															2.39344	2.51593	2.78942	3.06729	3.28665
	2.26359	3.33725															2.39344	2.51593	2.78942	3.06678	3.28603
	2.26359	3.3367															2.39344	2.51408	2.78844	3.06678	3.28572
	2.26359	3.33614															2.39344	2.51408	2.78844	3.06678	3.2854
	2.26029	3.33586															2.39344	2.51408	2.78647	3.06574	3.28384
	2.26029	3.33558															2.39344	2.51408	2.78647	3.06574	3.28352
	2.26029	3.33558															2.39099	2.51408	2.78647	3.06522	3.28258
	2.26029	3.33558															2.39099	2.51408	2.78449	3.0647	3.28258
	2.26029	3.3353															2.39099	2.51223	2.78449	3.06366	3.28226
	2.26029	3.33474															2.39099	2.51223	2.78449	3.06209	3.28195
	2.26029	3.33447															2.39099	2.51223	2.7835	3.05999	3.28163
	2.26029	3.33447															2.39099	2.51037	2.7815	3.05894	3.281
	2.25696	3.33447															2.39099	2.51037	2.7815	3.05789	3.28005
	2.25696	3.33391															2.39099	2.51037	2.7815	3.05736	3.28005
	2.25696	3.33391															2.38853	2.51037	2.7805	3.05736	3.27974
	2.25696	3.33363															2.38853	2.51037	2.7805	3.0563	3.27942
	2.25696	3.33363															2.38853	2.5085	2.7805	3.0563	3.2791
	2.25696	3.33335															2.38853	2.5085	2.7805	3.05524	3.27878
	2.25696	3.33335															2.38853	2.5085	2.7795	3.05417	3.27847
	2.25696	3.33307															2.38853	2.5085	2.7795	3.05364	3.27815
	2.25696	3.3325															2.38853	2.5085	2.7785	3.0531	3.27719
	2.25696	3.33222															2.38853	2.5085	2.7785	3.05204	3.27687
	2.25696	3.33166															2.38853	2.5085	2.7785	3.05204	3.27655
	2.25696	3.33166															2.38853	2.5085	2.77749	3.05096	3.27623
	2.25696	3.33166															2.38853	2.5085	2.77749	3.04935	3.27591
	2.25696	3.3311															2.38853	2.50663	2.77648	3.04935	3.2756
	2.25696	3.3311															2.38853	2.50663	2.77446	3.04827	3.27528
	2.25696	3.3311															2.38853	2.50663	2.77446	3.04665	3.27495
	2.2536	3.32997															2.38853	2.50663	2.77446	3.04556	3.27495
	2.2536	3.32941															2.38853	2.50663	2.77344	3.04502	3.27463
	2.2536	3.32912															2.38605	2.50663	2.77243	3.04447	3.27463
	2.2536	3.32884															2.38605	2.50474	2.77243	3.04447	3.27335
	2.2536	3.32884															2.38605	2.50474	2.7714	3.04284	3.27303
	2.2536	3.32827															2.38605	2.50285	2.7714	3.04229	3.27271
	2.2536	3.32799															2.38605	2.50285	2.7714	3.04119	3.27206
	2.2536	3.32771															2.38605	2.50285	2.77038	3.04119	3.27109
	2.2536	3.32742															2.38605	2.50285	2.77038	3.04064	3.27012
	2.2536	3.32714															2.38605	2.50095	2.76936	3.04064	3.26817
	2.25022	3.32657															2.38605	2.50095	2.7673	3.04009	3.26784
	2.25022	3.32628															2.38605	2.50095	2.7673	3.04009	3.26784
	2.25022	3.326															2.38605	2.50095	2.76626	3.03954	3.26556
	2.25022	3.32543															2.38605	2.50095	2.76626	3.03954	3.26556
	2.25022	3.32514															2.38356	2.49904	2.76523	3.03844	3.26523
	2.25022	3.32514															2.38356	2.49904	2.76523	3.03844	3.2649
	2.25022	3.32486															2.38356	2.49712	2.76523	3.03844	3.2649
	2.25022	3.32457															2.38356	2.49712	2.76419	3.03789	3.26359
	2.25022	3.324															2.38356	2.49712	2.76419	3.03733	3.26161
	2.25022	3.32228															2.38356	2.49712	2.76419	3.03567	3.26029
	2.25022	3.3217															2.38356	2.49712	2.76315	3.03344	3.25996
	2.25022	3.3217															2.38356	2.49712	2.76315	3.03288	3.25962
	2.25022	3.32142															2.38356	2.49712	2.76315	3.03288	3.25896
	2.25022	3.32084															2.38106	2.4952	2.76211	3.03176	3.25862
	2.25022	3.32055															2.38106	2.4952	2.76211	3.02838	3.25662
	2.25022	3.31969															2.38106	2.4952	2.76106	3.02781	3.25629
	2.25022	3.31911															2.38106	2.4952	2.76002	3.02724	3.25596
	2.24682	3.31911															2.38106	2.4952	2.76002	3.02668	3.25562
	2.24682	3.31882															2.38106	2.49326	2.75896	3.02611	3.25562
	2.24682	3.31766															2.38106	2.49326	2.75896	3.02554	3.25562
	2.24682	3.31678															2.38106	2.49326	2.75474	3.02554	3.25562
	2.24682	3.31649															2.38106	2.49326	2.75474	3.02497	3.25529
	2.24338	3.31562															2.37854	2.49326	2.75367	3.02497	3.25529
	2.24338	3.31503															2.37854	2.49326	2.75154	3.0244	3.25495
	2.24338	3.31503															2.37854	2.49132	2.7494	3.02383	3.25394
	2.24338	3.31474															2.37854	2.49132	2.74832	3.02383	3.2536
	2.24338	3.31445															2.37854	2.49132	2.74724	3.02268	3.2536
	2.24338	3.31445															2.37854	2.49132	2.74724	3.02211	3.2536
	2.24338	3.31416															2.37601	2.49132	2.74507	3.02154	3.25293
	2.24338	3.31416															2.37601	2.49132	2.74507	3.02096	3.25293
	2.24338	3.31416															2.37601	2.49132	2.74399	3.02096	3.25226
	2.24338	3.31357															2.37601	2.48937	2.7429	3.02039	3.25124
	2.24338	3.31298															2.37601	2.48937	2.7429	3.01981	3.24955
	2.24338	3.31181															2.37601	2.48937	2.7429	3.01981	3.2475
	2.24338	3.31122															2.37601	2.48937	2.7429	3.01808	3.24613
	2.24338	3.31033															2.37601	2.48937	2.7418	3.0175	3.24613
	2.24338	3.31033															2.37601	2.48937	2.7418	3.01692	3.24613
	2.23992	3.31033															2.37601	2.48937	2.7418	3.01459	3.24511
	2.23992	3.31004															2.37346	2.48741	2.74071	3.014	3.24476
	2.23992	3.30974															2.37346	2.48741	2.73961	3.01283	3.24407
	2.23992	3.30974															2.37346	2.48741	2.73961	3.01166	3.24373
	2.23992	3.30945															2.37346	2.48741	2.73741	3.01107	3.24338
	2.23992	3.30915															2.37346	2.48741	2.7363	3.01048	3.24338
	2.23992	3.30885															2.37346	2.48741	2.7363	3.01048	3.24304
	2.23992	3.30856															2.37346	2.48544	2.7363	3.00989	3.24269
	2.23992	3.30856															2.37346	2.48544	2.7363	3.0093	3.24269
	2.23992	3.30767															2.37346	2.48346	2.73519	3.0093	3.24269
	2.23992	3.30737															2.3709	2.48346	2.73297	3.00871	3.242
	2.23992	3.30588															2.3709	2.48346	2.73185	3.00871	3.242
	2.23992	3.30558															2.3709	2.48346	2.73185	3.00693	3.24166
	2.23992	3.30498															2.3709	2.48346	2.73073	3.00634	3.24027
	2.23992	3.30468															2.3709	2.48147	2.73073	3.00634	3.23888
	2.23992	3.30378															2.3709	2.48147	2.73073	3.00574	3.23784
	2.23644	3.30378															2.3709	2.48147	2.73073	3.00455	3.23749
	2.23644	3.30258															2.3709	2.48147	2.7296	3.00395	3.23749
	2.23644	3.30228															2.3709	2.48147	2.72848	3.00395	3.23749
	2.23644	3.30168															2.3709	2.48147	2.72735	3.00335	3.23714
	2.23644	3.30138															2.36832	2.47947	2.72735	3.00275	3.23714
	2.23644	3.30138															2.36832	2.47947	2.72621	3.00155	3.23714
	2.23644	3.30138															2.36832	2.47947	2.72621	2.99974	3.23609
	2.23644	3.30047															2.36573	2.47747	2.72508	2.99732	3.23609
	2.23644	3.30047															2.36573	2.47747	2.72508	2.9961	3.23503
	2.23644	3.30017															2.36573	2.47747	2.72394	2.9961	3.23398
	2.23644	3.29987															2.36312	2.47747	2.72394	2.9961	3.23362
	2.23644	3.29865															2.36312	2.47747	2.72394	2.99366	3.23327
	2.23644	3.29865															2.36312	2.47545	2.72394	2.99243	3.23292
	2.23644	3.29805															2.36312	2.47545	2.72394	2.99243	3.23257
	2.23644	3.29805															2.36312	2.47545	2.7228	2.99182	3.23221
	2.23292	3.29744															2.36312	2.47343	2.7228	2.9912	3.23221
	2.23292	3.29713															2.36312	2.47343	2.7228	2.9912	3.23186
	2.23292	3.29713															2.36312	2.47343	2.72051	2.99059	3.2315
	2.23292	3.29652															2.36312	2.47343	2.7182	2.98873	3.2308
	2.23292	3.29591															2.36312	2.47139	2.7182	2.98811	3.2308
	2.23292	3.29591															2.36312	2.47139	2.7182	2.98687	3.23044
	2.23292	3.295															2.36312	2.47139	2.71705	2.98687	3.22938
	2.23292	3.29408															2.3605	2.47139	2.71705	2.98625	3.22938
	2.23292	3.29408															2.3605	2.47139	2.71589	2.98625	3.22938
	2.23292	3.29408															2.3605	2.47139	2.71239	2.98625	3.22938
	2.23292	3.29408															2.3605	2.47139	2.71239	2.98562	3.22902
	2.22938	3.29346															2.3605	2.47139	2.71122	2.985	3.22831
	2.22938	3.29346															2.3605	2.46935	2.71122	2.98375	3.22831
	2.22938	3.29316															2.3605	2.46935	2.71004	2.98249	3.22795
	2.22938	3.29316															2.3605	2.46935	2.70531	2.98249	3.22795
	2.22938	3.29285															2.3605	2.46935	2.70412	2.98123	3.22688
	2.22938	3.29223															2.3605	2.4673	2.70412	2.98123	3.22688
	2.22938	3.29193															2.3605	2.4673	2.70412	2.98123	3.22652
	2.22938	3.29131															2.3605	2.4673	2.70292	2.9806	3.2258
	2.22938	3.291															2.35786	2.4673	2.70292	2.97934	3.2258
	2.22938	3.291															2.35786	2.4673	2.70172	2.97934	3.22544
	2.22938	3.29038															2.35786	2.4673	2.70172	2.97871	3.22544
	2.22938	3.29007															2.35786	2.4673	2.70052	2.97871	3.22472
	2.22938	3.29007															2.35786	2.46523	2.70052	2.97744	3.22328
	2.22938	3.28976															2.35786	2.46523	2.69932	2.97744	3.22256
	2.22938	3.28945															2.35786	2.46523	2.69932	2.9768	3.22183
	2.22938	3.28945															2.35786	2.46523	2.69932	2.9768	3.22183
	2.22938	3.28883															2.35786	2.46523	2.69811	2.97552	3.22111
	2.22938	3.28883															2.3552	2.46523	2.6969	2.97232	3.22111
	2.22938	3.28852															2.3552	2.46523	2.6969	2.97103	3.22075
	2.22938	3.28728															2.3552	2.46316	2.69568	2.97038	3.22075
	2.22938	3.28665															2.3552	2.46316	2.69568	2.96974	3.22002
	2.22938	3.28634															2.3552	2.46108	2.69447	2.96909	3.21893
	2.22938	3.28634															2.3552	2.46108	2.69447	2.96779	3.21856
	2.22938	3.28572															2.3552	2.46108	2.69447	2.96714	3.2182
	2.22938	3.28572															2.35253	2.46108	2.69324	2.96649	3.2171
	2.22938	3.2854															2.35253	2.46108	2.69324	2.96518	3.21563
	2.2258	3.2854															2.35253	2.46108	2.69202	2.96453	3.21563
	2.2258	3.2854															2.35253	2.46108	2.69079	2.96453	3.21563
	2.2258	3.28446															2.35253	2.45899	2.69079	2.96387	3.2149
	2.2258	3.28352															2.35253	2.45899	2.68832	2.96322	3.21453
	2.2258	3.28289															2.35253	2.45899	2.68832	2.96322	3.21194
	2.2258	3.28258															2.35253	2.45899	2.68832	2.96256	3.2112
	2.2258	3.28258															2.35253	2.45688	2.68708	2.96256	3.21083
	2.2258	3.28258															2.35253	2.45688	2.68334	2.9619	3.21046
	2.2258	3.28195															2.34984	2.45688	2.68334	2.96058	3.21046
	2.2258	3.28195															2.34984	2.45477	2.68209	2.96058	3.21009
	2.2258	3.28163															2.34984	2.45477	2.68209	2.96058	3.20897
	2.2258	3.28163															2.34714	2.45477	2.68083	2.95992	3.20859
	2.2258	3.28069															2.34714	2.45477	2.68083	2.95992	3.20859
	2.2258	3.28037															2.34714	2.45477	2.67957	2.95793	3.20785
	2.2258	3.27942															2.34714	2.45477	2.67831	2.95793	3.20785
	2.2258	3.2791															2.34714	2.45264	2.67831	2.9566	3.20785
	2.2258	3.27878															2.34714	2.45264	2.67831	2.9566	3.20785
	2.2258	3.27847															2.34714	2.45264	2.67704	2.95593	3.20672
	2.2258	3.27847															2.34714	2.45264	2.67577	2.95526	3.20635
	2.2258	3.27815															2.34441	2.45264	2.67577	2.95526	3.20597
	2.2258	3.27719															2.34441	2.45264	2.67577	2.95459	3.20597
	2.2258	3.27719															2.34441	2.45264	2.67449	2.95459	3.2056
	2.2222	3.27655															2.34441	2.45051	2.67449	2.95459	3.2056
	2.2222	3.27591															2.34441	2.45051	2.67321	2.95392	3.20522
	2.2222	3.27528															2.34441	2.45051	2.67193	2.95325	3.20447
	2.2222	3.27495															2.34441	2.45051	2.67193	2.95325	3.20447
	2.2222	3.27463															2.34441	2.45051	2.67064	2.95257	3.20371
	2.2222	3.27431															2.34441	2.45051	2.67064	2.95257	3.20371
	2.2222	3.27431															2.34441	2.45051	2.67064	2.9519	3.20334
	2.2222	3.27431															2.34441	2.45051	2.66935	2.95123	3.20258
	2.2222	3.27367															2.34441	2.45051	2.66935	2.95055	3.20258
	2.2222	3.27367															2.34441	2.45051	2.66935	2.95055	3.2022
	2.2222	3.27367															2.34441	2.45051	2.66935	2.95055	3.20182
	2.2222	3.27335															2.34441	2.45051	2.66806	2.94852	3.20144
	2.2222	3.27303															2.34441	2.45051	2.66806	2.94852	3.20144
	2.2222	3.27206															2.34441	2.45051	2.66546	2.94852	3.20068
	2.2222	3.27174															2.34441	2.44837	2.66415	2.94783	3.19992
	2.2222	3.27141															2.34441	2.44837	2.66284	2.94715	3.19954
	2.2222	3.27141															2.34441	2.44837	2.66153	2.94715	3.19954
	2.2222	3.27077															2.34167	2.44837	2.66153	2.94579	3.19916
	2.2222	3.26979															2.34167	2.44837	2.65756	2.94442	3.19877
	2.2222	3.2685															2.34167	2.44837	2.65623	2.94373	3.19839
	2.21856	3.26784															2.34167	2.44837	2.65623	2.94373	3.19839
	2.21856	3.26752															2.34167	2.44837	2.65623	2.94304	3.19801
	2.21856	3.26719															2.34167	2.44837	2.65623	2.94236	3.19725
	2.21856	3.26719															2.34167	2.44621	2.65356	2.94166	3.19648
	2.21856	3.26589															2.34167	2.44621	2.65356	2.94028	3.19609
	2.21856	3.26589															2.34167	2.44621	2.65356	2.94028	3.19571
	2.21856	3.26523															2.34167	2.44621	2.65222	2.93959	3.19494
	2.21856	3.2649															2.33891	2.44621	2.65222	2.9382	3.19417
	2.21856	3.26425															2.33891	2.44621	2.64952	2.9375	3.19417
	2.21856	3.26425															2.33891	2.44405	2.64952	2.93611	3.19378
	2.21856	3.26392															2.33891	2.44405	2.64817	2.93471	3.19262
	2.21856	3.26326															2.33891	2.44405	2.64681	2.934	3.19262
	2.21856	3.26293															2.33891	2.44187	2.64681	2.934	3.19262
	2.21856	3.2626															2.33891	2.44187	2.64681	2.934	3.19184
	2.21856	3.26194															2.33891	2.44187	2.64407	2.9333	3.19107
	2.21856	3.26128															2.33614	2.44187	2.6427	2.9333	3.19107
	2.21856	3.26095															2.33614	2.44187	2.6427	2.93189	3.19068
	2.21856	3.26029															2.33614	2.44187	2.64133	2.93189	3.19068
	2.21856	3.25962															2.33614	2.43968	2.64133	2.93118	3.19029
	2.2149	3.25962															2.33614	2.43968	2.63994	2.93047	3.19029
	2.2149	3.25962															2.33614	2.43968	2.63994	2.93047	3.1899
	2.2149	3.25929															2.33614	2.43968	2.63994	2.92977	3.1899
	2.2149	3.25896															2.33614	2.43968	2.63856	2.92977	3.18951
	2.2149	3.25896															2.33614	2.43968	2.63856	2.92906	3.18912
	2.2149	3.25829															2.33614	2.43968	2.63578	2.92906	3.18834
	2.2149	3.25829															2.33335	2.43968	2.63438	2.92763	3.18834
	2.2149	3.25796															2.33335	2.43968	2.63297	2.92692	3.18795
	2.2149	3.25763															2.33335	2.43748	2.63297	2.92692	3.18756
	2.2149	3.25763															2.33335	2.43748	2.63157	2.92549	3.18716
	2.2149	3.25763															2.33335	2.43748	2.63157	2.92333	3.18638
	2.2112	3.25763															2.33335	2.43748	2.63157	2.92333	3.1848
	2.2112	3.25729															2.33335	2.43748	2.62731	2.92117	3.1848
	2.2112	3.25729															2.33335	2.43527	2.62731	2.91899	3.18441
	2.2112	3.25729															2.33335	2.43527	2.62731	2.91826	3.18401
	2.2112	3.25729															2.33335	2.43305	2.62731	2.91826	3.18401
	2.2112	3.25729															2.33053	2.43305	2.62589	2.91826	3.18401
	2.2112	3.25696															2.33053	2.43305	2.62589	2.9168	3.18401
	2.2112	3.25696															2.33053	2.43305	2.62589	2.9168	3.18401
	2.2112	3.25662															2.33053	2.43305	2.62446	2.9146	3.18322
	2.2112	3.25629															2.33053	2.43082	2.62446	2.91387	3.18243
	2.20747	3.25562															2.33053	2.43082	2.62302	2.91387	3.18203
	2.20747	3.25562															2.33053	2.43082	2.62302	2.91387	3.18004
	2.20747	3.25529															2.33053	2.43082	2.62302	2.91313	3.17844
	2.20747	3.25529															2.33053	2.43082	2.62158	2.91313	3.17804
	2.20747	3.25495															2.33053	2.43082	2.62158	2.91165	3.17804
	2.20747	3.25495															2.33053	2.43082	2.62014	2.91091	3.17764
	2.20747	3.25226															2.33053	2.42857	2.61577	2.91017	3.17724
	2.20747	3.25192															2.33053	2.42857	2.61577	2.91017	3.17644
	2.20371	3.25192															2.33053	2.42857	2.61431	2.90868	3.17563
	2.20371	3.25192															2.32771	2.42857	2.61431	2.90868	3.17523
	2.20371	3.25158															2.32771	2.42632	2.61284	2.90569	3.17523
	2.20371	3.25124															2.32771	2.42632	2.61284	2.90569	3.17483
	2.20371	3.2509															2.32771	2.42632	2.61136	2.90419	3.17442
	2.20371	3.25056															2.32771	2.42632	2.60988	2.90344	3.17402
	2.20371	3.25056															2.32771	2.42632	2.60988	2.90344	3.17321
	2.20371	3.24988															2.32771	2.42632	2.6084	2.90268	3.1724
	2.20371	3.24921															2.32771	2.42632	2.60691	2.90193	3.17199
	2.20371	3.24886															2.32771	2.42405	2.60691	2.90117	3.17199
	2.20371	3.24886															2.32771	2.42405	2.60541	2.90117	3.17118
	2.20371	3.24818															2.32486	2.42405	2.60391	2.90041	3.17118
	2.20371	3.24818															2.32486	2.42405	2.60391	2.90041	3.16996
	2.19992	3.24784															2.32486	2.42177	2.60391	2.89965	3.16996
	2.19992	3.2475															2.32486	2.42177	2.6009	2.89736	3.16955
	2.19992	3.2475															2.32486	2.42177	2.59938	2.89736	3.16914
	2.19992	3.2475															2.32486	2.42177	2.59786	2.89736	3.16914
	2.19992	3.24682															2.32486	2.42177	2.59786	2.89583	3.16544
	2.19992	3.24648															2.32199	2.42177	2.59633	2.89506	3.16503
	2.19992	3.24613															2.32199	2.42177	2.5948	2.89506	3.16503
	2.19992	3.24442															2.32199	2.41948	2.59326	2.89506	3.16462
	2.19992	3.24442															2.32199	2.41948	2.59326	2.89429	3.16462
	2.19992	3.24373															2.32199	2.41948	2.59172	2.89429	3.1642
	2.19609	3.24373															2.32199	2.41948	2.59172	2.89352	3.16379
	2.19609	3.24373															2.32199	2.41948	2.59172	2.89275	3.16379
	2.19609	3.24235															2.32199	2.41948	2.59172	2.89275	3.16296
	2.19609	3.242															2.32199	2.41717	2.59172	2.8912	3.16296
	2.19609	3.24097															2.32199	2.41717	2.59017	2.88965	3.16255
	2.19609	3.24097															2.31911	2.41486	2.59017	2.88965	3.16213
	2.19609	3.24027															2.31911	2.41486	2.59017	2.88887	3.16172
	2.19609	3.24027															2.31911	2.41486	2.59017	2.88731	3.16172
	2.19609	3.23992															2.31911	2.41486	2.58862	2.88652	3.16005
	2.19609	3.23888															2.31911	2.41486	2.58706	2.88652	3.16005
	2.19609	3.23888															2.31911	2.41486	2.58549	2.88652	3.15754
	2.19223	3.23818															2.31911	2.41486	2.58549	2.88652	3.15501
	2.19223	3.23784															2.31911	2.41486	2.58392	2.88574	3.15458
	2.19223	3.23784															2.31911	2.41486	2.58235	2.88495	3.15374
	2.19223	3.23749															2.31911	2.41253	2.57918	2.88495	3.15332
	2.19223	3.23749															2.31911	2.41253	2.57918	2.88417	3.15289
	2.19223	3.23679															2.31911	2.41019	2.57758	2.88179	3.15289
	2.19223	3.23679															2.31911	2.41019	2.57758	2.88179	3.15204
	2.19223	3.23644															2.31911	2.41019	2.57758	2.88179	3.15204
	2.19223	3.23574															2.31911	2.41019	2.57598	2.881	3.15162
	2.19223	3.23574															2.3162	2.41019	2.57598	2.881	3.15119
	2.18834	3.23574															2.3162	2.41019	2.57277	2.88021	3.15119
	2.18834	3.23503															2.3162	2.41019	2.57115	2.87941	3.15119
	2.18834	3.23503															2.3162	2.41019	2.57115	2.87941	3.15076
	2.18834	3.23503															2.3162	2.41019	2.5679	2.87541	3.14991
	2.18834	3.23468															2.3162	2.40783	2.56462	2.8746	3.14948
	2.18834	3.23362															2.3162	2.40783	2.56297	2.8746	3.14862
	2.18834	3.23292															2.3162	2.40783	2.56132	2.8746	3.14819
	2.18834	3.23292															2.3162	2.40783	2.55965	2.87299	3.14777
	2.18834	3.23221															2.3162	2.40783	2.55965	2.87218	3.14777
	2.18834	3.2315															2.3162	2.40783	2.55799	2.87218	3.14777
	2.18834	3.2315															2.31328	2.40783	2.55799	2.87137	3.14734
	2.18834	3.2315															2.31328	2.40783	2.55799	2.87137	3.14648
	2.18834	3.2315															2.31328	2.40547	2.55799	2.87137	3.14648
	2.18834	3.23044															2.31328	2.40547	2.55799	2.86974	3.14604
	2.18441	3.22973															2.31328	2.40547	2.55632	2.86893	3.14561
	2.18441	3.22902															2.31328	2.40547	2.55125	2.86647	3.14518
	2.18441	3.22866															2.31328	2.40547	2.54955	2.86483	3.14432
	2.18441	3.22831															2.31328	2.40547	2.54955	2.864	3.14388
	2.18441	3.22795															2.31328	2.40547	2.54785	2.86235	3.14258
	2.18441	3.22759															2.31328	2.40309	2.54614	2.86152	3.14215
	2.18441	3.22723															2.31328	2.40309	2.54614	2.86069	3.14171
	2.18441	3.22616															2.31328	2.40309	2.54441	2.86069	3.1404
	2.18441	3.22616															2.31328	2.40069	2.54269	2.85985	3.13909
	2.18441	3.2258															2.31033	2.40069	2.54095	2.85985	3.13909
	2.18441	3.22436															2.31033	2.40069	2.53747	2.85985	3.13865
	2.18441	3.224															2.31033	2.40069	2.53395	2.85902	3.13821
	2.18441	3.22364															2.31033	2.40069	2.53395	2.85818	3.13777
	2.18441	3.22292															2.31033	2.40069	2.52862	2.85818	3.13689
	2.18441	3.22292															2.31033	2.40069	2.52862	2.85818	3.13689
	2.18441	3.22256															2.31033	2.40069	2.52862	2.8565	3.13601
	2.18044	3.22256															2.31033	2.40069	2.52683	2.85567	3.13513
	2.18044	3.2222															2.31033	2.40069	2.52323	2.85482	3.13513
	2.18044	3.22183															2.31033	2.39829	2.52323	2.85398	3.13424
	2.18044	3.22111															2.31033	2.39829	2.52141	2.85229	3.1338
	2.18044	3.22038															2.31033	2.39829	2.52141	2.85229	3.13291
	2.18044	3.22038															2.31033	2.39829	2.52141	2.85059	3.13291
	2.18044	3.22002															2.31033	2.39829	2.51959	2.84973	3.13157
	2.18044	3.22002															2.31033	2.39829	2.51959	2.84888	3.13023
	2.18044	3.21929															2.31033	2.39829	2.51959	2.84888	3.12979
	2.18044	3.21929															2.30737	2.39829	2.51959	2.84802	3.12934
	2.18044	3.21893															2.30737	2.39829	2.51959	2.84802	3.12934
	2.18044	3.21856															2.30737	2.39829	2.51776	2.84716	3.12934
	2.18044	3.2182															2.30737	2.39829	2.51776	2.84716	3.12889
	2.18044	3.21783															2.30737	2.39829	2.51593	2.84716	3.12889
	2.18044	3.21783															2.30737	2.39829	2.51408	2.84716	3.12844
	2.18044	3.21673															2.30438	2.39829	2.51223	2.84716	3.12844
	2.17644	3.21637															2.30438	2.39587	2.51223	2.84458	3.12754
	2.17644	3.21637															2.30438	2.39587	2.51037	2.84372	3.12664
	2.17644	3.21527															2.30438	2.39587	2.5085	2.84285	3.12574
	2.17644	3.21453															2.30438	2.39587	2.50663	2.84199	3.12529
	2.17644	3.21453															2.30438	2.39587	2.50663	2.84111	3.12347
	2.17644	3.21416															2.30438	2.39344	2.50474	2.84111	3.12074
	2.17644	3.21379															2.30438	2.39344	2.50285	2.84024	3.11891
	2.17644	3.21231															2.30438	2.39344	2.50285	2.83674	3.11845
	2.17644	3.21194															2.30438	2.39344	2.50285	2.83586	3.11799
	2.17644	3.21194															2.30438	2.39344	2.50285	2.83498	3.11753
	2.17644	3.21157															2.30438	2.39344	2.50095	2.8341	3.11614
	2.17644	3.21157															2.30138	2.39344	2.49904	2.8341	3.11614
	2.17644	3.21157															2.30138	2.39344	2.49904	2.83232	3.11568
	2.17644	3.21157															2.30138	2.39344	2.49904	2.83054	3.11522
	2.17644	3.21046															2.30138	2.39099	2.49712	2.82965	3.11522
	2.17644	3.21046															2.30138	2.39099	2.49712	2.82876	3.11475
	2.1724	3.21009															2.30138	2.39099	2.4952	2.82876	3.11475
	2.1724	3.20971															2.30138	2.39099	2.4952	2.82786	3.11429
	2.1724	3.20971															2.30138	2.39099	2.49132	2.82606	3.11243
	2.1724	3.20897															2.30138	2.39099	2.48937	2.82606	3.11056
	2.1724	3.20897															2.29835	2.39099	2.48741	2.82606	3.10869
	2.1724	3.20859															2.29835	2.39099	2.48741	2.82606	3.10775
	2.1724	3.20822															2.29835	2.39099	2.48544	2.82516	3.1068
	2.1724	3.20822															2.29835	2.39099	2.48544	2.82426	3.10633
	2.1724	3.20785															2.29835	2.39099	2.48544	2.82062	3.10538
	2.1724	3.20785															2.29835	2.38853	2.48346	2.82062	3.10349
	2.1724	3.20672															2.29835	2.38853	2.48346	2.81788	3.10301
	2.1724	3.20597															2.29835	2.38853	2.48346	2.81788	3.10158
	2.1724	3.2056															2.29835	2.38853	2.48147	2.81419	3.10158
	2.1724	3.20522															2.29835	2.38853	2.48147	2.81326	3.10062
	2.1724	3.20447															2.2953	2.38853	2.47747	2.81233	3.10014
	2.1724	3.20447															2.2953	2.38853	2.47747	2.8114	3.10014
	2.1724	3.20371															2.2953	2.38853	2.47747	2.81047	3.09966
	2.1724	3.2022															2.2953	2.38853	2.47545	2.80953	3.09966
	2.1724	3.2022															2.2953	2.38605	2.47545	2.8086	3.09918
	2.16832	3.20144															2.2953	2.38605	2.47343	2.80766	3.09918
	2.16832	3.20144															2.2953	2.38605	2.47139	2.80766	3.0987
	2.16832	3.20106															2.2953	2.38605	2.46935	2.80766	3.0987
	2.16832	3.2003															2.2953	2.38356	2.4673	2.80766	3.09822
	2.16832	3.2003															2.2953	2.38356	2.4673	2.80672	3.09774
	2.16832	3.19916															2.2953	2.38356	2.46523	2.80672	3.09726
	2.16832	3.19877															2.2953	2.38356	2.46523	2.80672	3.09629
	2.16832	3.19877															2.2953	2.38356	2.46316	2.80293	3.09629
	2.16832	3.19763															2.2953	2.38356	2.46316	2.80293	3.09532
	2.16832	3.19763															2.2953	2.38356	2.46316	2.80293	3.09338
	2.16832	3.19763															2.2953	2.38106	2.46108	2.80293	3.0924
	2.1642	3.19725															2.2953	2.38106	2.45899	2.80007	3.0924
	2.1642	3.19686															2.2953	2.38106	2.45899	2.79815	3.0924
	2.1642	3.19609															2.2953	2.38106	2.45688	2.79719	3.09192
	2.1642	3.19571															2.29223	2.38106	2.45688	2.79429	3.09143
	2.1642	3.19571															2.29223	2.38106	2.45688	2.79235	3.09094
	2.1642	3.19532															2.29223	2.37854	2.45477	2.7904	3.09094
	2.1642	3.19494															2.29223	2.37854	2.45477	2.78942	3.09094
	2.1642	3.19417															2.29223	2.37854	2.45477	2.78844	3.09045
	2.1642	3.1934															2.29223	2.37854	2.45477	2.78745	3.09045
	2.16005	3.1934															2.29223	2.37854	2.45264	2.78745	3.08898
	2.16005	3.19262															2.29223	2.37601	2.45051	2.78745	3.08848
	2.16005	3.19223															2.29223	2.37601	2.45051	2.78647	3.08848
	2.16005	3.19146															2.28914	2.37601	2.45051	2.78548	3.08602
	2.16005	3.19146															2.28914	2.37601	2.45051	2.78548	3.08552
	2.16005	3.19146															2.28914	2.37601	2.44837	2.78548	3.08353
	2.16005	3.19107															2.28914	2.37601	2.44405	2.78449	3.08203
	2.16005	3.19107															2.28914	2.37601	2.43968	2.7815	3.08203
	2.16005	3.19068															2.28914	2.37601	2.43748	2.7805	3.08103
	2.15585	3.19068															2.28914	2.37346	2.43527	2.7795	3.08003
	2.15585	3.19029															2.28914	2.37346	2.43527	2.7785	3.07903
	2.15585	3.1899															2.28914	2.37346	2.43527	2.77749	3.07852
	2.15585	3.1899															2.28603	2.37346	2.43305	2.77749	3.07802
	2.15585	3.18951															2.28603	2.3709	2.43305	2.77547	3.07751
	2.15585	3.18912															2.28603	2.3709	2.43305	2.77446	3.07751
	2.15585	3.18756															2.28603	2.3709	2.43305	2.77344	3.07751
	2.15585	3.18716															2.28603	2.3709	2.43305	2.77038	3.0765
	2.15585	3.18677															2.28603	2.3709	2.42857	2.77038	3.0765
	2.15585	3.18677															2.28603	2.3709	2.42177	2.76936	3.076
	2.15162	3.18598															2.28603	2.3709	2.41717	2.76936	3.07549
	2.15162	3.18598															2.28603	2.3709	2.41717	2.76936	3.07549
	2.15162	3.18559															2.28603	2.3709	2.41717	2.76936	3.07498
	2.15162	3.18441															2.28603	2.36832	2.41486	2.76833	3.07447
	2.15162	3.18401															2.28603	2.36832	2.41253	2.76626	3.07396
	2.15162	3.18362															2.28603	2.36832	2.41019	2.76626	3.07345
	2.15162	3.18362															2.28603	2.36832	2.41019	2.76211	3.07345
	2.15162	3.18362															2.28603	2.36832	2.41019	2.75896	3.07294
	2.15162	3.18163															2.28603	2.36832	2.41019	2.75791	3.07243
	2.15162	3.18163															2.28603	2.36832	2.40783	2.75686	3.07243
	2.15162	3.18084															2.28289	2.36832	2.40783	2.7558	3.07192
	2.15162	3.18004															2.28289	2.36832	2.40783	2.7558	3.07141
	2.15162	3.18004															2.28289	2.36573	2.40783	2.7558	3.07141
	2.15162	3.17924															2.28289	2.36573	2.40783	2.7558	3.07141
	2.14734	3.17804															2.28289	2.36573	2.40547	2.75474	3.0709
	2.14734	3.17764															2.28289	2.36573	2.39829	2.75367	3.0709
	2.14734	3.17724															2.28289	2.36573	2.39829	2.75261	3.07038
	2.14734	3.17684															2.28289	2.36573	2.39829	2.75261	3.07038
	2.14734	3.17684															2.28289	2.36573	2.39829	2.75261	3.06987
	2.14734	3.17684															2.27974	2.36573	2.39587	2.75261	3.06884
	2.14734	3.17684															2.27974	2.36312	2.39587	2.75154	3.06884
	2.14734	3.17644															2.27974	2.36312	2.39099	2.75154	3.06833
	2.14734	3.17604															2.27974	2.36312	2.39099	2.75154	3.06833
	2.14734	3.17563															2.27974	2.36312	2.38853	2.7494	3.06781
	2.14734	3.17523															2.27974	2.3605	2.38605	2.7494	3.06626
	2.14734	3.17361															2.27974	2.3605	2.38605	2.7494	3.06574
	2.14734	3.1724															2.27974	2.3605	2.38605	2.7494	3.06574
	2.14734	3.17199															2.27974	2.3605	2.38356	2.74832	3.06522
	2.14734	3.17199															2.27974	2.3605	2.38356	2.74832	3.06418
	2.14302	3.17159															2.27974	2.3605	2.38106	2.74832	3.06418
	2.14302	3.17118															2.27974	2.3605	2.38106	2.74832	3.06262
	2.14302	3.17118															2.27974	2.3605	2.38106	2.74724	3.06209
	2.14302	3.17077															2.27974	2.3605	2.37601	2.74507	3.06105
	2.14302	3.17077															2.27974	2.3605	2.37601	2.7429	3.06105
	2.14302	3.17036															2.27655	2.35786	2.3709	2.74071	3.06052
	2.14302	3.16996															2.27655	2.35786	2.36832	2.74071	3.05947
	2.14302	3.16996															2.27655	2.35786	2.36832	2.73961	3.05894
	2.14302	3.16996															2.27655	2.35786	2.36573	2.73961	3.05842
	2.14302	3.16955															2.27655	2.35786	2.36573	2.73408	3.05842
	2.14302	3.16914															2.27655	2.35786	2.36312	2.73408	3.05789
	2.14302	3.16914															2.27655	2.35786	2.36312	2.73408	3.05789
	2.14302	3.16873															2.27655	2.35786	2.36312	2.73408	3.0563
	2.14302	3.16873															2.27655	2.35786	2.3605	2.73297	3.0563
	2.13865	3.16873															2.27655	2.35786	2.35786	2.73073	3.0563
	2.13865	3.16873															2.27335	2.3552	2.35786	2.72848	3.05577
	2.13865	3.1675															2.27335	2.3552	2.3552	2.72621	3.0547
	2.13865	3.16709															2.27335	2.3552	2.35253	2.72621	3.05417
	2.13865	3.16668															2.27335	2.3552	2.34984	2.72394	3.05417
	2.13865	3.16627															2.27335	2.3552	2.34714	2.7228	3.05364
	2.13865	3.16627															2.27335	2.3552	2.34441	2.72165	3.05364
	2.13865	3.16586															2.27012	2.3552	2.34441	2.72051	3.05364
	2.13865	3.16586															2.27012	2.3552	2.34167	2.72051	3.05364
	2.13865	3.16503															2.27012	2.35253	2.34167	2.71589	3.05204
	2.13865	3.16379															2.27012	2.35253	2.33891	2.71472	3.0515
	2.13865	3.16296															2.27012	2.35253	2.33891	2.71472	3.05096
	2.13865	3.16255															2.27012	2.35253	2.33614	2.71356	3.05043
	2.13424	3.16213															2.27012	2.35253	2.33614	2.71356	3.04989
	2.13424	3.16172															2.27012	2.35253	2.33614	2.71356	3.04935
	2.13424	3.16088															2.27012	2.35253	2.33614	2.71239	3.04935
	2.13424	3.15963															2.26687	2.35253	2.33335	2.71122	3.04827
	2.13424	3.15963															2.26687	2.34984	2.33335	2.71004	3.04719
	2.13424	3.15963															2.26687	2.34984	2.33053	2.71004	3.0461
	2.13424	3.15921															2.26687	2.34984	2.32771	2.71004	3.04556
	2.13424	3.15837															2.26687	2.34714	2.32771	2.71004	3.04556
	2.13424	3.15795															2.26687	2.34714	2.32771	2.70768	3.04229
	2.13424	3.15754															2.26687	2.34714	2.32771	2.7065	3.04174
	2.13424	3.15712															2.26687	2.34714	2.32486	2.70531	3.04119
	2.13424	3.15712															2.26687	2.34714	2.32486	2.70412	3.04119
	2.13424	3.15669															2.26687	2.34714	2.32486	2.70292	3.04064
	2.13424	3.15669															2.26687	2.34441	2.32199	2.70292	3.03954
	2.13424	3.15627															2.26687	2.34441	2.32199	2.69932	3.03844
	2.12979	3.15585															2.26687	2.34441	2.32199	2.6969	3.03789
	2.12979	3.15543															2.26687	2.34441	2.31911	2.69447	3.03789
	2.12979	3.15501															2.26687	2.34441	2.31911	2.69324	3.03733
	2.12979	3.15458															2.26687	2.34441	2.31911	2.69324	3.03733
	2.12979	3.15458															2.26687	2.34167	2.3162	2.69202	3.03567
	2.12979	3.15416															2.26687	2.34167	2.31328	2.69079	3.03567
	2.12979	3.15374															2.26687	2.34167	2.31328	2.69079	3.03567
	2.12979	3.15374															2.26687	2.34167	2.31328	2.68832	3.03567
	2.12979	3.15332															2.26359	2.33891	2.31328	2.68832	3.03511
	2.12979	3.15204															2.26359	2.33891	2.31033	2.68708	3.03511
	2.12979	3.15204															2.26359	2.33891	2.31033	2.68459	3.03455
	2.12979	3.15162															2.26359	2.33891	2.30438	2.68459	3.03288
	2.12979	3.15119															2.26359	2.33891	2.30138	2.68334	3.03288
	2.12979	3.15119															2.26359	2.33891	2.29835	2.68334	3.03176
	2.12979	3.15076															2.26359	2.33614	2.2953	2.68209	3.03119
	2.12529	3.15076															2.26359	2.33614	2.29223	2.68209	3.03119
	2.12529	3.15076															2.26359	2.33614	2.28603	2.68083	3.03119
	2.12529	3.14991															2.26359	2.33614	2.28603	2.67957	3.03063
	2.12529	3.14905															2.26359	2.33614	2.28289	2.67957	3.03007
	2.12529	3.14862															2.26359	2.33614	2.28289	2.67704	3.02838
	2.12529	3.14862															2.26359	2.33614	2.28289	2.67577	3.02838
	2.12529	3.14819															2.26359	2.33614	2.28289	2.67577	3.02724
	2.12529	3.14691															2.26359	2.33335	2.28289	2.67321	3.02611
	2.12529	3.14648															2.26029	2.33335	2.27974	2.67321	3.02554
	2.12529	3.14648															2.26029	2.33335	2.27655	2.67321	3.02554
	2.12529	3.14561															2.26029	2.33335	2.27655	2.67064	3.0244
	2.12529	3.14561															2.26029	2.33335	2.27655	2.66935	3.02383
	2.12529	3.14475															2.26029	2.33335	2.27335	2.66806	3.02211
	2.12529	3.14475															2.26029	2.33335	2.27335	2.66546	3.02096
	2.12529	3.14475															2.26029	2.33053	2.27335	2.66415	3.02039
	2.12529	3.14432															2.26029	2.33053	2.27012	2.66153	3.01981
	2.12529	3.14345															2.26029	2.33053	2.27012	2.66153	3.01981
	2.12529	3.14345															2.25696	2.33053	2.26687	2.65889	3.01981
	2.12529	3.14302															2.25696	2.33053	2.26359	2.65756	3.01923
	2.12529	3.14302															2.25696	2.33053	2.26359	2.65623	3.01923
	2.12529	3.14258															2.25696	2.33053	2.26359	2.6549	3.01923
	2.12529	3.14171															2.25696	2.33053	2.26359	2.6549	3.0175
	2.12074	3.14171															2.25696	2.33053	2.26359	2.6549	3.01692
	2.12074	3.14171															2.25696	2.33053	2.26029	2.65087	3.01634
	2.12074	3.14127															2.25696	2.32771	2.25696	2.65087	3.01575
	2.12074	3.14127															2.25696	2.32771	2.25696	2.64817	3.01517
	2.12074	3.1404															2.25696	2.32771	2.25696	2.64817	3.01517
	2.12074	3.13996															2.25696	2.32771	2.25696	2.64544	3.01225
	2.12074	3.13953															2.25696	2.32771	2.2536	2.64544	3.01166
	2.12074	3.13953															2.25696	2.32771	2.2536	2.6427	3.01166
	2.12074	3.13865															2.25696	2.32771	2.25022	2.6427	3.01166
	2.12074	3.13865															2.25696	2.32771	2.25022	2.6427	3.01166
	2.12074	3.13865															2.25696	2.32771	2.25022	2.64133	3.01048
	2.12074	3.13821															2.25696	2.32486	2.25022	2.63856	3.00989
	2.12074	3.13821															2.25696	2.32486	2.25022	2.63717	3.00989
	2.12074	3.13733															2.25696	2.32486	2.25022	2.63717	3.00989
	2.12074	3.13733															2.25696	2.32486	2.24682	2.63717	3.0093
	2.12074	3.13733															2.25696	2.32486	2.24682	2.63717	3.00871
	2.12074	3.13733															2.25696	2.32199	2.24338	2.63578	3.00812
	2.12074	3.13689															2.25696	2.32199	2.24338	2.63578	3.00812
	2.12074	3.13689															2.2536	2.32199	2.24338	2.63578	3.00812
	2.12074	3.13645															2.2536	2.32199	2.23292	2.63438	3.00753
	2.12074	3.13601															2.2536	2.32199	2.22938	2.63438	3.00515
	2.12074	3.13513															2.2536	2.32199	2.22938	2.63438	3.00395
	2.12074	3.13468															2.2536	2.32199	2.22938	2.63297	3.00335
	2.11614	3.13468															2.2536	2.32199	2.22938	2.63297	3.00215
	2.11614	3.13424															2.2536	2.32199	2.2258	2.63157	3.00215
	2.11614	3.1338															2.2536	2.31911	2.2258	2.63157	3.00095
	2.11614	3.1338															2.2536	2.31911	2.2258	2.63157	2.99974
	2.11614	3.1338															2.2536	2.31911	2.2222	2.63157	2.99974
	2.11614	3.13335															2.2536	2.31911	2.21856	2.63157	2.99974
	2.11614	3.13335															2.25022	2.31911	2.2149	2.63015	2.99853
	2.11614	3.13335															2.25022	2.31911	2.2149	2.62731	2.99853
	2.11614	3.13246															2.25022	2.31911	2.2149	2.62302	2.99793
	2.11614	3.13202															2.25022	2.3162	2.2149	2.62158	2.99732
	2.11614	3.13202															2.25022	2.3162	2.2149	2.62014	2.99671
	2.1115	3.13202															2.25022	2.3162	2.2149	2.62014	2.99671
	2.1115	3.13068															2.25022	2.3162	2.2149	2.62014	2.99489
	2.1115	3.12934															2.25022	2.3162	2.2112	2.61869	2.99427
	2.1115	3.12934															2.25022	2.3162	2.20747	2.61869	2.99366
	2.1115	3.12844															2.25022	2.3162	2.20747	2.61723	2.99305
	2.1115	3.12844															2.25022	2.3162	2.20747	2.61723	2.99305
	2.1115	3.12799															2.25022	2.3162	2.20371	2.61284	2.99243
	2.1115	3.12799															2.25022	2.3162	2.19992	2.61136	2.99243
	2.1115	3.12754															2.25022	2.3162	2.19992	2.61136	2.99243
	2.1115	3.12709															2.25022	2.3162	2.19609	2.60988	2.9912
	2.1115	3.12664															2.25022	2.3162	2.19609	2.60691	2.99059
	2.1115	3.12619															2.25022	2.31328	2.19609	2.60691	2.99059
	2.1115	3.12619															2.24682	2.31328	2.18441	2.60691	2.99059
	2.1115	3.12619															2.24682	2.31328	2.18044	2.59938	2.99059
	2.1115	3.12574															2.24682	2.31033	2.17644	2.59938	2.98997
	2.1115	3.12529															2.24682	2.31033	2.1724	2.59938	2.98873
	2.1115	3.12529															2.24682	2.31033	2.16832	2.59938	2.98811
	2.1115	3.12529															2.24682	2.31033	2.1642	2.59633	2.98811
	2.1115	3.12483															2.24682	2.31033	2.1642	2.5948	2.98625
	2.1115	3.12483															2.24682	2.31033	2.1642	2.5948	2.98625
	2.1068	3.12483															2.24682	2.30737	2.16005	2.59326	2.98562
	2.1068	3.12393															2.24682	2.30737	2.16005	2.59326	2.985
	2.1068	3.12393															2.24682	2.30737	2.16005	2.58862	2.985
	2.1068	3.12347															2.24682	2.30737	2.15585	2.58862	2.98375
	2.1068	3.12256															2.24682	2.30737	2.15585	2.58862	2.98312
	2.1068	3.12028															2.24682	2.30737	2.15162	2.58706	2.98312
	2.1068	3.11982															2.24682	2.30438	2.15162	2.58549	2.98312
	2.1068	3.11937															2.24682	2.30438	2.15162	2.58392	2.98312
	2.1068	3.11937															2.24682	2.30438	2.14734	2.58392	2.98123
	2.1068	3.11891															2.24682	2.30438	2.14734	2.58235	2.97997
	2.1068	3.11845															2.24682	2.30438	2.14734	2.58235	2.97934
	2.1068	3.11845															2.24682	2.30438	2.13865	2.58235	2.97871
	2.1068	3.11845															2.24338	2.30438	2.13865	2.57918	2.97871
	2.1068	3.1166															2.24338	2.30438	2.13865	2.57758	2.97807
	2.1068	3.11614															2.24338	2.30438	2.13865	2.57758	2.97616
	2.10206	3.11568															2.24338	2.30438	2.13865	2.57598	2.97552
	2.10206	3.11568															2.24338	2.30138	2.13424	2.57598	2.97552
	2.10206	3.11522															2.24338	2.30138	2.13424	2.57438	2.97489
	2.10206	3.11522															2.24338	2.30138	2.12979	2.57438	2.97424
	2.10206	3.11475															2.24338	2.30138	2.12979	2.57277	2.9736
	2.10206	3.11475															2.24338	2.30138	2.12979	2.56953	2.9736
	2.10206	3.11429															2.24338	2.30138	2.12529	2.56953	2.97296
	2.10206	3.11429															2.24338	2.30138	2.12529	2.56626	2.97296
	2.10206	3.11197															2.24338	2.30138	2.12529	2.56462	2.97232
	2.10206	3.11197															2.24338	2.30138	2.12529	2.56132	2.97232
	2.10206	3.1115															2.24338	2.29835	2.12529	2.55965	2.97232
	2.10206	3.10963															2.24338	2.29835	2.12529	2.55965	2.97232
	2.10206	3.10963															2.23992	2.29835	2.11614	2.55799	2.97167
	2.10206	3.10963															2.23992	2.29835	2.11614	2.55799	2.97103
	2.10206	3.10822															2.23992	2.29835	2.11614	2.55632	2.97038
	2.10206	3.10822															2.23992	2.29835	2.1115	2.55464	2.97038
	2.10206	3.10775															2.23992	2.29835	2.1115	2.55464	2.96974
	2.09726	3.10727															2.23992	2.29835	2.1068	2.55464	2.96974
	2.09726	3.10727															2.23992	2.29835	2.1068	2.55464	2.96974
	2.09726	3.1068															2.23992	2.29835	2.1068	2.55295	2.96909
	2.09726	3.10633															2.23992	2.29835	2.1068	2.55125	2.96779
	2.09726	3.10633															2.23992	2.29835	2.10206	2.55125	2.96714
	2.09726	3.10586															2.23992	2.2953	2.09726	2.54955	2.96649
	2.09726	3.10538															2.23992	2.2953	2.09726	2.54785	2.96584
	2.09726	3.10491															2.23992	2.2953	2.09726	2.54614	2.96584
	2.09726	3.10491															2.23992	2.2953	2.09726	2.54441	2.96584
	2.09726	3.10444															2.23992	2.2953	2.0924	2.53921	2.96387
	2.09726	3.10396															2.23644	2.2953	2.0875	2.53921	2.96387
	2.09726	3.10253															2.23644	2.2953	2.0875	2.53921	2.96387
	2.09726	3.10206															2.23644	2.2953	2.0875	2.53747	2.96322
	2.09726	3.10158															2.23644	2.29223	2.0875	2.53747	2.96256
	2.09726	3.10158															2.23644	2.29223	2.08253	2.53571	2.96256
	2.09726	3.1011															2.23644	2.29223	2.08253	2.53571	2.96256
	2.09726	3.10062															2.23644	2.29223	2.08253	2.53395	2.9619
	2.09726	3.10062															2.23644	2.29223	2.07751	2.53218	2.96058
	2.09726	3.09966															2.23644	2.28914	2.07751	2.53218	2.95992
	2.0924	3.09966															2.23644	2.28914	2.07751	2.52862	2.95926
	2.0924	3.09918															2.23292	2.28914	2.07243	2.52683	2.95859
	2.0924	3.0987															2.23292	2.28914	2.06729	2.52683	2.95793
	2.0924	3.0987															2.23292	2.28914	2.06209	2.52683	2.95793
	2.0924	3.09726															2.23292	2.28914	2.06209	2.52503	2.95726
	2.0924	3.09629															2.23292	2.28603	2.06209	2.52323	2.9566
	2.0924	3.09581															2.23292	2.28603	2.05683	2.52141	2.9566
	2.0924	3.09532															2.23292	2.28603	2.0515	2.51959	2.9566
	2.0924	3.09532															2.23292	2.28289	2.0515	2.51776	2.95593
	2.0924	3.09338															2.23292	2.28289	2.0461	2.51223	2.95593
	2.0924	3.09338															2.23292	2.28289	2.0461	2.51037	2.95526
	2.0924	3.09289															2.23292	2.28289	2.04064	2.51037	2.95526
	2.0924	3.0924															2.23292	2.27974	2.04064	2.5085	2.95526
	2.0924	3.09143															2.23292	2.27974	2.03511	2.5085	2.95526
	2.0924	3.09045															2.23292	2.27974	2.02951	2.5085	2.95526
	2.0924	3.09045															2.23292	2.27974	2.02951	2.5085	2.95459
	2.0924	3.08996															2.22938	2.27974	2.02951	2.50663	2.95392
	2.0924	3.08996															2.22938	2.27974	2.02383	2.50285	2.95257
	2.0924	3.08947															2.22938	2.27974	2.02383	2.50285	2.95123
	2.0924	3.08898															2.22938	2.27655	2.02383	2.50095	2.95123
	2.0875	3.08799															2.22938	2.27655	2.02383	2.50095	2.95055
	2.0875	3.0875															2.22938	2.27655	2.02383	2.50095	2.95055
	2.0875	3.08651															2.22938	2.27655	2.02383	2.49904	2.94987
	2.0875	3.08651															2.22938	2.27655	2.01808	2.49712	2.9492
	2.0875	3.08602															2.22938	2.27655	2.01225	2.4952	2.9492
	2.0875	3.08602															2.22938	2.27335	2.01225	2.4952	2.94852
	2.0875	3.08502															2.22938	2.27335	2.01225	2.4952	2.94783
	2.0875	3.08403															2.22938	2.27335	2.01225	2.49132	2.94715
	2.0875	3.08403															2.2258	2.27335	2.01225	2.48937	2.94715
	2.0875	3.08403															2.2258	2.27012	2.00634	2.48741	2.94647
	2.0875	3.08303															2.2258	2.27012	2.00634	2.48741	2.94647
	2.0875	3.08253															2.2258	2.27012	2.00634	2.48741	2.94647
	2.0875	3.08203															2.2258	2.27012	2.00035	2.48544	2.94647
	2.0875	3.08203															2.2258	2.27012	1.99427	2.47947	2.94647
	2.0875	3.08203															2.2258	2.27012	1.99427	2.47947	2.9451
	2.0875	3.08154															2.2258	2.27012	1.98811	2.47545	2.9451
	2.0875	3.08103															2.2258	2.27012	1.98186	2.47545	2.9451
	2.0875	3.08103															2.2258	2.27012	1.98186	2.47343	2.94442
	2.0875	3.08053															2.2258	2.26687	1.98186	2.47139	2.94442
	2.08253	3.08053															2.2258	2.26687	1.98186	2.47139	2.94373
	2.08253	3.07903															2.2258	2.26687	1.97552	2.46935	2.94304
	2.08253	3.07751															2.2222	2.26687	1.97552	2.46935	2.94304
	2.08253	3.07751															2.2222	2.26687	1.97552	2.46935	2.94304
	2.08253	3.0765															2.2222	2.26687	1.96909	2.46935	2.94236
	2.08253	3.07549															2.2222	2.26687	1.96909	2.46935	2.94236
	2.08253	3.07498															2.2222	2.26687	1.96909	2.46935	2.94236
	2.08253	3.07447															2.2222	2.26687	1.96256	2.4673	2.94236
	2.08253	3.07447															2.2222	2.26687	1.96256	2.46523	2.94097
	2.08253	3.07396															2.2222	2.26687	1.96256	2.46523	2.94028
	2.08253	3.07243															2.2222	2.26359	1.96256	2.46316	2.9382
	2.08253	3.07141															2.2222	2.26359	1.96256	2.46108	2.93611
	2.08253	3.07141															2.2222	2.26359	1.96256	2.45899	2.93541
	2.08253	3.07141															2.2222	2.26359	1.95593	2.45899	2.93541
	2.08253	3.06936															2.2222	2.26359	1.9492	2.45899	2.93471
	2.07751	3.06936															2.2222	2.26359	1.9492	2.45899	2.93471
	2.07751	3.06884															2.2222	2.26029	1.9492	2.45899	2.934
	2.07751	3.06884															2.21856	2.26029	1.94236	2.45899	2.934
	2.07751	3.06833															2.21856	2.26029	1.94236	2.45688	2.9333
	2.07751	3.06678															2.21856	2.26029	1.94236	2.45477	2.9326
	2.07751	3.06678															2.21856	2.26029	1.94236	2.45264	2.93118
	2.07751	3.06678															2.21856	2.26029	1.94236	2.45051	2.93118
	2.07751	3.06626															2.21856	2.26029	1.94236	2.45051	2.93047
	2.07751	3.06522															2.21856	2.26029	1.93541	2.45051	2.92906
	2.07751	3.0647															2.21856	2.26029	1.93541	2.44837	2.92835
	2.07751	3.0647															2.21856	2.26029	1.93541	2.44837	2.92835
	2.07751	3.0647															2.21856	2.26029	1.93541	2.44621	2.92835
	2.07751	3.06418															2.21856	2.25696	1.93541	2.44621	2.92763
	2.07751	3.06366															2.21856	2.25696	1.93541	2.44405	2.92763
	2.07751	3.06366															2.21856	2.25696	1.92834	2.44187	2.92692
	2.07751	3.06209															2.21856	2.25696	1.92117	2.44187	2.9262
	2.07751	3.06105															2.2149	2.25696	1.92117	2.43968	2.9262
	2.07243	3.06052															2.2149	2.25696	1.91387	2.43527	2.92549
	2.07243	3.06052															2.2149	2.25696	1.91387	2.43527	2.92405
	2.07243	3.05999															2.2149	2.25696	1.91387	2.43527	2.92333
	2.07243	3.05999															2.2149	2.25696	1.91387	2.43305	2.92117
	2.07243	3.05999															2.2149	2.25696	1.91387	2.43305	2.92044
	2.07243	3.05999															2.2149	2.2536	1.90644	2.43082	2.91972
	2.07243	3.05947															2.2149	2.2536	1.90644	2.43082	2.91899
	2.07243	3.05894															2.2149	2.2536	1.89889	2.42857	2.91826
	2.07243	3.05736															2.2149	2.2536	1.88338	2.42857	2.91826
	2.07243	3.0563															2.2149	2.2536	1.87541	2.42632	2.91826
	2.07243	3.05577															2.2149	2.2536	1.87541	2.42405	2.91753
	2.07243	3.0547															2.2149	2.2536	1.87541	2.42405	2.91753
	2.07243	3.05417															2.2149	2.2536	1.85902	2.42177	2.91753
	2.07243	3.05364															2.2149	2.2536	1.85902	2.42177	2.9168
	2.07243	3.0531															2.2149	2.2536	1.85058	2.42177	2.9168
	2.07243	3.05257															2.2149	2.2536	1.85058	2.42177	2.9168
	2.07243	3.05204															2.2112	2.25022	1.84198	2.41948	2.91607
	2.07243	3.0515															2.2112	2.25022	1.83321	2.41486	2.91607
	2.07243	3.05096															2.2112	2.25022	1.82426	2.41253	2.91607
	2.07243	3.05043															2.2112	2.25022	1.81511	2.41253	2.91534
	2.07243	3.04989															2.2112	2.25022	1.80577	2.41019	2.9146
	2.07243	3.04935															2.2112	2.25022	1.80577	2.41019	2.91387
	2.06729	3.04881															2.2112	2.25022	1.79623	2.41019	2.91387
	2.06729	3.04881															2.2112	2.25022	1.79623	2.40783	2.91239
	2.06729	3.04827															2.2112	2.25022	1.78647	2.40069	2.91165
	2.06729	3.04827															2.2112	2.24682	1.78647	2.40069	2.91165
	2.06729	3.04827															2.2112	2.24682	1.77648	2.39587	2.91091
	2.06729	3.04827															2.2112	2.24682	1.76626	2.39587	2.91091
	2.06729	3.04827															2.2112	2.24682	1.7558	2.39344	2.91091
	2.06729	3.04827															2.2112	2.24682	1.7558	2.39099	2.91017
	2.06729	3.04773															2.2112	2.24682	1.74507	2.38853	2.91017
	2.06729	3.04719															2.2112	2.24682	1.7228	2.38605	2.90868
	2.06729	3.04665															2.20747	2.24682	1.71122	2.38356	2.90868
	2.06729	3.0461															2.20747	2.24682	1.69932	2.37346	2.90868
	2.06729	3.0461															2.20747	2.24338	1.69932	2.37346	2.90794
	2.06729	3.04556															2.20747	2.24338	1.68708	2.37346	2.90719
	2.06729	3.04556															2.20747	2.24338	1.68708	2.37346	2.90644
	2.06729	3.04502															2.20747	2.24338	1.68708	2.3709	2.90494
	2.06729	3.04502															2.20747	2.24338	1.68708	2.36832	2.90494
	2.06729	3.04393															2.20747	2.24338	1.64817	2.36832	2.90344
	2.06729	3.04284															2.20747	2.24338	1.64817	2.36832	2.90193
	2.06729	3.04229															2.20747	2.24338	1.64817	2.36573	2.90117
	2.06729	3.04229															2.20747	2.24338	1.60541	2.36312	2.90041
	2.06729	3.04229															2.20747	2.23992	1.59017	2.36312	2.90041
	2.06729	3.04174															2.20747	2.23992	1.57438	2.36312	2.90041
	2.06729	3.04174															2.20747	2.23992	1.55799	2.3552	2.90041
	2.06209	3.04119															2.20747	2.23992	1.55799	2.3552	2.89965
	2.06209	3.04119															2.20371	2.23992	1.55799	2.3552	2.89889
	2.06209	3.04064															2.20371	2.23992	1.54096	2.35253	2.89813
	2.06209	3.04009															2.20371	2.23644	1.52323	2.35253	2.89736
	2.06209	3.04009															2.20371	2.23644	1.50474	2.35253	2.8966
	2.06209	3.04009															2.20371	2.23644	1.48544	2.34714	2.89506
	2.06209	3.03899															2.20371	2.23644	1.48544	2.34714	2.89352
	2.06209	3.03899															2.20371	2.23292	1.46523	2.34441	2.89352
	2.06209	3.03844															2.20371	2.23292	1.44405	2.34167	2.89275
	2.06209	3.03789															2.20371	2.23292	1.44405	2.33614	2.89275
	2.06209	3.03678															2.20371	2.23292	1.37346	2.33053	2.89198
	2.06209	3.03678															2.20371	2.23292	1.34713	2.33053	2.89198
	2.06209	3.03622															2.20371	2.23292	1.31911	2.33053	2.89043
	2.06209	3.03622															2.20371	2.23292	1.31911	2.32199	2.89043
	2.06209	3.03622															2.20371	2.23292	1.31911	2.32199	2.88965
	2.06209	3.03511															2.20371	2.23292	1.31911	2.31911	2.88887
	2.06209	3.03399															2.20371	2.22938	1.28914	2.31911	2.88887
	2.06209	3.03232															2.20371	2.22938	1.2222	2.31911	2.88809
	2.06209	3.03232															2.20371	2.22938	1.2222	2.3162	2.88809
	2.06209	3.03232															2.20371	2.22938	1.18441	2.31033	2.88809
	2.06209	3.03232															2.20371	2.22938	1.09726	2.31033	2.88809
	2.05683	3.03176															2.19992	2.22938	1.04611	2.31033	2.88652
	2.05683	3.03119															2.19992	2.2258	0.988113	2.30737	2.88652
	2.05683	3.03119															2.19992	2.2258	0.143015	2.2953	2.88259
	2.05683	3.03063															2.19992	2.2258	3.73174	2.2953	2.88179
	2.05683	3.03007															2.19992	2.2258	3.69896	2.2953	2.881
	2.05683	3.02951															2.19992	2.2258	3.68297	2.28914	2.881
	2.05683	3.02951															2.19992	2.2222	3.66206	2.28914	2.87941
	2.05683	3.02838															2.19992	2.2222	3.64735	2.28603	2.87782
	2.05683	3.02781															2.19992	2.2222	3.63911	2.28603	2.87782
	2.05683	3.02668															2.19992	2.2222	3.61563	2.28289	2.87701
	2.05683	3.02611															2.19992	2.2222	3.59679	2.28289	2.87701
	2.05683	3.02611															2.19992	2.2222	3.59296	2.27974	2.87701
	2.05683	3.02611															2.19992	2.21856	3.57742	2.27974	2.87701
	2.05683	3.02554															2.19992	2.21856	3.5718	2.27974	2.87621
	2.05683	3.02554															2.19992	2.21856	3.56115	2.27655	2.87621
	2.05683	3.0244															2.19992	2.21856	3.55142	2.27655	2.87621
	2.05683	3.0244															2.19609	2.21856	3.55024	2.27655	2.87621
	2.05683	3.0244															2.19609	2.21856	3.54819	2.27012	2.87621
	2.05683	3.0244															2.19609	2.21856	3.54648	2.26687	2.8738
	2.0515	3.02383															2.19609	2.21856	3.54234	2.26687	2.8738
	2.0515	3.02326															2.19609	2.21856	3.54165	2.26687	2.87299
	2.0515	3.02326															2.19609	2.2149	3.53956	2.26359	2.87137
	2.0515	3.02326															2.19609	2.2149	3.53589	2.26359	2.87056
	2.0515	3.02326															2.19609	2.2149	3.52286	2.25696	2.86974
	2.0515	3.02268															2.19609	2.2149	3.51371	2.25696	2.86893
	2.0515	3.02211															2.19609	2.2149	3.51205	2.25696	2.86729
	2.0515	3.02211															2.19609	2.2112	3.50738	2.25696	2.86729
	2.0515	3.02154															2.19609	2.2112	3.50038	2.25022	2.86647
	2.0515	3.02039															2.19609	2.2112	3.5	2.25022	2.86565
	2.0515	3.01981															2.19609	2.2112	3.49481	2.24682	2.86483
	2.0515	3.01865															2.19223	2.2112	3.48187	2.24338	2.86483
	2.0515	3.01808															2.19223	2.2112	3.48127	2.24338	2.86317
	2.0515	3.01808															2.19223	2.2112	3.47767	2.24338	2.86317
	2.0515	3.0175															2.19223	2.20747	3.47747	2.23992	2.86235
	2.0515	3.0175															2.19223	2.20747	3.47707	2.23992	2.86069
	2.0515	3.01634															2.19223	2.20747	3.47485	2.23992	2.86069
	2.0515	3.01575															2.19223	2.20747	3.47424	2.23992	2.85985
	2.0461	3.01575															2.19223	2.20747	3.46441	2.23644	2.85985
	2.0461	3.01517															2.19223	2.20371	3.4642	2.23644	2.85902
	2.0461	3.01459															2.19223	2.20371	3.4617	2.23292	2.85818
	2.0461	3.014															2.19223	2.20371	3.45919	2.2222	2.85735
	2.0461	3.014															2.19223	2.20371	3.45646	2.21856	2.85735
	2.0461	3.01225															2.19223	2.20371	3.45561	2.21856	2.8565
	2.0461	3.01166															2.19223	2.20371	3.45328	2.2149	2.8565
	2.0461	3.01166															2.18834	2.20371	3.45307	2.2149	2.8565
	2.0461	3.01166															2.18834	2.20371	3.45179	2.2112	2.85567
	2.0461	3.01107															2.18834	2.19992	3.45158	2.2112	2.85567
	2.0461	3.00989															2.18834	2.19992	3.45158	2.2112	2.85482
	2.0461	3.0093															2.18834	2.19992	3.45094	2.20747	2.85482
	2.0461	3.00871															2.18834	2.19992	3.45008	2.20747	2.85398
	2.0461	3.00634															2.18834	2.19992	3.44664	2.20747	2.85398
	2.0461	3.00634															2.18834	2.19609	3.44491	2.20371	2.85398
	2.0461	3.00574															2.18834	2.19609	3.44426	2.19992	2.85229
	2.0461	3.00515															2.18441	2.19609	3.44296	2.19992	2.85229
	2.0461	3.00515															2.18441	2.19609	3.44099	2.19609	2.85144
	2.0461	3.00515															2.18441	2.19609	3.44077	2.19609	2.84973
	2.0461	3.00515															2.18441	2.19609	3.43902	2.18441	2.84802
	2.04064	3.00455															2.18441	2.19609	3.43704	2.18441	2.84802
	2.04064	3.00455															2.18441	2.19609	3.4366	2.17644	2.84716
	2.04064	3.00395															2.18441	2.19223	3.43238	2.17644	2.84544
	2.04064	3.00275															2.18441	2.19223	3.43082	2.17644	2.84458
	2.04064	3.00275															2.18441	2.19223	3.42925	2.17644	2.84372
	2.04064	3.00215															2.18441	2.19223	3.42767	2.1724	2.84285
	2.04064	3.00155															2.18441	2.19223	3.42518	2.1724	2.84285
	2.04064	3.00155															2.18441	2.19223	3.42177	2.1724	2.84199
	2.04064	3.00155															2.18441	2.19223	3.4204	2.16832	2.84024
	2.04064	3.00095															2.18441	2.19223	3.41925	2.16832	2.84024
	2.04064	3.00035															2.18441	2.18834	3.41879	2.1642	2.8385
	2.04064	3.00035															2.18441	2.18834	3.41764	2.16005	2.8385
	2.04064	3.00035															2.18441	2.18834	3.41694	2.16005	2.8385
	2.04064	3.00035															2.18044	2.18834	3.41602	2.15585	2.83586
	2.04064	2.99974															2.18044	2.18834	3.41229	2.15585	2.83586
	2.04064	2.99853															2.18044	2.18834	3.40783	2.15585	2.83498
	2.04064	2.99793															2.18044	2.18834	3.40594	2.15162	2.83498
	2.04064	2.99732															2.18044	2.18441	3.40261	2.14734	2.83498
	2.04064	2.99671															2.18044	2.18441	3.39901	2.14734	2.8341
	2.04064	2.99489															2.18044	2.18441	3.39901	2.14734	2.83321
	2.03511	2.99427															2.18044	2.18441	3.39635	2.14302	2.83232
	2.03511	2.99305															2.18044	2.18441	3.3927	2.14302	2.83232
	2.03511	2.99243															2.18044	2.18441	3.3927	2.13865	2.83143
	2.03511	2.99243															2.17644	2.18044	3.39197	2.13424	2.82965
	2.03511	2.9912															2.17644	2.18044	3.39148	2.13424	2.82965
	2.03511	2.99059															2.17644	2.18044	3.3905	2.13424	2.82786
	2.03511	2.98997															2.17644	2.18044	3.39001	2.13424	2.82786
	2.03511	2.98935															2.17644	2.18044	3.3858	2.12979	2.82786
	2.03511	2.98935															2.17644	2.18044	3.38556	2.12979	2.82606
	2.03511	2.98873															2.17644	2.18044	3.38456	2.12529	2.82516
	2.03511	2.98873															2.17644	2.18044	3.38456	2.12529	2.82244
	2.03511	2.98749															2.17644	2.17644	3.38381	2.12074	2.82244
	2.03511	2.98687															2.17644	2.17644	3.38031	2.12074	2.82244
	2.03511	2.98625															2.17644	2.17644	3.38006	2.12074	2.82153
	2.03511	2.98562															2.17644	2.17644	3.3798	2.11614	2.82153
	2.02951	2.985															2.17644	2.17644	3.37955	2.11614	2.82153
	2.02951	2.985															2.17644	2.17644	3.37905	2.1115	2.82153
	2.02951	2.98437															2.1724	2.17644	3.37703	2.1115	2.82153
	2.02951	2.98437															2.1724	2.17644	3.37601	2.1115	2.82153
	2.02951	2.98186															2.1724	2.17644	3.37474	2.1068	2.82062
	2.02951	2.98186															2.1724	2.17644	3.37448	2.1068	2.81971
	2.02951	2.98123															2.1724	2.1724	3.37423	2.10206	2.81971
	2.02951	2.9806															2.1724	2.1724	3.37346	2.10206	2.81879
	2.02951	2.97997															2.1724	2.1724	3.37064	2.10206	2.81788
	2.02951	2.97997															2.1724	2.1724	3.37039	2.10206	2.81788
	2.02951	2.97934															2.1724	2.1724	3.36884	2.10206	2.81788
	2.02951	2.97871															2.1724	2.1724	3.36884	2.10206	2.81696
	2.02951	2.97807															2.1724	2.1724	3.36858	2.09726	2.81604
	2.02951	2.97744															2.1724	2.1724	3.36807	2.09726	2.81604
	2.02951	2.97616															2.1724	2.1724	3.36677	2.09726	2.81419
	2.02951	2.97489															2.1724	2.1724	3.36599	2.0924	2.81419
	2.02951	2.9736															2.1724	2.1724	3.36521	2.0924	2.81419
	2.02951	2.9736															2.1724	2.16832	3.36417	2.0924	2.81233
	2.02951	2.97167															2.1724	2.16832	3.36234	2.0875	2.81233
	2.02951	2.97103															2.1724	2.16832	3.36155	2.0875	2.81233
	2.02951	2.97103															2.16832	2.16832	3.36129	2.08253	2.81233
	2.02951	2.97103															2.16832	2.16832	3.36103	2.08253	2.81233
	2.02383	2.97038															2.16832	2.16832	3.36076	2.07751	2.81047
	2.02383	2.97038															2.16832	2.16832	3.35839	2.07751	2.81047
	2.02383	2.96909															2.16832	2.16832	3.35627	2.07751	2.80672
	2.02383	2.96909															2.16832	2.16832	3.35119	2.07243	2.80483
	2.02383	2.96844															2.16832	2.16832	3.34876	2.06729	2.80483
	2.02383	2.96779															2.16832	2.1642	3.34686	2.06729	2.80483
	2.02383	2.96584															2.16832	2.1642	3.34632	2.06209	2.80483
	2.02383	2.96518															2.16832	2.1642	3.34523	2.05683	2.80483
	2.02383	2.96453															2.16832	2.1642	3.34496	2.05683	2.80388
	2.02383	2.96453															2.16832	2.1642	3.34441	2.05683	2.80293
	2.02383	2.96322															2.16832	2.1642	3.34304	2.0515	2.80007
	2.02383	2.96322															2.1642	2.1642	3.3425	2.0515	2.79911
	2.02383	2.96256															2.1642	2.1642	3.34195	2.0515	2.79911
	2.02383	2.96256															2.1642	2.1642	3.34112	2.0461	2.79815
	2.02383	2.9619															2.1642	2.1642	3.33947	2.0461	2.79815
	2.02383	2.9619															2.1642	2.16005	3.33725	2.0461	2.79815
	2.02383	2.9619															2.1642	2.16005	3.33697	2.0461	2.79815
	2.02383	2.96124															2.1642	2.16005	3.33614	2.0461	2.79719
	2.01808	2.96124															2.1642	2.16005	3.33558	2.04064	2.79719
	2.01808	2.96124															2.1642	2.16005	3.33447	2.04064	2.79623
	2.01808	2.96124															2.1642	2.16005	3.33279	2.04064	2.79623
	2.01808	2.96058															2.1642	2.16005	3.33166	2.03511	2.79623
	2.01808	2.96058															2.1642	2.16005	3.33082	2.03511	2.79526
	2.01808	2.96058															2.1642	2.16005	3.32997	2.02383	2.79526
	2.01808	2.95992															2.16005	2.16005	3.32912	2.02383	2.79429
	2.01808	2.95992															2.16005	2.16005	3.32884	2.02383	2.79429
	2.01808	2.95992															2.16005	2.16005	3.32856	2.02383	2.79332
	2.01808	2.95992															2.16005	2.16005	3.32742	2.01808	2.79332
	2.01808	2.95992															2.16005	2.16005	3.326	2.01225	2.79332
	2.01808	2.95926															2.16005	2.15585	3.32486	2.01225	2.79235
	2.01808	2.95859															2.16005	2.15585	3.324	2.01225	2.79235
	2.01808	2.95793															2.16005	2.15585	3.32199	2.01225	2.79137
	2.01808	2.95793															2.16005	2.15585	3.32084	2.01225	2.7904
	2.01808	2.95793															2.16005	2.15585	3.32055	2.01225	2.78942
	2.01808	2.95726															2.16005	2.15585	3.32026	2.01225	2.78942
	2.01808	2.95726															2.16005	2.15585	3.32026	2.00634	2.78844
	2.01808	2.95726															2.15585	2.15585	3.31969	2.00634	2.78844
	2.01225	2.95526															2.15585	2.15585	3.3194	2.00035	2.78745
	2.01225	2.95459															2.15585	2.15585	3.31853	1.99427	2.78647
	2.01225	2.95459															2.15585	2.15585	3.31824	1.99427	2.78449
	2.01225	2.95123															2.15585	2.15585	3.31824	1.99427	2.7835
	2.01225	2.95123															2.15585	2.15162	3.31795	1.99427	2.7825
	2.01225	2.95055															2.15585	2.15162	3.31766	1.98811	2.7815
	2.01225	2.95055															2.15585	2.15162	3.31737	1.98811	2.7805
	2.01225	2.94987															2.15585	2.15162	3.31533	1.98811	2.7805
	2.01225	2.94987															2.15585	2.15162	3.31092	1.98811	2.7795
	2.01225	2.94987															2.15585	2.15162	3.30945	1.98186	2.7795
	2.01225	2.94852															2.15585	2.15162	3.30945	1.98186	2.7795
	2.01225	2.94783															2.15585	2.15162	3.30915	1.98186	2.7785
	2.01225	2.94715															2.15585	2.15162	3.30737	1.97552	2.7785
	2.01225	2.94715															2.15585	2.14734	3.30588	1.96909	2.77648
	2.01225	2.94579															2.15585	2.14734	3.30588	1.96256	2.77547
	2.01225	2.94579															2.15585	2.14734	3.30468	1.96256	2.77547
	2.01225	2.94579															2.15162	2.14302	3.30378	1.95593	2.77446
	2.01225	2.9451															2.15162	2.14302	3.30258	1.95593	2.77446
	2.01225	2.9451															2.15162	2.14302	3.30228	1.95593	2.7714
	2.00634	2.94442															2.15162	2.14302	3.30228	1.9492	2.7714
	2.00634	2.94373															2.15162	2.14302	3.30138	1.9492	2.76936
	2.00634	2.94304															2.15162	2.13865	3.29987	1.9492	2.76833
	2.00634	2.94304															2.15162	2.13865	3.29713	1.9492	2.7673
	2.00634	2.94236															2.15162	2.13865	3.29622	1.9492	2.7673
	2.00634	2.94236															2.15162	2.13865	3.295	1.93541	2.7673
	2.00634	2.94166															2.15162	2.13865	3.29439	1.93541	2.7673
	2.00634	2.94028															2.15162	2.13865	3.29408	1.92834	2.76626
	2.00634	2.94028															2.15162	2.13865	3.29346	1.92834	2.76523
	2.00634	2.9389															2.15162	2.13865	3.29193	1.92117	2.76419
	2.00634	2.9389															2.14734	2.13865	3.29007	1.92117	2.76419
	2.00634	2.9389															2.14734	2.13865	3.28914	1.92117	2.76211
	2.00634	2.9389															2.14734	2.13865	3.28634	1.91387	2.76211
	2.00634	2.9375															2.14734	2.13865	3.28603	1.90644	2.76106
	2.00634	2.93681															2.14734	2.13424	3.2854	1.90644	2.76002
	2.00634	2.93611															2.14734	2.13424	3.28478	1.90644	2.75896
	2.00634	2.93541															2.14734	2.13424	3.28415	1.90644	2.75686
	2.00634	2.93471															2.14734	2.13424	3.28226	1.89889	2.75367
	2.00634	2.93471															2.14734	2.13424	3.28226	1.89889	2.75367
	2.00634	2.934															2.14734	2.13424	3.28132	1.89889	2.75367
	2.00035	2.934															2.14734	2.13424	3.28132	1.8912	2.75261
	2.00035	2.9333															2.14734	2.13424	3.28069	1.8912	2.75154
	2.00035	2.93047															2.14734	2.13424	3.28069	1.8912	2.75154
	2.00035	2.92977															2.14302	2.12979	3.28069	1.87541	2.7494
	2.00035	2.92977															2.14302	2.12979	3.27974	1.87541	2.74832
	2.00035	2.92977															2.14302	2.12979	3.27751	1.86729	2.74832
	2.00035	2.92977															2.14302	2.12979	3.2756	1.86729	2.74724
	2.00035	2.92835															2.14302	2.12979	3.27528	1.85902	2.74616
	2.00035	2.92692															2.14302	2.12979	3.27495	1.85902	2.74616
	2.00035	2.9262															2.14302	2.12979	3.27431	1.84198	2.74616
	2.00035	2.9262															2.14302	2.12979	3.27303	1.84198	2.74507
	2.00035	2.92333															2.14302	2.12979	3.27206	1.84198	2.74507
	2.00035	2.92261															2.14302	2.12979	3.27109	1.84198	2.74399
	2.00035	2.92189															2.14302	2.12979	3.26947	1.83321	2.7429
	2.00035	2.92189															2.14302	2.12979	3.2685	1.83321	2.74071
	2.00035	2.92044															2.14302	2.12979	3.26784	1.83321	2.74071
	2.00035	2.92044															2.14302	2.12979	3.26687	1.82426	2.73851
	2.00035	2.91826															2.14302	2.12979	3.26621	1.82426	2.73519
	2.00035	2.91826															2.14302	2.12979	3.26589	1.82426	2.73519
	1.99427	2.91826															2.14302	2.12979	3.26457	1.82426	2.73519
	1.99427	2.91753															2.14302	2.12529	3.26392	1.82426	2.73408
	1.99427	2.91753															2.13865	2.12529	3.2626	1.81511	2.73297
	1.99427	2.9168															2.13865	2.12529	3.25862	1.80577	2.73185
	1.99427	2.91607															2.13865	2.12529	3.25829	1.79623	2.7296
	1.99427	2.91534															2.13865	2.12074	3.25763	1.79623	2.7296
	1.99427	2.91534															2.13865	2.12074	3.25729	1.79623	2.72848
	1.99427	2.91534															2.13865	2.12074	3.25696	1.78647	2.72394
	1.99427	2.91534															2.13865	2.12074	3.25596	1.78647	2.72051
	1.99427	2.91387															2.13865	2.12074	3.25529	1.78647	2.72051
	1.99427	2.91239															2.13865	2.12074	3.25124	1.78647	2.71936
	1.99427	2.91165															2.13865	2.11614	3.25056	1.78647	2.71936
	1.99427	2.91165															2.13865	2.11614	3.25022	1.77648	2.71936
	1.99427	2.91091															2.13424	2.11614	3.24988	1.77648	2.7182
	1.99427	2.91091															2.13424	2.11614	3.24852	1.76626	2.71589
	1.99427	2.90868															2.13424	2.11614	3.24818	1.76626	2.71589
	1.99427	2.90794															2.13424	2.11614	3.2475	1.7558	2.71589
	1.98811	2.90644															2.13424	2.11614	3.24407	1.74507	2.71589
	1.98811	2.90569															2.13424	2.11614	3.24338	1.74507	2.71472
	1.98811	2.90494															2.13424	2.11614	3.24304	1.73408	2.71356
	1.98811	2.90419															2.13424	2.11614	3.24269	1.73408	2.71239
	1.98811	2.90419															2.13424	2.1068	3.24235	1.7228	2.71122
	1.98811	2.90419															2.13424	2.1068	3.24166	1.7228	2.71122
	1.98811	2.90117															2.13424	2.1068	3.24062	1.71122	2.70886
	1.98811	2.90117															2.13424	2.1068	3.24027	1.71122	2.70886
	1.98811	2.89889															2.13424	2.1068	3.23888	1.69932	2.70768
	1.98811	2.89813															2.13424	2.1068	3.23784	1.69932	2.70768
	1.98811	2.89813															2.13424	2.1068	3.23784	1.69932	2.70531
	1.98811	2.89736															2.13424	2.1068	3.23714	1.68708	2.70531
	1.98811	2.8966															2.13424	2.1068	3.23679	1.68708	2.70531
	1.98811	2.8966															2.13424	2.10206	3.23433	1.68708	2.70412
	1.98811	2.89506															2.13424	2.10206	3.23433	1.68708	2.70412
	1.98811	2.89506															2.13424	2.10206	3.23257	1.68708	2.70292
	1.98811	2.89429															2.13424	2.10206	3.23221	1.68708	2.70172
	1.98811	2.89275															2.13424	2.10206	3.22902	1.67449	2.6969
	1.98811	2.89275															2.12979	2.10206	3.22902	1.67449	2.69324
	1.98811	2.89275															2.12979	2.10206	3.22866	1.66153	2.69324
	1.98811	2.8912															2.12979	2.09726	3.22866	1.64817	2.69202
	1.98186	2.89043															2.12979	2.09726	3.22616	1.63438	2.69202
	1.98186	2.89043															2.12979	2.09726	3.22508	1.63438	2.69202
	1.98186	2.89043															2.12979	2.09726	3.22436	1.62014	2.69079
	1.98186	2.89043															2.12979	2.09726	3.22436	1.60541	2.69079
	1.98186	2.88809															2.12979	2.0924	3.224	1.60541	2.68956
	1.98186	2.88731															2.12979	2.0924	3.22075	1.60541	2.68956
	1.98186	2.88574															2.12979	2.0924	3.22038	1.60541	2.68708
	1.98186	2.88495															2.12979	2.0924	3.21893	1.59017	2.68708
	1.98186	2.88417															2.12979	2.0924	3.21856	1.55799	2.68459
	1.98186	2.88417															2.12979	2.0924	3.2182	1.55799	2.68459
	1.98186	2.88338															2.12979	2.0924	3.2171	1.55799	2.68459
	1.98186	2.88338															2.12529	2.0924	3.2171	1.54096	2.68459
	1.98186	2.88338															2.12529	2.0875	3.2171	1.54096	2.68334
	1.98186	2.88179															2.12529	2.0875	3.2171	1.52323	2.68334
	1.98186	2.881															2.12529	2.0875	3.21673	1.52323	2.68083
	1.98186	2.881															2.12529	2.0875	3.2149	1.48544	2.68083
	1.98186	2.88021															2.12529	2.0875	3.2149	1.46523	2.67957
	1.98186	2.87941															2.12529	2.08253	3.21379	1.44405	2.67831
	1.98186	2.87701															2.12529	2.08253	3.21342	1.42177	2.67831
	1.97552	2.87701															2.12529	2.08253	3.21231	1.42177	2.67831
	1.97552	2.87701															2.12074	2.07751	3.21083	1.42177	2.67704
	1.97552	2.87621															2.12074	2.07751	3.21083	1.39829	2.67704
	1.97552	2.87621															2.12074	2.07751	3.21083	1.39829	2.67704
	1.97552	2.87541															2.12074	2.07751	3.21046	1.34713	2.67704
	1.97552	2.87299															2.12074	2.07751	3.20897	1.34713	2.67577
	1.97552	2.87218															2.12074	2.07751	3.20897	1.31911	2.67449
	1.97552	2.87137															2.12074	2.07751	3.20785	1.31911	2.67321
	1.97552	2.87137															2.12074	2.07751	3.20747	1.31911	2.66806
	1.97552	2.86811															2.12074	2.07751	3.20672	1.28914	2.66676
	1.97552	2.86729															2.12074	2.07243	3.20635	1.28914	2.66415
	1.97552	2.86483															2.12074	2.07243	3.20597	1.25696	2.66415
	1.97552	2.86317															2.11614	2.07243	3.2056	1.2222	2.66415
	1.97552	2.86235															2.11614	2.07243	3.2056	1.18441	2.66284
	1.97552	2.86069															2.11614	2.07243	3.20522	1.14301	2.66284
	1.97552	2.85985															2.11614	2.07243	3.20522	1.04611	2.66284
	1.97552	2.85985															2.11614	2.07243	3.20484	0.988113	2.66284
	1.97552	2.85985															2.11614	2.07243	3.20409	0.921166	2.66021
	1.97552	2.85902															2.11614	2.07243	3.20371	0.745075	2.65756
	1.96909	2.85902															2.11614	2.06729	3.20334	3.94049	2.65756
	1.96909	2.85902															2.11614	2.06729	3.20296	3.88432	2.65756
	1.96909	2.85818															2.11614	2.06729	3.20296	3.88354	2.65623
	1.96909	2.85735															2.11614	2.06729	3.20182	3.87877	2.65623
	1.96909	2.85735															2.11614	2.06729	3.20182	3.86688	2.65222
	1.96909	2.85567															2.11614	2.06729	3.20144	3.8257	2.65222
	1.96909	2.85567															2.11614	2.06729	3.20144	3.81714	2.65087
	1.96909	2.85567															2.1115	2.06729	3.19954	3.8016	2.65087
	1.96909	2.85567															2.1115	2.06729	3.19877	3.79206	2.65087
	1.96909	2.85398															2.1115	2.06729	3.19686	3.78991	2.65087
	1.96909	2.85398															2.1115	2.06209	3.19686	3.77202	2.64952
	1.96909	2.85313															2.1115	2.06209	3.19648	3.77038	2.64952
	1.96909	2.85313															2.1115	2.06209	3.19648	3.75928	2.64681
	1.96909	2.85229															2.1115	2.06209	3.19609	3.74713	2.64407
	1.96909	2.84716															2.1115	2.06209	3.19494	3.74016	2.64407
	1.96909	2.84631															2.1115	2.06209	3.19455	3.73796	2.64133
	1.96909	2.84458															2.1115	2.05683	3.19417	3.73774	2.64133
	1.96909	2.84372															2.1115	2.05683	3.19301	3.73685	2.64133
	1.96256	2.84199															2.1115	2.05683	3.19262	3.73386	2.64133
	1.96256	2.84111															2.1115	2.05683	3.19184	3.72644	2.63856
	1.96256	2.84024															2.1068	2.05683	3.19184	3.72587	2.63578
	1.96256	2.83674															2.1068	2.05683	3.19146	3.72553	2.63578
	1.96256	2.83674															2.1068	2.05683	3.19146	3.71924	2.63578
	1.96256	2.83586															2.1068	2.05683	3.19068	3.701	2.63157
	1.96256	2.83586															2.1068	2.05683	3.1899	3.70088	2.63157
	1.96256	2.83498															2.1068	2.05683	3.18638	3.69944	2.63157
	1.96256	2.83498															2.1068	2.05683	3.18598	3.69593	2.63015
	1.96256	2.83498															2.1068	2.05683	3.18559	3.69581	2.63015
	1.96256	2.8341															2.1068	2.05683	3.1852	3.69337	2.62446
	1.96256	2.83321															2.1068	2.0515	3.1848	3.68783	2.62302
	1.96256	2.83054															2.1068	2.0515	3.18441	3.67831	2.62158
	1.96256	2.82876															2.1068	2.0515	3.18282	3.67219	2.62014
	1.96256	2.82876															2.1068	2.0515	3.18084	3.66935	2.61869
	1.96256	2.82786															2.1068	2.0515	3.18084	3.66284	2.61723
	1.96256	2.82696															2.1068	2.0515	3.17884	3.66258	2.61577
	1.95593	2.82696															2.10206	2.0515	3.17884	3.66008	2.61431
	1.95593	2.82696															2.10206	2.0515	3.17884	3.65809	2.61431
	1.95593	2.82696															2.10206	2.0515	3.17764	3.65769	2.60988
	1.95593	2.82606															2.10206	2.0515	3.17724	3.65637	2.6084
	1.95593	2.82606															2.10206	2.0461	3.17604	3.65583	2.60241
	1.95593	2.82516															2.10206	2.0461	3.17523	3.65463	2.60241
	1.95593	2.82244															2.10206	2.0461	3.17442	3.65329	2.60241
	1.95593	2.82062															2.10206	2.0461	3.17402	3.65168	2.6009
	1.95593	2.81971															2.10206	2.0461	3.17361	3.65128	2.6009
	1.95593	2.81971															2.10206	2.0461	3.17321	3.64762	2.59938
	1.95593	2.81696															2.10206	2.0461	3.1728	3.64558	2.59786
	1.95593	2.81604															2.10206	2.0461	3.1728	3.64517	2.59633
	1.95593	2.81511															2.10206	2.0461	3.1728	3.64462	2.5948
	1.95593	2.81419															2.10206	2.0461	3.1724	3.64311	2.59172
	1.95593	2.81419															2.09726	2.04064	3.17199	3.63578	2.59172
	1.95593	2.81419															2.09726	2.04064	3.17159	3.63466	2.59017
	1.95593	2.81326															2.09726	2.04064	3.16873	3.63185	2.59017
	1.95593	2.81233															2.09726	2.04064	3.16873	3.62617	2.59017
	1.9492	2.81233															2.09726	2.04064	3.16627	3.6246	2.59017
	1.9492	2.8114															2.09726	2.04064	3.16627	3.6246	2.58549
	1.9492	2.8114															2.09726	2.04064	3.16462	3.62317	2.58549
	1.9492	2.81047															2.09726	2.04064	3.16379	3.62288	2.58392
	1.9492	2.80766															2.09726	2.04064	3.16379	3.62086	2.58235
	1.9492	2.80672															2.0924	2.03511	3.16296	3.61941	2.58076
	1.9492	2.80672															2.0924	2.03511	3.16255	3.61854	2.57758
	1.9492	2.80672															2.0924	2.03511	3.16047	3.6181	2.57758
	1.9492	2.80672															2.0924	2.03511	3.16005	3.61738	2.57598
	1.9492	2.80577															2.0924	2.03511	3.15795	3.61592	2.57438
	1.9492	2.80483															2.0924	2.03511	3.15795	3.61387	2.57277
	1.9492	2.80388															2.0924	2.03511	3.15795	3.6078	2.57277
	1.9492	2.80293															2.0924	2.03511	3.15754	3.60301	2.56462
	1.9492	2.80103															2.0924	2.03511	3.15416	3.60211	2.56297
	1.9492	2.80103															2.0924	2.03511	3.15204	3.60059	2.56297
	1.9492	2.79911															2.0924	2.03511	3.15162	3.60029	2.55965
	1.9492	2.79137															2.0924	2.02951	3.15119	3.59877	2.55965
	1.9492	2.7904															2.0924	2.02951	3.15034	3.59832	2.55965
	1.9492	2.78942															2.0924	2.02951	3.14991	3.59816	2.55799
	1.9492	2.78548															2.0924	2.02951	3.14991	3.59725	2.55799
	1.9492	2.7805															2.0924	2.02383	3.14905	3.59419	2.55632
	1.9492	2.77749															2.0924	2.02383	3.14905	3.59157	2.55295
	1.94236	2.77648															2.0924	2.02383	3.14777	3.58846	2.55125
	1.94236	2.77344															2.0875	2.02383	3.14777	3.58753	2.55125
	1.94236	2.77344															2.0875	2.02383	3.14734	3.5869	2.54785
	1.94236	2.77344															2.0875	2.01808	3.14648	3.58534	2.54095
	1.94236	2.77038															2.0875	2.01808	3.14604	3.58502	2.53921
	1.94236	2.76936															2.0875	2.01808	3.14518	3.58424	2.53747
	1.94236	2.76833															2.0875	2.01808	3.14432	3.58392	2.53571
	1.94236	2.76315															2.0875	2.01808	3.14345	3.58361	2.52503
	1.94236	2.76211															2.0875	2.01808	3.13909	3.58329	2.52503
	1.94236	2.76211															2.0875	2.01808	3.13865	3.58298	2.52503
	1.94236	2.76106															2.0875	2.01808	3.13821	3.58187	2.52323
	1.94236	2.75896															2.0875	2.01808	3.13821	3.58171	2.52323
	1.94236	2.75896															2.0875	2.01808	3.13689	3.57902	2.52141
	1.94236	2.75896															2.0875	2.01808	3.13645	3.5739	2.51959
	1.93541	2.75686															2.0875	2.01808	3.13645	3.57261	2.51776
	1.93541	2.75686															2.0875	2.01225	3.13601	3.57066	2.51408
	1.93541	2.75367															2.08253	2.01225	3.13513	3.56741	2.51223
	1.93541	2.75261															2.08253	2.01225	3.13468	3.56643	2.51223
	1.93541	2.75154															2.08253	2.01225	3.13468	3.56626	2.51223
	1.93541	2.74724															2.08253	2.00634	3.13424	3.56379	2.51037
	1.93541	2.74507															2.08253	2.00634	3.13335	3.56347	2.5085
	1.93541	2.7429															2.08253	2.00634	3.13291	3.56165	2.50663
	1.93541	2.74071															2.08253	2.00634	3.13157	3.55982	2.50663
	1.93541	2.74071															2.08253	2.00634	3.13113	3.55916	2.50663
	1.93541	2.74071															2.08253	2.00634	3.12979	3.55749	2.50095
	1.93541	2.73851															2.08253	2.00634	3.12934	3.55665	2.50095
	1.93541	2.73851															2.08253	2.00035	3.12709	3.55497	2.49904
	1.93541	2.73851															2.08253	2.00035	3.12709	3.55278	2.4952
	1.93541	2.73741															2.08253	2.00035	3.12664	3.5521	2.4952
	1.93541	2.7363															2.08253	1.99427	3.12574	3.54887	2.49326
	1.93541	2.7363															2.08253	1.99427	3.12529	3.54078	2.49326
	1.93541	2.7363															2.08253	1.99427	3.12483	3.53747	2.49326
	1.93541	2.73519															2.08253	1.99427	3.12483	3.53641	2.49326
	1.92834	2.73408															2.08253	1.99427	3.12483	3.53501	2.49132
	1.92834	2.73185															2.08253	1.99427	3.12347	3.532	2.49132
	1.92834	2.73073															2.08253	1.98811	3.12256	3.53023	2.49132
	1.92834	2.7296															2.08253	1.98811	3.12211	3.52987	2.48937
	1.92834	2.72848															2.08253	1.98811	3.12165	3.52969	2.48741
	1.92834	2.72735															2.08253	1.98811	3.12165	3.52898	2.48741
	1.92834	2.72735															2.07751	1.98811	3.12074	3.5288	2.48544
	1.92834	2.72735															2.07751	1.98811	3.12074	3.52808	2.47747
	1.92834	2.72621															2.07751	1.98186	3.12074	3.52431	2.47545
	1.92834	2.72394															2.07751	1.98186	3.12028	3.52395	2.47545
	1.92834	2.72394															2.07751	1.98186	3.11982	3.52286	2.47545
	1.92834	2.72394															2.07751	1.98186	3.11982	3.51904	2.46935
	1.92834	2.72051															2.07751	1.98186	3.11937	3.51776	2.46935
	1.92834	2.71936															2.07751	1.98186	3.11845	3.51758	2.4673
	1.92117	2.7182															2.07751	1.97552	3.11845	3.51685	2.46523
	1.92117	2.71356															2.07751	1.97552	3.1166	3.51593	2.46316
	1.92117	2.71356															2.07751	1.97552	3.11614	3.51574	2.46316
	1.92117	2.71004															2.07751	1.97552	3.11568	3.51112	2.46108
	1.92117	2.70768															2.07751	1.97552	3.11568	3.50963	2.45899
	1.92117	2.70768															2.07751	1.97552	3.11383	3.50888	2.45688
	1.92117	2.70768															2.07751	1.97552	3.11336	3.50813	2.45264
	1.92117	2.7065															2.07751	1.97552	3.11243	3.50738	2.45051
	1.92117	2.70052															2.07243	1.97552	3.1115	3.50663	2.44837
	1.92117	2.69932															2.07243	1.96909	3.11056	3.5019	2.44837
	1.92117	2.69811															2.07243	1.96909	3.10916	3.50095	2.44837
	1.92117	2.6969															2.07243	1.96909	3.10822	3.5	2.44621
	1.92117	2.6969															2.07243	1.96909	3.10727	3.49904	2.44621
	1.92117	2.6969															2.07243	1.96909	3.10586	3.49847	2.44187
	1.92117	2.69568															2.07243	1.96909	3.10586	3.49828	2.44187
	1.92117	2.69568															2.07243	1.96256	3.10491	3.49751	2.44187
	1.92117	2.69447															2.07243	1.96256	3.10444	3.49674	2.44187
	1.92117	2.69324															2.07243	1.96256	3.10444	3.49597	2.44187
	1.92117	2.69202															2.07243	1.96256	3.10444	3.4919	2.44187
	1.92117	2.69079															2.07243	1.96256	3.10444	3.49054	2.43968
	1.92117	2.69079															2.07243	1.95593	3.10396	3.48956	2.43968
	1.92117	2.68956															2.07243	1.95593	3.10396	3.48583	2.43968
	1.92117	2.68956															2.07243	1.95593	3.10301	3.48563	2.43748
	1.91387	2.68956															2.07243	1.95593	3.10301	3.48366	2.43305
	1.91387	2.68832															2.06729	1.95593	3.10253	3.48127	2.43305
	1.91387	2.68708															2.06729	1.95593	3.10158	3.48047	2.43305
	1.91387	2.68459															2.06729	1.95593	3.10158	3.47967	2.43305
	1.91387	2.68459															2.06729	1.95593	3.1011	3.47887	2.42857
	1.91387	2.68334															2.06729	1.9492	3.09966	3.47666	2.42857
	1.91387	2.68209															2.06729	1.9492	3.0987	3.47485	2.42857
	1.91387	2.67831															2.06729	1.9492	3.0987	3.47424	2.42857
	1.91387	2.67577															2.06729	1.9492	3.0987	3.47404	2.42632
	1.91387	2.67449															2.06729	1.9492	3.09822	3.47323	2.42632
	1.91387	2.67193															2.06729	1.9492	3.09774	3.47201	2.42405
	1.91387	2.67064															2.06729	1.9492	3.09774	3.4718	2.42405
	1.91387	2.66935															2.06729	1.9492	3.09581	3.46894	2.42177
	1.91387	2.66676															2.06729	1.9492	3.09484	3.46874	2.42177
	1.91387	2.66676															2.06729	1.94236	3.09484	3.46295	2.41717
	1.91387	2.66546															2.06729	1.94236	3.09435	3.4615	2.41717
	1.91387	2.66415															2.06729	1.94236	3.09338	3.46066	2.41486
	1.90644	2.65756															2.06209	1.94236	3.09338	3.45878	2.41253
	1.90644	2.65756															2.06209	1.94236	3.09289	3.45667	2.40783
	1.90644	2.65623															2.06209	1.94236	3.09289	3.45625	2.40547
	1.90644	2.6549															2.06209	1.94236	3.09192	3.45561	2.40547
	1.90644	2.65356															2.06209	1.93541	3.09192	3.45434	2.40309
	1.90644	2.65222															2.06209	1.93541	3.09143	3.45371	2.40309
	1.90644	2.64681															2.06209	1.93541	3.09143	3.4535	2.40309
	1.90644	2.64544															2.06209	1.93541	3.09045	3.45222	2.39829
	1.90644	2.6427															2.06209	1.93541	3.08996	3.45201	2.39829
	1.90644	2.64133															2.06209	1.93541	3.08947	3.45201	2.39829
	1.90644	2.63994															2.06209	1.93541	3.08898	3.45201	2.39829
	1.90644	2.63856															2.06209	1.92834	3.08848	3.44965	2.39587
	1.90644	2.63717															2.05683	1.92834	3.08799	3.44901	2.39587
	1.90644	2.63578															2.05683	1.92834	3.0875	3.44901	2.39344
	1.90644	2.63157															2.05683	1.92834	3.0875	3.44772	2.39344
	1.90644	2.63015															2.05683	1.92834	3.087	3.44686	2.39344
	1.90644	2.63015															2.05683	1.92117	3.08651	3.44513	2.39099
	1.90644	2.62874															2.05683	1.92117	3.08651	3.44491	2.39099
	1.90644	2.62874															2.05683	1.92117	3.08651	3.4447	2.38605
	1.90644	2.62731															2.05683	1.92117	3.08602	3.4447	2.38605
	1.90644	2.62731															2.05683	1.92117	3.08403	3.44296	2.38356
	1.89889	2.62302															2.05683	1.92117	3.08353	3.44274	2.38356
	1.89889	2.62158															2.05683	1.92117	3.08353	3.43858	2.38106
	1.89889	2.61869															2.0515	1.91387	3.08303	3.43836	2.37854
	1.89889	2.61723															2.0515	1.91387	3.08203	3.43616	2.37601
	1.89889	2.61577															2.0515	1.91387	3.08154	3.4335	2.37601
	1.89889	2.61577															2.0515	1.90644	3.08154	3.4335	2.37346
	1.89889	2.61431															2.0515	1.90644	3.08003	3.4326	2.37346
	1.89889	2.60988															2.0515	1.90644	3.07953	3.43171	2.37346
	1.89889	2.6084															2.0515	1.90644	3.07953	3.4297	2.37346
	1.89889	2.6084															2.0515	1.90644	3.07852	3.42428	2.37346
	1.89889	2.60691															2.0515	1.90644	3.07852	3.42405	2.37346
	1.89889	2.60541															2.0515	1.89889	3.07852	3.422	2.3709
	1.89889	2.60391															2.0515	1.89889	3.07802	3.422	2.3709
	1.89889	2.60241															2.0515	1.89889	3.07751	3.42016	2.36573
	1.89889	2.59938															2.0515	1.89889	3.07751	3.41971	2.36573
	1.89889	2.59786															2.0515	1.89889	3.07751	3.41879	2.36312
	1.8912	2.59786															2.0515	1.89889	3.076	3.41764	2.35786
	1.8912	2.59786															2.0515	1.89889	3.07447	3.41717	2.35786
	1.8912	2.59633															2.0461	1.8912	3.07447	3.41578	2.35786
	1.8912	2.5948															2.0461	1.8912	3.07396	3.41462	2.35786
	1.8912	2.5948															2.0461	1.8912	3.07345	3.41393	2.35786
	1.8912	2.59326															2.0461	1.8912	3.07294	3.41019	2.3552
	1.8912	2.59326															2.0461	1.8912	3.07243	3.40948	2.3552
	1.8912	2.59172															2.0461	1.8912	3.07243	3.40901	2.3552
	1.8912	2.59017															2.0461	1.8912	3.0709	3.40783	2.35253
	1.8912	2.59017															2.0461	1.88338	3.0709	3.40736	2.34984
	1.8912	2.58862															2.0461	1.88338	3.06987	3.40712	2.34984
	1.8912	2.58706															2.0461	1.88338	3.06936	3.40547	2.34714
	1.8912	2.58549															2.04064	1.88338	3.06884	3.40523	2.34441
	1.8912	2.58392															2.04064	1.88338	3.06884	3.40428	2.34441
	1.8912	2.58076															2.04064	1.88338	3.06729	3.4038	2.34441
	1.8912	2.57918															2.04064	1.88338	3.06678	3.39853	2.34441
	1.8912	2.57598															2.04064	1.87541	3.06678	3.39805	2.34167
	1.8912	2.57438															2.04064	1.87541	3.06678	3.39756	2.34167
	1.8912	2.57277															2.04064	1.87541	3.06626	3.3966	2.34167
	1.8912	2.57277															2.04064	1.87541	3.06626	3.39441	2.33891
	1.8912	2.57115															2.04064	1.87541	3.06574	3.39392	2.33891
	1.88338	2.56953															2.04064	1.87541	3.06366	3.39368	2.33891
	1.88338	2.5679															2.04064	1.87541	3.06314	3.39319	2.33614
	1.88338	2.56462															2.04064	1.86729	3.06314	3.39197	2.33614
	1.88338	2.56462															2.04064	1.86729	3.06209	3.39148	2.33335
	1.88338	2.56132															2.04064	1.86729	3.06157	3.39123	2.33335
	1.88338	2.55632															2.04064	1.86729	3.06105	3.38976	2.33053
	1.88338	2.55632															2.04064	1.86729	3.05999	3.38951	2.33053
	1.88338	2.55464															2.04064	1.86729	3.05999	3.38902	2.33053
	1.87541	2.55295															2.04064	1.86729	3.05999	3.38853	2.32486
	1.87541	2.55125															2.03511	1.86729	3.05894	3.38853	2.32486
	1.87541	2.54785															2.03511	1.85902	3.05894	3.3868	2.32486
	1.87541	2.54269															2.03511	1.85902	3.05842	3.38605	2.32486
	1.87541	2.54095															2.03511	1.85902	3.05842	3.3858	2.32199
	1.87541	2.53921															2.03511	1.85902	3.05842	3.38556	2.32199
	1.87541	2.53747															2.03511	1.85902	3.05683	3.38307	2.31911
	1.87541	2.53571															2.03511	1.85902	3.0563	3.38257	2.31911
	1.87541	2.53218															2.03511	1.85902	3.0563	3.3798	2.31328
	1.87541	2.53218															2.03511	1.85902	3.05417	3.3798	2.31328
	1.87541	2.53041															2.03511	1.85058	3.05364	3.37753	2.31328
	1.87541	2.52141															2.03511	1.85058	3.05364	3.37728	2.31328
	1.87541	2.52141															2.03511	1.85058	3.0531	3.37627	2.31033
	1.87541	2.51959															2.03511	1.85058	3.05204	3.37474	2.31033
	1.87541	2.51959															2.03511	1.85058	3.05204	3.37423	2.31033
	1.87541	2.51408															2.03511	1.85058	3.05096	3.37397	2.30737
	1.87541	2.51223															2.03511	1.85058	3.05043	3.37397	2.30138
	1.86729	2.51223															2.03511	1.85058	3.04989	3.37218	2.30138
	1.86729	2.51037															2.03511	1.85058	3.04989	3.37141	2.30138
	1.86729	2.51037															2.02951	1.85058	3.04935	3.37039	2.29835
	1.86729	2.50285															2.02951	1.85058	3.04881	3.37013	2.2953
	1.86729	2.50095															2.02951	1.85058	3.04881	3.36962	2.2953
	1.86729	2.49712															2.02951	1.85058	3.04665	3.36936	2.29223
	1.86729	2.4952															2.02951	1.84198	3.04556	3.36936	2.29223
	1.86729	2.49326															2.02951	1.84198	3.04502	3.36884	2.28914
	1.86729	2.49132															2.02951	1.84198	3.04502	3.36832	2.28603
	1.86729	2.48544															2.02951	1.84198	3.04502	3.36755	2.28603
	1.86729	2.48346															2.02951	1.84198	3.04447	3.36755	2.27974
	1.86729	2.48346															2.02951	1.83321	3.04447	3.36703	2.27974
	1.86729	2.48147															2.02951	1.83321	3.04393	3.36677	2.27974
	1.85902	2.47747															2.02383	1.83321	3.04338	3.36625	2.27655
	1.85902	2.47545															2.02383	1.83321	3.04284	3.36443	2.27655
	1.85902	2.47343															2.02383	1.83321	3.04284	3.36312	2.27335
	1.85902	2.46935															2.02383	1.82426	3.04229	3.36286	2.27335
	1.85902	2.4673															2.02383	1.82426	3.04229	3.36207	2.27012
	1.85902	2.46523															2.02383	1.82426	3.04174	3.36155	2.27012
	1.85902	2.45899															2.02383	1.81511	3.04174	3.36129	2.27012
	1.85902	2.45899															2.02383	1.81511	3.04119	3.3605	2.26687
	1.85902	2.45688															2.02383	1.81511	3.04064	3.3605	2.26687
	1.85902	2.45688															2.02383	1.81511	3.04009	3.3605	2.26687
	1.85902	2.45264															2.02383	1.81511	3.04009	3.35997	2.26029
	1.85902	2.44621															2.02383	1.81511	3.03844	3.35733	2.2536
	1.85902	2.44621															2.02383	1.81511	3.03844	3.35467	2.2536
	1.85058	2.44405															2.02383	1.80577	3.03789	3.3544	2.2536
	1.85058	2.43968															2.02383	1.80577	3.03789	3.35413	2.2536
	1.85058	2.43968															2.01808	1.80577	3.03678	3.35226	2.24682
	1.85058	2.43305															2.01808	1.80577	3.03622	3.34984	2.24682
	1.85058	2.43082															2.01808	1.80577	3.03511	3.34903	2.24682
	1.85058	2.42632															2.01808	1.79623	3.03399	3.34849	2.24682
	1.85058	2.42632															2.01808	1.79623	3.03399	3.34768	2.24338
	1.85058	2.42632															2.01808	1.79623	3.03399	3.34768	2.23292
	1.85058	2.42632															2.01808	1.79623	3.03344	3.34714	2.22938
	1.84198	2.41948															2.01808	1.78647	3.03232	3.3455	2.21856
	1.84198	2.41486															2.01808	1.78647	3.03232	3.34523	2.21856
	1.84198	2.41019															2.01808	1.78647	3.03176	3.34469	2.21856
	1.84198	2.41019															2.01808	1.78647	3.03007	3.34414	2.21856
	1.84198	2.40783															2.01808	1.78647	3.02951	3.34387	2.21856
	1.84198	2.40069															2.01808	1.77648	3.02951	3.34304	2.21856
	1.84198	2.39829															2.01808	1.77648	3.02951	3.34277	2.2149
	1.84198	2.39829															2.01808	1.77648	3.02894	3.3425	2.2149
	1.83321	2.39587															2.01808	1.76626	3.02894	3.3414	2.2149
	1.83321	2.39587															2.01808	1.76626	3.02781	3.34085	2.2112
	1.83321	2.39587															2.01808	1.7558	3.02724	3.33919	2.2112
	1.83321	2.39344															2.01808	1.7558	3.02668	3.33919	2.2112
	1.83321	2.38853															2.01225	1.74507	3.02611	3.33781	2.20747
[truncated: 35,745 more rows]

## Sheet: Fig. 2
Fig. 2B Volcano plot of gRNA distribution							Fig. 2C Distribution of ADRB2 sgRNAs
Gene	Fold enrichment	-log10(P value)					sgRNA	Low	Medium	High
ADRB2	-3.84	3.83813					ADRB2_186	12.3426	10.3902	8.45121
TUBB	-0.61	1.63606					ADRB2_207	10.5498	9.65105	6.35755
ZAP70	-1.93	3.21741					ADRB2_413	10.825	10.4909	8.60733
DSTN	-0.37	0.797555					ADRB2_220	11.4661	10.9233	7.52356
DLAT	-0.48	0.607697					ADRB2_227	11.9726	12.3312	10.6786
PRLR	-1.46	1.90197
PKMYT1	-1.09	2.39127
DOLPP1	-0.87	2.57286
TPTE	-1.4	1.56326
GABRG3	-0.81	2.63489
CLK3	-1.42	1.45546
PAK6	-1.12	1.81234
TBXAS1	-0.99	2.03265
HTR1E	-0.87	2.29885
PDE4C	-0.35	0.248965
PPP1R9B	-1.08	1.82713
STK32C	-1.05	1.87185
CYB5A	-0.76	2.4168
HTR6	-0.79	2.27396
AGXT2	-0.65	0.157371
HARS	-1.33	1.30084
ARAF	-0.97	1.78295
FARSB	-0.97	1.72488
KCNMB4	-1.03	1.61161
GRM7	-0.88	1.88688
PACSIN3	-0.89	1.79761
ULK4	-1.17	1.3387
ACSL1	-0.92	1.6962
RIPK1	-0.67	2.28224
SLC25A15	-0.97	1.52033
HMOX2	-0.72	2.01705
CAST	-0.85	1.70335
BMP2K	-0.96	1.46873
PIP5K1B	-1	1.40949
AARS	-1.35	1.03917
IARS2	-1.56	0.892359
BDKRB2	-0.96	1.44225
GARS	-0.03	0.151021
NR1H2	-0.83	1.60466
CDKL1	-1.03	1.30084
SCYL1	-0.13	0.144731
L3MBTL1	-0.6	2.11955
PLA2G1B	-0.66	1.90197
GPX1	-1.16	1.08467
BGLAP	-0.76	1.65364
ACHE	-0.66	1.87185
PPP1R2	-0.7	1.75379
EGLN1	-0.67	1.83455
GMPR	-0.94	1.29458
STK39	-0.8	1.52239
PDK4	-0.72	1.66777
PPP1R3D	-0.75	1.577
SLC7A4	-0.6	1.97061
TRIM33	-0.75	1.53595
HTR7	-0.84	1.35144
PDE6H	-0.69	1.63957
OXSR1	-0.86	1.30712
PLK1	-0.67	1.67485
EEF2	-0.73	1.46873
MAP3K7	-0.75	1.42255
CAT	-0.71	1.50889
WEE1	-1.1	0.972642
PTGDR	-0.7	1.50889
PPP1R3E	-0.81	1.30084
ITGA2B	-0.02	0.0208473
MMP28	-0.65	1.60466
CACNA2D1	-0.83	1.25733
MATK	-0.6	1.73931
ULK1	-0.83	1.25118
PDE7B	-0.78	1.3134
DARS	-0.59	1.73209
MYO1D	-0.79	1.29458
TESK1	-0.6	1.6962
ASRGL1	-0.78	1.28211
MAP4K4	-0.68	1.47538
STK38L	-0.77	1.29458
PTPRF	-0.65	1.50889
PRKAR1B	-0.51	1.93995
M6PR	-0.69	1.42255
MAP2K3	-1.09	0.892359
HLCS	-1.01	0.950921
ALPI	-0.69	1.39001
ATR	-0.62	1.51563
NHP2L1	-0.7	1.34507
SSTR2	-0.61	1.52239
PTPRN2	-0.65	1.43567
MSRA	-1.13	0.800204
CMPK1	-0.59	1.52916
KCNQ1	-0.69	1.29458
B4GALT3	-0.69	1.28834
EFNB2	-0.72	1.22669
LEPREL1	-0.63	1.41601
RIPK2	-0.79	1.11939
NDUFS2	-0.8	1.09619
CDKN2A	-0.53	1.63256
SLC38A3	-0.65	1.32603
CACNG1	-0.81	1.06181
GPRC5A	-0.71	1.19642
CDK17	-0.58	1.45546
PRKRA	-0.64	1.32603
CCBL2	-0.51	1.6607
FDX1	-0.66	1.28211
AATK	-0.81	1.02794
ADK	-1.01	0.815248
PPP2R1A	-0.96	0.861135
PNPO	-0.56	1.45546
PPP2R3A	-0.84	0.96719
NDUFS6	-0.67	1.21454
PPP1R13B	-0.65	1.24503
QPRT	-0.7	1.15464
CKM	-0.57	1.42255
PTP4A2	-0.71	1.11357
L3MBTL1	-0.6	2.11955
GLRX	-0.82	0.95633
CLCNKA	-1.32	0.593846
CHEK1	-1.02	0.76559
ILK	-0.49	1.59772
CSNK1G2	-1.12	0.68435
AURKA	-0.77	0.99459
AVPR1B	-0.67	1.14873
PDE7A	-0.58	1.31971
MTM1	-0.68	1.11357
SERPINB6	-0.69	1.09042
SLC13A3	-0.8	0.945527
UCKL1	-0.61	1.22061
MTNR1B	-0.61	1.22061
BMPR2	-0.58	1.26969
GPD1	-0.69	1.07321
PVR	-0.73	1.00011
PTGER1	-0.48	1.53595
PRKRIR	-0.68	1.07893
INPP5D	-0.52	1.38354
BUB1B	-0.49	1.47538
ARPC1B	-0.7	1.0112
HS3ST3A1	-0.45	1.54958
COX7A1	-0.69	1.01677
FST	-0.58	1.21454
AK1	-0.53	1.3134
PIM2	-0.51	1.35783
NT5C2	-0.52	1.32603
GNMT	-0.6	1.15464
HLA-A	-0.62	1.11357
DHRS4	-0.55	1.23891
PTPRR	-0.75	0.908161
CDKN3	-0.76	0.88712
C3	-0.8	0.840601
PLA2G7	-0.7	0.961753
HNF4G	-0.61	1.08467
NMNAT3	-0.64	1.03355
SLC8A1	-0.53	1.23891
PHKA1	-0.74	0.881895
CSNK2A1	-0.75	0.861135
PRKAR2A	-0.58	1.10197
RDH13	-0.46	1.37066
PIK3CB	-0.55	1.11939
AAK1	-0.59	1.03917
AKAP9	-0.49	1.24503
MAP3K11	-0.47	1.28834
ACTA1	-0.55	1.07893
PREP	-0.7	0.830418
ADRA2C	-0.55	1.05612
CDK16	-0.56	1.03355
FGFR3	-0.58	0.989082
PPP3R1	-0.57	1.0112
ENPP3	-0.58	0.989082
RNASE3	-0.54	1.0675
CHUK	-0.83	0.679696
SLC3A1	-0.64	0.881895
S100A4	-0.53	1.06181
GCSH	-0.64	0.871487
DHPS	-0.52	1.0675
TP53RK	-0.52	1.05612
NDUFB10	-0.48	1.14873
PPP2R3B	-0.51	1.07321
PPIG	-0.47	1.17246
HAGH	-1.22	0.44841
PCMT1	-0.53	1.02794
CSNK2A2	-0.59	0.918766
PPP1R14C	-0.51	1.05612
LCTL	-0.88	0.611512
ETNK2	-0.47	1.13109
CDKL5	-0.56	0.945527
P2RY2	-0.88	0.602652
CDK19	-0.81	0.656627
PIK3CD	-0.54	0.983587
CDKN2B	-0.65	0.81022
PPT1	-0.61	0.85084
IP6K2	-0.64	0.81022
TSPO	-0.51	1.0112
KIT	-0.66	0.780341
RAF1	-0.7	0.736461
TRAPPC2	-0.46	1.10197
GCAT	-0.62	0.815248
ACAN	-1.26	0.402266
SKP1	-0.71	0.707831
SLC36A1	-0.74	0.68435
KCND2	-0.58	0.871487
ALOX5	-0.54	0.92409
UBA1	-0.76	0.656627
PTPRA	-0.5	1.00011
OXCT2	-0.51	0.972642
ATP5C1	-0.69	0.717319
CHRNB1	-0.48	1.01677
IL2RB	-0.63	0.76559
CD33	-0.53	0.918766
GSTK1	-0.57	0.845714
BRD3	-0.64	0.755825
ACVRL1	-0.54	0.897612
DUSP7	-0.46	1.05046
TAB2	-0.6	0.790245
PTPRZ1	-0.68	0.698397
ALPPL2	-0.49	0.978108
CYC1	-0.62	0.76559
KLK6	-0.61	0.76559
FES	-0.47	1.00011
PPP2R1A	-0.96	0.861135
PROSC	-0.45	1.03917
ULK2	-0.44	1.05612
RYK	-0.52	0.881895
SLC16A3	-0.53	0.866304
CHRNE	-0.49	0.93478
PPM1D	-0.4	1.13109
MYH14	-0.44	1.02235
NNT	-0.6	0.746115
PCBD1	-0.54	0.820291
FUK	-0.49	0.897612
LIMK1	-0.51	0.855981
AKAP11	-0.48	0.908161
MAST3	-0.54	0.805205
PSAT1	-0.72	0.593846
BAG1	-0.48	0.88712
DSTYK	-0.82	0.512873
LDHC	-0.5	0.825347
MAPKAP1	-0.5	0.825347
EPM2A	-0.6	0.68435
PTEN	-0.62	0.665813
KCNH7	-0.66	0.615962
NEK2	-0.5	0.815248
ABCG1	-0.32	1.27589
PMP2	-0.74	0.546377
PRKAG3	-0.58	0.693701
CACNA2D2	-0.53	0.7607
RET	-0.68	0.589464
ILKAP	-0.51	0.770493
GRM4	-0.53	0.741281
HIBADH	-0.49	0.800204
GRIN3A	-0.81	0.472188
RIOK1	-0.48	0.800204
RALA	-0.51	0.750963
TRPV3	-0.53	0.717319
TK2	-0.39	0.972642
GZMB	-0.49	0.780341
NDUFS1	-0.5	0.750963
NEDD8-MDP1	-0.9	0.417439
CIT	-0.52	0.726863
NME2	-0.61	0.615962
GLIPR2	-0.85	0.436698
SPTBN1	-0.6	0.611512
MTNR1A	-0.56	0.661213
HSPG2	-0.76	0.488303
BDH1	-0.38	0.961753
F5	-0.55	0.652054
PNMT	-0.45	0.795218
PLOD2	-0.45	0.795218
HMGCS1	-0.37	0.972642
ADORA3	-0.53	0.675054
KCND3	-0.52	0.68435
BST1	-0.35	1.00565
MYH7	-0.36	0.972642
RLBP1	-0.4	0.88712
PANK3	-0.45	0.76559
TPK1	-0.38	0.908161
CAMK4	-0.55	0.620426
DLD	-0.45	0.770493
THRA	-0.49	0.698397
PRKCQ	-0.55	0.620426
LRRK1	-0.45	0.750963
HCK	-0.36	0.95633
TSSK6	-0.73	0.0737744
GKAP1	-0.46	0.731655
INSRR	-0.47	0.712568
P4HA1	-0.48	0.698397
LTF	-0.37	0.892359
SLC12A3	-0.6	0.554887
CHM	-0.41	0.800204
ALPK3	0.69	0.135405
STK24	-0.46	0.712568
CAMK2N1	-0.34	0.950921
ENPP1	-0.45	0.726863
MKNK1	-0.44	0.731655
PDXK	-0.36	0.892359
MTMR6	-0.45	0.698397
MCCC1	-0.54	0.585094
CFTR	-0.57	0.546377
PPP1R3B	-0.34	0.929428
LEPREL2	-0.72	0.43282
CAMK2G	-0.41	0.746115
ADRA1B	-0.54	0.576396
MAOB	-0.46	0.670427
HPRT1	-0.51	0.607075
SLC1A6	-0.59	0.512873
FGFR1	-0.37	0.815248
GRIN2D	-0.5	0.611512
SYN1	-0.48	0.633899
CDK6	-0.47	0.638417
TRAF3IP3	-0.45	0.670427
CTRB1	-0.42	0.712568
FADS2	-0.37	0.815248
SLC7A3	-0.35	0.85084
SLC6A14	-0.5	0.593846
SGK223	-0.81	0.365237
FBP2	-0.39	0.7607
SMG1	-0.34	0.866304
PPP1R42	-0.39	0.746115
PRNP	-0.43	0.675054
TTN	-0.46	0.624904
ADRB3	-0.46	0.620426
MAP3K11	-0.47	1.28834
KCNJ12	-0.45	0.633899
MCFD2	-0.34	0.835503
GNLY	-0.36	0.790245
MMP21	-0.34	0.825347
GRID1	-0.45	0.633899
MBL2	-0.54	0.525337
PTGIS	-0.65	0.428955
PADI1	-0.35	0.790245
WARS	-0.5	0.550625
PTPN14	-0.52	0.533713
NEK6	-0.36	0.76559
VDAC3	-0.44	0.620426
PTH1R	-0.39	0.689019
SPTLC2	-0.43	0.633899
NEK7	-0.41	0.661213
PDE8B	-0.46	0.593846
YARS2	-0.38	0.698397
AKT1	-0.33	0.81022
CSNK1A1L	-0.46	0.576396
AXL	-0.61	0.436698
SMPD4	-0.4	0.665813
PPP2R2C	-0.42	0.629395
CHRNA5	-0.36	0.722084
CIB2	-0.43	0.615962
CA14	-0.39	0.665813
PKN2	-0.31	0.845714
TSTA3	-0.31	0.835503
PCSK1	-0.42	0.620426
FECH	-0.37	0.703107
TRIM24	-0.67	0.379894
ACSL3	-0.43	0.589464
LSM6	-0.34	0.755825
AMN	-0.6	0.421265
DYRK1B	-0.29	0.866304
RCVRN	-0.44	0.572068
CTSH	-0.48	0.521169
DUSP7	-0.46	1.05046
MCCC2	-0.5	0.49644
MAP2K4	-0.43	0.576396
PPP1R9A	-0.28	0.88712
ACP5	-0.59	0.417439
INPP5B	-0.38	0.652054
SLC1A3	-0.43	0.559162
PPP1R16B	-0.31	0.790245
KCNK3	-0.33	0.741281
SCGB1A1	-0.64	0.37254
MAPK8IP2	-0.54	0.440589
IRAK1	-0.36	0.661213
PICK1	-0.64	0.368882
GPX7	-0.36	0.656627
ARL1	-0.35	0.679696
GUSB	-0.25	0.945527
NDUFB5	-0.43	0.550625
SORCS3	-0.45	0.529518
ARSA	-0.61	0.3873
NDUFS8	-0.35	0.665813
PNKP	-0.29	0.815248
FOLR3	-0.66	0.354379
MTMR4	-0.45	0.521169
SSTR1	-0.39	0.593846
MGAM	-0.55	0.425104
ART1	-0.3	0.785286
CDK6	-0.47	0.638417
SLC12A5	-0.36	0.647495
TXNRD1	-0.37	0.624904
TLR7	-0.49	0.468192
CAMP	-0.31	0.731655
EPHA6	-0.44	0.521169
IRAK1	-0.36	0.661213
OAZ2	-0.46	0.492365
PRODH	-0.4	0.56345
MAGI3	-0.25	0.908161
DBH	-0.43	0.521169
ALDH3A1	-0.45	0.49644
TRAPPC6A	-0.35	0.638417
SLC16A2	-0.32	0.698397
ALAS1	-0.49	0.44841
SACM1L	-0.32	0.689019
AASS	-0.38	0.580739
TTBK1	-0.36	0.611512
PI4K2B	-0.27	0.805205
DGKE	-0.41	0.529518
PKDCC	-0.39	0.554887
ACVR2B	-0.45	0.476197
LTK	-0.39	0.550625
UHMK1	-0.33	0.647495
NDUFB6	-0.45	0.472188
STK38	-0.38	0.567752
MMP16	-0.34	0.629395
AURKAIP1	-0.42	0.500528
PAPSS1	-0.44	0.480219
FADS2	-0.37	0.815248
OGDH	-0.34	0.615962
PAK2	-0.7	0.2984
MLKL	-0.37	0.567752
DPEP1	-0.39	0.533713
HADHA	-0.56	0.368882
CDK9	-0.32	0.652054
FOLR2	-0.39	0.521169
GABRA5	-0.39	0.529518
CSNK1D	-0.31	0.652054
KCNC4	-0.35	0.585094
LYN	-0.33	0.611512
PPP2CA	-0.65	0.991487
NDUFC1	-0.36	0.554887
PRKCH	-0.44	0.456283
HBA1	-0.32	0.633899
CDKL3	-0.31	0.638417
ADAMTS5	-0.28	0.707831
SGK494	-0.4	0.488303
ACVR1C	-0.39	0.50463
PCYT1A	-0.46	0.428955
MAPK3	-0.32	0.607075
CALM1	-0.38	0.508745
CANX	-0.49	0.3873
GNB1	-0.24	0.795218
PAK3	-0.66	0.288264
SCN10A	-0.39	0.484254
CDC25A	-0.39	0.480219
NID1	-0.33	0.576396
SERPINA5	-0.38	0.49644
PPP2R5E	-0.4	0.464209
NQO1	-0.27	0.693701
SGPL1	-0.23	0.795218
SLC7A8	-0.45	0.413626
GRIK3	-0.42	0.440589
PRKAB1	-0.33	0.56345
MGAT1	-0.31	0.598242
CHEK2	-0.35	0.521169
FASTK	-0.43	0.428955
PPP3CC	0.23	0.637793
MADD	-0.42	0.43282
FGF4	-0.47	0.3873
SERPINA1	-0.44	0.413626
PIP5K1C	-0.38	0.472188
QPCT	-0.35	0.508745
PPCDC	-0.46	0.3873
ATP1A1	-0.27	0.642949
GABRA3	-0.45	0.3873
VWF	-0.34	0.512873
PPP1R1A	-0.3	0.580739
SLC8A1	-0.53	1.23891
BRSK1	-0.31	0.56345
PRKD1	-0.38	0.45234
CERKL	-0.63	0.271618
PFKFB1	-0.39	0.444493
MAPK12	-0.32	0.525337
LIPA	-0.36	0.476197
GPX3	-0.32	0.533713
RENBP	-0.35	0.476197
WDSUB1	-0.18	0.92409
KCNK1	-0.29	0.576396
CACNA1D	-0.37	0.444493
PPAP2C	-0.37	0.45234
F2	-0.29	0.572068
MAP3K10	-0.31	0.533713
KIF1A	-0.24	0.679696
PROC	-0.25	0.656627
IBTK	-0.45	0.365237
IDH3G	-0.33	0.488303
MAPK8IP3	-0.29	0.56345
RETSAT	-0.29	0.559162
CCBL1	-0.31	0.517014
PTPLA	-0.34	0.46024
ESRRG	-0.33	0.480219
BCKDK	-0.41	0.379894
CA6	-0.46	0.34008
IDH3B	-0.4	0.3873
LGALS7	-0.27	0.56345
SMOX	-0.31	0.488303
IRAK3	-0.51	0.301804
SCNN1D	-0.32	0.476197
SBK2	-0.32	0.480219
C8G	-0.36	0.428955
SMS	-0.37	0.409826
SUCLG1	-0.57	0.265047
MAP2K2	-0.34	0.44841
MAP3K15	-0.28	0.533713
GK2	-0.24	0.611512
DDAH1	-0.35	0.417439
ARPC2	-0.34	0.421265
KRT8	-0.35	0.40604
PTP4A1	-0.49	0.29163
PACSIN2	-0.29	0.488303
CLCNKA	-1.32	0.593846
ITGA4	-0.42	0.336537
SLC19A2	-0.29	0.492365
SLC12A6	-0.29	0.492365
RIOK2	-0.5	0.281568
NPY2R	-0.47	0.301804
SLC18A2	-0.26	0.533713
MTOR	-0.35	0.402266
DGKK	-0.29	0.484254
CAMK1G	-0.34	0.413626
MTMR4	-0.45	0.521169
UQCRB	-0.37	0.379894
STK10	-0.29	0.484254
CRB2	-0.21	0.638417
HCRT	-0.29	0.476197
PDP1	-0.29	0.476197
ZC3HC1	-0.26	0.521169
STK11	-0.28	0.484254
CTLA4	-0.32	0.425104
ALPL	-0.43	0.30865
MAP3K19	-0.28	0.472188
GSTA4	-0.36	0.368882
CDK1	-0.35	0.379894
PPP1R14A	-0.5	0.265047
MAP4K2	-0.29	0.46024
PECR	-0.29	0.464209
ALDH9A1	-0.56	0.746115
CARTPT	-0.35	0.376211
GNE	-0.3	0.440589
CDK14	-0.24	0.537921
IDH3A	-0.32	0.413626
PTPN18	-0.19	0.693701
EPS8L1	-0.31	0.425104
GLDC	-0.26	0.50463
LTA	-0.29	0.456283
GLYATL1	-0.32	0.40604
ZAK	-0.37	0.350785
PTDSS1	-0.34	0.3873
SBK1	-0.41	0.315546
MYLK3	-0.39	0.333007
LATS1	-0.45	0.28491
DHRS4L1	-0.34	0.379894
NTSR2	-0.4	0.319013
HIBCH	-0.31	0.413626
TRAPPC3	-0.23	0.559162
FADS1	-0.31	0.413626
NEK5	-0.28	0.45234
MARK2	-0.24	0.533713
SEC14L3	-0.31	0.402266
NDUFV2	-0.24	0.517014
AKAP8	-0.47	0.26178
PTPN23	-0.29	0.425104
OPRK1	-0.28	0.440589
DUSP8	-0.33	0.368882
AKAP8L	-0.27	0.456283
TGFBR2	-0.19	0.629395
CDC42BPA	-0.31	0.391022
MAN1B1	-0.16	0.731655
UGDH	-0.23	0.525337
RIPK4	-0.28	0.421265
AKAP13	-0.29	0.417439
C4A	-0.35	0.336537
C4B	-0.35	0.336537
BCAT2	-0.2	0.593846
MAP3K4	-0.29	0.40604
SQLE	-0.25	0.464209
PTGER4	-0.34	0.343636
PPP1R32	-0.25	0.46024
DUSP23	-0.21	0.542142
PHKA2	-0.45	0.255283
GPX5	-0.22	0.517014
CACNA1B	-0.39	0.295009
SSTR5	-0.36	0.315546
PRSS2	-0.58	0.193009
PADI3	-0.27	0.40604
PIP4K2B	-0.29	0.3873
SEPSECS	-0.23	0.488303
PPP1R12A	-0.31	0.350785
KRT12	-0.38	0.29163
RPS6KA5	-0.17	0.633899
SCN5A	-0.28	0.391022
PPM1L	-0.2	0.550625
ERN2	-0.29	0.37254
EPHB4	-0.28	0.379894
GLRA2	-0.45	0.236089
MAP3K2	-0.32	0.333007
CAMKK2	-0.23	0.46024
GABRP	-0.48	0.22043
PIP4K2C	-0.16	0.652054
SIRPA	-0.37	0.288264
ULK3	-0.25	0.413626
NRGN	-0.27	0.383591
COMTD1	-0.43	0.236089
PTGFR	-0.41	0.248836
CLCN2	-0.25	0.40604
CYSLTR2	-0.24	0.43282
NTRK2	-0.25	0.40604
GABRQ	-0.34	0.295009
DECR1	-0.28	0.365237
EIF2AK3	-0.24	0.421265
TESK2	-0.27	0.379894
VARS	-0.44	0.226657
INPP1	-0.21	0.472188
CYB5R1	-0.25	0.398505
FLT3	-0.29	0.343636
CTDSPL	-0.51	0.196007
SIK2	-0.25	0.394757
CYTH2	-0.28	0.354379
CHRNA9	-0.15	0.256192
PTPLB	-0.2	0.508745
S100A1	-0.33	0.2984
CACNB1	-0.27	0.365237
RBP3	-0.15	0.670427
HTR1A	-0.31	0.312092
CAMK2A	-0.35	0.281568
SLC22A6	-0.33	0.2984
CSAD	-0.3	0.322493
CAMLG	-0.27	0.354379
MAP4K3	-0.38	0.255283
SCYL3	-0.32	0.302773
PURA	-0.32	0.2984
ERBB4	-0.26	0.376211
GRM2	-0.33	0.295009
EPN1	-0.25	0.383591
SCYL2	-0.37	0.258526
CA10	-0.61	0.155115
MST1R	-0.24	0.398505
WNK2	-0.24	0.398505
TRIB2	-0.16	0.576396
LRRK2	-0.3	0.305221
SLC12A1	-0.19	0.500528
MAPK4	-0.2	0.456283
PTPN2	-0.32	0.28491
ATP2A1	-0.26	0.354379
PPP1R3G	-0.25	0.37254
SLC16A1	-0.25	0.365237
BPI	-0.25	0.37254
ALK	-0.35	0.26178
DARS2	-0.33	0.274922
IFNAR2	-0.25	0.361605
CDC42BPG	-0.19	0.480219
PPP1R12C	-0.16	0.554887
NEK11	-0.38	0.232932
SLC1A4	-0.3	0.29163
IKBKAP	-0.23	0.376211
CDK15	-0.33	0.265047
SIGMAR1	-0.29	0.2984
PADI6	-0.24	0.361605
TRPM8	-0.19	0.464209
MAP3K9	-0.37	0.232932
SLK	-0.35	0.242438
DAPK3	-0.32	0.26178
PPP1R1B	-0.21	0.413626
ADAM33	-0.21	0.402266
PDE8A	-0.23	0.361605
ARF6	-0.43	0.196007
CALM2	-0.29	0.29163
ADORA2A	-0.21	0.391022
PITPNA	-0.29	0.288264
ATP6V1A	-0.23	0.354379
PANK1	-0.74	0.111206
LARS	-0.19	0.421265
POMC	-0.33	0.248836
B4GALT2	-0.16	0.521169
TNNC2	-0.4	0.199018
KCNN1	-0.22	0.357986
RAMP1	-0.35	0.226657
CERKL	-0.63	0.271618
PTK7	-0.22	0.361605
MAST1	-0.24	0.325985
GATM	-0.19	0.40604
SCNN1D	-0.32	0.476197
MKNK2	-0.17	0.46024
GAPDH	-0.24	0.325985
NPR2	-0.18	0.436698
CAMK2B	-0.34	0.229789
CTSS	-0.2	0.383591
RET	-0.68	0.589464
RPS6KA1	-0.18	0.428955
KCNJ6	-0.22	0.343636
NDUFS5	-0.38	0.199018
FER	-0.24	0.315546
ASNA1	-0.35	0.214252
CS	-0.22	0.336537
DUSP13	-0.21	0.350785
NMRAL1	-0.18	0.394757
SLC22A5	-0.2	0.361605
ACOX1	-0.18	0.398505
TNNC1	-0.18	0.383591
CACNB2	-0.22	0.325985
CDKN1C	-0.23	0.301804
PPP1R7	-0.2	0.347204
ACY1	-0.32	0.808762
DGKA	-0.21	0.32949
GPT2	-0.24	0.281568
TRIO	-0.26	0.26178
SLC25A5	-0.32	0.21118
DGKZ	-0.19	0.357986
DAPP1	-0.18	0.379894
MAPK13	-0.18	0.376211
GNG2	-0.25	0.268327
MOCOS	-0.47	0.141072
DBF4	-0.23	0.29163
PRKACG	-0.3	0.223537
NRBP1	-0.25	0.265047
TAOK2	-0.21	0.312092
STK11	-0.28	0.484254
PDK2	-0.15	0.44841
ENO3	-0.17	0.383591
ACYP2	-0.27	0.239257
RIPK1	-0.67	2.28224
CDK4	-0.27	0.236089
GALK1	-0.2	0.322493
MAP3K6	-0.25	0.258526
SNRK	-0.24	0.26178
RPS6KB2	-0.14	0.45234
PPP6C	-0.17	0.368882
PRDX2	-0.2	0.315546
VRK1	-0.3	0.208122
LRAT	-0.27	0.229789
UGCG	-0.2	0.305221
NMNAT1	-0.24	0.255283
MGST3	-0.6	0.103303
PANX1	-0.24	0.26178
GLTP	-0.23	0.271618
SRPK2	-0.17	0.37254
DLG4	-0.16	0.383591
PPP2R5B	-0.21	0.29163
FCGR3A	-0.22	0.274922
DUSP16	-0.18	0.336537
C1QA	-0.27	0.226657
DLG4	-0.16	0.383591
VAMP2	-0.34	0.178196
PTPN21	-0.35	0.172354
ACPT	-0.19	0.319013
NR3C2	-0.2	0.295009
SCARB1	-0.17	0.354379
BRAF	-0.17	0.354379
PPP2R2A	-0.19	0.30865
ADCK1	-0.18	0.325985
CA8	-0.17	0.343636
TH	-0.14	0.413626
EPHA7	-0.2	0.29163
WNK3	-0.17	0.336537
PTGR1	-0.21	0.268327
SLC1A7	-0.21	0.278239
PTPN3	-0.18	0.325985
MAPK8IP1	-0.31	0.187048
SSH2	-0.18	0.319013
GOT1	-0.18	0.315546
ABAT	-0.14	0.394757
ANKK1	-0.34	0.163681
NDUFS3	-0.38	0.149463
ARPC4	-0.18	0.315546
B2M	-0.14	0.3873
FTCD	-0.17	0.322493
KCNQ2	-0.19	0.288264
PTPN22	-0.18	0.312092
FBP1	-0.27	0.199018
EPHA10	0.07	0.187048
PPP1CA	-0.51	0.105926
LYZ	-0.12	0.440589
CDKN2D	-0.33	0.160814
SLC23A1	-0.13	0.421265
ASS1	-0.15	0.357986
CDK5R2	-0.19	0.28491
SLC6A5	-0.2	0.268327
CA11	-0.19	0.274922
PROS1	-0.26	0.20204
CLK2	-0.1	0.508745
AADAT	-0.2	0.255283
VKORC1L1	-0.19	0.268327
HPN	-0.27	0.187048
PTPRN	-0.26	0.196007
ADCK5	-0.46	0.111206
PLAUR	-0.13	0.394757
FYN	-0.22	0.236089
PPIA	-0.25	0.205075
PTPN5	-0.17	0.29163
CD4	-0.24	0.205075
GRM4	-0.53	0.741281
MYO3A	-0.29	0.172354
HTR3A	-0.21	0.239257
PPP2R5B	-0.21	0.29163
DCLK2	-0.25	0.199018
F3	-0.22	0.223537
ALDH1L1	-0.18	0.268327
GABBR1	-0.08	0.585094
MTMR9	-0.32	0.152283
NDUFA4L2	-0.35	0.138299
DUSP18	-0.24	0.205075
DPH5	-0.16	0.2984
EPOR	-0.19	0.248836
PRKG1	-0.29	0.163681
DGKD	-0.2	0.236089
EIF2AK2	-0.17	0.28491
GUCA1A	-0.33	0.141072
KIAA1804	-0.26	0.178196
RFK	-0.3	0.157958
GAA	-0.1	0.472188
GFER	-0.2	0.229789
KCNN4	-0.16	0.29163
ADRA1A	-0.16	0.295009
PAK7	-0.45	0.602741
KCNK6	-0.18	0.248836
ATP6V1B2	-0.22	0.208122
PTGR2	-0.16	0.278239
AGXT	-0.16	0.281568
KCNH2	-0.19	0.242438
SLC1A5	-0.18	0.245631
GIT2	-0.17	0.26178
CKMT1B	-0.38	0.119212
CEL	-0.17	0.265047
NLK	-0.19	0.239257
ARL3	-0.18	0.2418
CHRND	-0.19	0.232932
DHRS11	-0.22	0.205075
TAP1	-0.17	0.258526
PTPRO	-0.23	0.193009
NUAK2	-0.18	0.242438
BEGAIN	-0.25	0.172354
DYRK3	-0.12	0.379894
SGPP1	-0.29	0.152283
PRKAG2	-0.16	0.265047
EPOR	-0.19	0.248836
EPHA8	-0.15	0.288264
PNCK	-0.14	0.312092
PPM1A	-0.26	0.16656
GBA	-0.37	0.116532
PTK6	-0.21	0.20204
GADL1	-0.24	0.172354
GSTM4	-0.12	0.354379
SLC7A2	-0.23	0.175269
FNTB	-0.14	0.2984
CFD	-0.18	0.229789
SCTR	-0.14	0.288264
MKNK1	-0.44	0.731655
PRKCE	-0.17	0.242438
DPEP1	-0.39	0.533713
PIK3R4	-0.16	0.248836
PSPH	-0.48	0.0827294
EEF2K	-0.18	0.226657
RNGTT	-0.26	0.155115
GCDH	-0.17	0.229789
GALK2	-0.17	0.226657
BLVRB	-0.19	0.205075
ACSL4	-0.26	0.152283
KDR	-0.31	0.124608
FLT1	-0.2	0.193009
GAPDHS	-0.12	0.336537
ACVR1	-0.13	0.301804
TAF1	-0.22	0.169451
NISCH	-0.15	0.245631
GRK7	-0.16	0.232932
PDE4C	-0.35	0.248965
OAT	-0.18	0.20204
PKM	-0.14	0.271618
SV2A	-0.15	0.242438
CD55	-0.14	0.255283
BEGAIN	-0.25	0.172354
BLVRA	-0.16	0.236089
UGT3A1	-0.13	0.274922
HCN2	-0.13	0.281568
CA7	-0.18	0.199018
RAB9A	-0.14	0.265047
PPP1CC	-0.21	0.169451
EHHADH	-0.17	0.214252
MOS	-0.21	0.16656
MVK	-0.18	0.199018
HSD17B6	-0.25	0.141072
VDAC1	-0.48	0.0727141
GOT2	-0.13	0.252054
NDUFB4	-0.18	0.193009
KHK	-0.21	0.157958
PPP2R5C	-0.13	0.258526
SPTLC1	-0.26	0.130049
SNX3	-0.13	0.252054
PRKD2	-0.18	0.187048
MMP17	-0.37	0.0903592
METAP2	-0.16	0.214252
CA5B	-0.15	0.217335
OPRL1	-0.14	0.239257
S100A2	-0.15	0.217335
S100P	-0.12	0.268327
CLPP	-0.18	0.181135
GK5	-0.12	0.278239
MELK	-0.18	0.184085
MS4A2	-0.15	0.21118
GLUL	-0.19	0.163681
PDE8A	-0.23	0.361605
SLC16A7	-0.13	0.242438
PRKAA2	-0.12	0.26178
CACNB3	-0.19	0.163681
NAGS	-0.2	0.155115
BMPR1A	-0.08	0.368882
SBF2	-0.13	0.242438
SLC12A5	-0.36	0.647495
CTDP1	-0.21	0.146654
SLC12A4	-1.1	0.0275662
DAPK1	-0.09	0.319013
SLC25A29	-0.42	0.0702383
NUDT9	-0.11	0.274922
TXK	-0.1	0.28491
PPP1R3F	-0.16	0.181135
KDM5D	-0.19	0.152283
F9	-0.2	0.146654
IRGC	-0.22	0.127323
PRKCDBP	-0.13	0.217335
PISD	-0.1	0.2984
HPD	-0.15	0.184085
PYCRL	-0.45	0.062878
CAMK2D	-0.19	0.149463
PKM	-0.14	0.271618
MAP3K3	-0.25	0.111206
NUCKS1	-0.17	0.160814
PPP1R26	-0.16	0.178196
TYR	-0.1	0.268327
GBA	-0.37	0.116532
OAZ3	-0.29	0.0929252
PAM	-0.13	0.21118
UGP2	-0.1	0.258526
LEPRE1	-0.15	0.175269
SDSL	-0.09	0.315546
PRSS8	-0.19	0.141072
ACPP	-0.28	0.0955025
TREM1	-0.12	0.226657
BBOX1	-0.11	0.248836
SSTR5	-0.36	0.315546
OPRD1	-0.26	0.100691
CACNA1C	-0.31	0.0852614
GABBR1	-0.08	0.585094
DAO	-0.11	0.223537
SERPINB3	-0.1	0.252054
HINT1	-0.07	0.383591
PPFIA4	-0.13	0.190022
NNMT	-0.11	0.22043
ETFDH	-0.17	0.143857
ADRBK2	-0.08	0.322493
NQO2	-0.07	0.357986
STK17A	-0.18	0.138299
MTMR3	-0.12	0.214252
MTHFD2	-0.11	0.229789
CAMKK1	-0.15	0.160814
CHRNA7	-0.04	0.576396
PPP5C	-0.16	0.152283
MYL6B	-0.17	0.141072
MMAA	-0.04	0.607075
IRAK2	-0.16	0.146654
PPFIA3	-0.22	0.10856
PGGT1B	-0.1	0.232932
FARS2	-0.22	0.105926
TRIB1	-0.15	0.157958
ACACB	-0.1	0.226657
ADRA1D	-0.14	0.16656
NDUFV1	-0.17	0.135538
NT5C	-0.19	0.121904
RXRG	-0.13	0.172354
HLA-DQB1	-0.29	0.0802087
STK3	-0.21	0.10856
CDK13	-0.09	0.265047
HSD17B11	-0.19	0.116532
TRPA1	-0.16	0.138299
CCR5	-0.09	0.245631
PSKH2	-0.08	0.271618
FPGS	-0.19	0.116532
CHRNA4	-0.15	0.146654
IDE	-0.14	0.152283
AKAP4	-0.16	0.138299
F10	-0.12	0.172354
C1R	-0.2	0.105926
TRPM7	-0.16	0.130049
NFS1	-0.07	0.29163
PYGL	-0.13	0.157958
DNASE1	-0.17	0.121904
CFL1	-0.2	0.105926
KAT2A	-0.08	0.245631
SPEG	-0.11	0.190022
AKAP12	-0.14	0.146654
ACVR2A	-0.16	0.130049
STRADA	-0.14	0.149463
NDUFC1	-0.36	0.554887
HIPK3	-0.17	0.119212
BRD2	-0.12	0.169451
PPP1R15B	-0.3	0.0677737
SLC29A1	-0.11	0.184085
RDH14	-0.08	0.239257
ELANE	-0.07	0.26178
ROCK2	-0.24	0.0802087
UQCRQ	-0.09	0.214252
MAP3K5	-0.23	0.0827294
EGLN2	-0.1	0.199018
CASK	-0.12	0.160814
CDK5R1	-0.31	0.0604468
PANK1	-0.74	0.111206
EIF2AK4	-0.18	0.105267
PI4KA	-0.25	0.0752011
SFTPD	-0.16	0.119212
CACNB2	-0.22	0.325985
EPHA3	-0.12	0.157958
CPT2	-0.07	0.265047
PTS	-0.13	0.138299
CSNK1E	-0.14	0.132788
REN	-0.23	0.0776993
PRKCB	-0.21	0.0827294
NAGK	-0.08	0.232932
TLL2	-0.12	0.141072
B2M	-0.14	0.3873
JAK2	-0.09	0.187048
SLC29A1	-0.11	0.184085
PURA	-0.32	0.2984
ALPL	-0.43	0.30865
SLC25A20	-0.13	0.121904
CYP2C8	-0.13	0.124608
SERPINC1	-0.1	0.155115
TLK2	-0.27	0.0580267
HGS	-0.2	0.0776993
VDAC2	-0.38	0.0413951
PPARD	-0.09	0.178196
TPSB2	-0.08	0.184085
MARK3	-0.18	0.0852614
MME	-0.11	0.135538
SCN9A	-0.16	0.0929252
TGM2	-0.55	0.0275662
ENPP2	-0.1	0.157958
MYH7	-0.36	0.972642
NEK10	-0.15	0.0980911
OGFOD1	-0.12	0.121904
FN3KRP	-0.15	0.0980911
CNR2	-0.13	0.111206
KSR1	-0.11	0.130049
TUBB2B	-0.32	0.0460921
PIK3CA	-0.22	0.0653203
KCNMB3	-0.12	0.116532
VKORC1	-0.28	0.0508328
EGLN3	-0.06	0.245631
PFN2	-0.12	0.116532
CD209	-0.19	0.0752011
NARS	-0.1	0.132788
OXTR	-0.17	0.0802087
STK16	-0.24	0.0568208
S100G	-0.1	0.134161
DCTD	-0.27	0.0484569
MARCKS	-0.04	0.30865
CDC25C	-0.12	0.105926
TIE1	-0.25	0.0508328
NGB	-0.25	0.0508328
ALDH5A1	-0.28	0.0460921
PTGER3	0.03	0.141072
CLPS	-0.14	0.0929252
GSTT2	-0.17	0.278246
STK40	-0.12	0.10856
MMP7	-0.11	0.111206
PDE11A	-0.03	0.376211
PFKFB2	-0.1	0.130049
PPM1M	-0.24	0.0508328
QDPR	-0.13	0.0955025
ACTR2	-0.13	0.0942125
UGT1A9	-0.1	0.124608
CINP	-0.13	0.0903592
MMP8	-0.08	0.143857
RAB8B	-0.1	0.124608
JAK3	-0.3	0.0390631
AANAT	-0.2	0.0580267
FTCD	-0.17	0.322493
NDUFA5	-0.25	0.0460921
CNKSR3	-0.24	0.0484569
ITPKC	-0.18	0.0653203
PPBP	-0.12	0.0980911
IFNGR1	-0.09	0.135538
PGA3	-0.04	0.271618
MAP3K14	-0.08	0.135538
RARG	-0.19	0.0580267
TYRO3	-0.1	0.116532
DGKH	-0.16	0.0677737
ROCK1	-0.12	0.0929252
PKN1	-0.11	0.0980911
NT5M	-0.06	0.175269
PFN1	-0.12	0.0955025
SRMS	-0.09	0.119212
HPX	-0.06	0.196007
ASPA	-0.11	0.0955025
KCNMA1	-0.23	0.0460921
CROT	-0.09	0.116532
GSTA3	-0.08	0.135538
NOXO1	-0.33	0.0321324
ACADSB	-0.11	0.0929252
DUT	-0.13	0.0827294
PADI2	-0.05	0.226657
ERO1LB	-0.1	0.10856
CAMK1	-0.02	0.440589
CSNK2B	-0.14	0.0727141
GSR	-0.08	0.130049
PIGA	-0.08	0.127323
YARS	-0.37	0.0275662
CSNK1G3	-0.16	0.062878
RXRB	-0.15	0.0653203
PRKD2	-0.18	0.187048
TRPV1	-0.08	0.130049
VAMP1	-0.1	0.100691
KCNN2	-0.24	0.0413951
CDC42BPB	-0.19	0.0532198
PHKG2	-0.1	0.103303
MTMR7	-0.1	0.100691
ADC	-0.09	0.103303
CDC14A	-0.11	0.0903592
SLC6A4	-0.04	0.232932
LIMK1	-0.51	0.855981
MAPKAPK5	-0.05	0.178196
PPME1	-0.04	0.21118
HSD17B10	-0.2	0.0460921
PRKAR1B	-0.51	1.93995
GRK4	-0.07	0.130049
RPS6KA4	-0.08	0.10856
LTC4S	-0.07	0.124608
PHGDH	-0.06	0.138299
S100A13	-0.07	0.121904
PPM1F	-0.07	0.119212
GABRA4	-0.03	0.29163
KCNE1	-0.08	0.10856
DGKQ	-0.18	0.0460921
MAP3K13	-0.11	0.0776993
MAPKAPK3	-0.11	0.0752011
SLC16A6	-0.1	0.0827294
IFNGR2	-0.1	0.0776993
CSF1R	-0.06	0.124608
PMVK	-0.08	0.103303
SCN1A	-0.12	0.0677737
CPO	-0.14	0.0580267
SPHK2	-0.05	0.169451
PTPRH	-0.02	0.325985
GABRB1	-0.05	0.146654
SRPK2	-0.17	0.37254
DHFRL1	-0.06	0.130049
CPE	-0.18	0.0413951
HK1	-0.4	0.0185633
IKBKG	-0.06	0.132788
G6PC3	-0.02	0.2984
DDR2	-0.1	0.0727141
AK7	-0.09	0.0827294
AURKB	-0.04	0.172354
MPRIP	-0.28	0.0252993
TRDMT1	-0.05	0.152283
CAST	-0.85	1.70335
ACY3	-0.09	0.0727141
HSD11B2	-0.19	0.0344318
HPN	-0.27	0.187048
SLC16A4	-0.07	0.100691
S100A12	-0.05	0.132788
SLC12A2	-0.09	0.0727141
PPP1R12B	-0.05	0.143857
NME4	-0.04	0.157958
LAP3	-0.06	0.113863
MAPK11	-0.07	0.0929252
PDPK1	-0.09	0.0727141
LAT	-0.06	0.0207979
SLC13A1	-0.09	0.0677737
COX5A	-0.15	0.0390631
SLC16A1	-0.25	0.365237
ISG20	-0.21	0.0275662
SLC13A2	-0.07	0.0852614
MYO3B	-0.09	0.062878
INPP5K	-0.03	0.229789
TFF2	-0.18	0.0321324
EPRS	-0.06	0.0955025
H6PD	-0.04	0.130049
LIPT1	-0.12	0.0460921
CHRNB4	-0.04	0.130049
DYRK2	-0.03	0.172354
LIMK2	-0.1	0.0580267
ITK	-0.09	0.0604468
LAMTOR3	-0.07	0.0776993
SYK	-0.08	0.0702383
AKR1B1	-0.09	0.0604468
RSL24D1	-0.2	0.245631
PVALB	-0.07	0.0702383
AMN	-0.6	0.421265
TWF1	-0.07	0.0727141
PEAK1	-0.08	0.0677737
PTPN4	-0.17	0.0298439
PIP5K1A	-0.05	0.0955025
GRK6	-0.08	0.0677737
KCNK9	-0.25	0.0207979
BUB1	-0.06	0.0776993
PLK2	-0.1	0.0508328
PDC	-0.07	0.0702383
CDK20	-0.11	0.0437381
CUTA	-0.03	0.146654
ANXA2	-0.04	0.130049
RPS6KA1	-0.18	0.428955
AK3	-0.08	0.0580267
PTPRE	-0.19	0.0252993
WNK4	-0.26	0.0185633
CHRM4	-0.05	0.0980911
MTR	-0.14	0.0344318
PFKM	-0.04	0.130049
PPP2R2B	-0.14	0.0344318
RPS6KA3	-0.07	0.062878
MTMR11	-0.06	0.0727141
ADSSL1	-0.06	0.0727141
MST4	-0.08	0.0580267
MAPK7	-0.06	0.0702383
CDK18	-0.03	0.138299
COX6A2	-0.04	0.121904
SOD1	-0.17	0.0252993
HSD17B7	-0.23	0.0185633
GRK5	-0.09	0.0460921
GAK	-0.26	0.0163395
MB	-0.17	0.0252993
PPP2R5A	-0.12	0.036742
ACOT13	-0.11	0.0390631
KIF5B	-0.23	0.0185633
TPD52L3	-0.2	0.0207979
CACNA1S	-0.07	0.0580267
PTPRB	-0.05	0.0802087
GM2A	-0.05	0.0793727
STK32B	-0.07	0.0616611
CDO1	-0.09	0.0437381
STK19	-0.07	0.0604468
UBC	-0.04	0.0903592
PLCL1	-0.09	0.0460921
CLEC3B	-0.04	0.0955025
PPP1R3C	-0.17	0.0230433
SULT1A1	-0.01	0.258526
GABRR2	-0.06	0.0604468
LCN9	-0.04	0.105926
IL2RG	-0.04	0.0955025
PDXDC1	-0.04	0.0878046
LMAN1	-0.48	0.00755078
B4GALT4	-0.13	0.0275662
AKAP1	-0.05	0.0702383
PLA2G2D	-0.06	0.0556177
PTGIR	-0.09	0.0390631
CAPNS1	-0.03	0.100691
PPFIA2	-0.22	0.401248
LGALS2	-0.05	0.0653203
AKAP5	-0.07	0.0484569
ACTA1	-0.55	1.07893
PTPN7	-0.06	0.0508328
INPPL1	-0.05	0.0653203
SARS	-0.04	0.0737744
GLA	-0.03	0.121904
MARK1	-0.17	0.0185633
GGPS1	-0.08	0.0379012
LIAS	-0.13	0.0230433
EN2	-0.04	0.0802087
CCT3	-0.16	0.0185633
CERK	-0.1	0.0275662
MERTK	-0.01	0.350785
EPHA1	-0.08	0.0344318
CEACAM1	-0.2	0.0141263
RAB7A	-0.07	0.036742
SGK3	-0.22	0.0119238
TAT	-0.08	0.0321324
MARK4	-0.01	0.199018
CLPX	-0.21	0.0119238
PPP3CB	-0.21	0.0119238
ENPP3	-0.58	0.989082
DTYMK	-0.06	0.0413951
OPRL1	-0.14	0.239257
ADRA2A	-0.03	0.0929252
P4HA2	-0.01	0.157958
RAMP3	-0.06	0.036742
NDST1	-0.07	0.0321324
MURC	-0.03	0.0776993
PTK2B	-0.06	0.0390631
HDC	-0.15	0.0141263
DCPS	-0.1	0.0207979
SDS	-0.03	0.0677737
PRKAR1A	-0.03	0.0727141
PAPOLA	-0.06	0.0344318
C9orf96	-0.1	0.0185633
F7	-0.05	0.0413951
PARS2	-0.07	0.0252993
EPHB1	-0.07	0.0275662
RTCA	-0.04	0.0484569
F13A1	-0.04	0.0484569
GCK	-0.19	0.00973198
MMP19	-0.02	0.0980911
SLC25A6	-0.06	0.0275662
TNIK	-0.01	0.271618
MMAB	-0.06	0.0298439
CDA	-0.04	0.0460921
MAPK8	-0.04	0.036742
ENO3	-0.17	0.383591
ABL2	-0.17	0.00973198
GRIN3B	-0.07	0.0230433
GSTA4	-0.36	0.368882
PHOSPHO1	-0.01	0.119212
PPM1B	-0.1	0.0141263
DUSP15	-0.04	0.0321324
HK2	-0.06	0.0252993
MMP1	-0.01	0.143857
TPTE2	-0.07	0.0207979
TK1	-0.02	0.0852614
ABO	-0.01	0.181135
HRH2	-0.02	0.0727141
ATP8A1	-0.01	0.116532
PRKCZ	-0.05	0.0252993
SLC18A1	-0.02	0.062878
NR1H4	-0.01	0.135538
RDH8	-0.1	0.0119238
NDUFA7	-0.05	0.0230433
SAA1	-0.01	0.111206
STK36	-0.06	0.0185633
FOLH1	-0.08	0.0141263
TEX14	-0.01	0.0955025
MTMR12	0	0.232932
GLS	-0.03	0.0344318
ATOX1	-0.11	0.00973198
CDK10	-0.02	0.0437381
FGFR4	-0.03	0.0344318
RDX	-0.18	0.00538019
INPP5E	-0.05	0.0185633
CXCL10	0	0.187048
NDUFA11	-0.21	0.00429887
BMX	-0.03	0.0298439
KYNU	-0.03	0.0252993
CDC25B	-0.26	0.00322019
PDE3B	-0.04	0.0207979
STYK1	-0.04	0.0207979
ADORA2B	-0.05	0.0141263
IL4I1	-0.01	0.0532198
CALR	-0.07	0.00973198
HTR1B	-0.01	0.0508328
GABRA6	-0.07	0.00973198
PAEP	-0.08	0.00755078
PANK4	-0.08	0.00755078
PLEKHA4	-0.03	0.0207979
PIK3R1	-0.19	0.00322019
GSG2	-0.18	0.00322019
NAGS	-0.2	0.155115
CDK12	-0.04	0.0163395
MR1	-0.03	0.0163395
GSS	-0.05	0.0119238
CD247	-0.1	0.00538019
GNRHR	-0.01	0.0556177
IL5	-0.1	0.00538019
PDXP	-0.09	0.00538019
MTRR	-0.02	0.0230433
TRPM6	-0.09	0.00538019
UQCRC1	-0.46	0.00107076
DGKI	-0.07	0.00755078
PTPRC	-0.01	0.0437381
RDH13	-0.46	1.37066
DUSP12	0	0.111206
AKR1B10	-0.01	0.0484569
B4GALT1	-0.07	0.00538019
CYP3A5	-0.01	0.0252993
TRAPPC6B	0	0.0852614
CDC14B	-0.04	0.00755078
MAPKAP1	-0.5	0.825347
EPHA2	-0.01	0.0437381
SKP2	0	0.0776993
ZFY	-0.02	0.0119238
PPFIA2	-0.22	0.401248
SLC36A1	-0.74	0.68435
PIK3R2	-0.2	0.401248
TSKS	-0.01	0.0163395
EPX	-0.06	0.00322019
SCN4A	-0.16	0.00107076
NEK9	-0.15	0.00107076
HBG1	0	0.0776993
HIPK3	-0.17	0.119212
RIOK3	-0.04	0.00322019
NR1H3	-0.1	0.00107076
IL3RA	-0.09	0.00107076
ST14	-0.08	0.00107076
ACY3	-0.09	0.0727141
CHRNA10	0	0.0207979
MASTL	-0.01	0.00973198
GLS2	0	0.0298439
NQO1	-0.27	0.693701
SSH3	-0.01	0.00322019
PTPN6	-0.01	0.00538019
CGA	0	0.113863
CEACAM5	-0.02	0.00107076
ADCK3	0	0.00538019
MKNK2	-0.17	0.46024
FXYD2	0	0.0119238
LATS2	0	0.0390631
KLK1	0.01	0.00107076
PRKX	0.02	0.00107076
PTPRD	0.01	0.00322019
PRG2	0.03	0.00107076
PTGFR	-0.41	0.248836
DGKH	-0.16	0.0677737
JAKMIP1	0	0.0508328
PRKCD	0.05	0.00107076
SLC6A8	0	0.121904
NDUFS4	0	0.036742
MYL12A	0	0.0484569
CAPN1	0	0.0298439
SYK	-0.08	0.0702383
CMA1	0.05	0.00322019
MTTP	0.14	0.00107076
CANT1	0.03	0.00538019
PPEF2	0.01	0.0321324
PRSS1	0.01	0.0344318
CDK8	0.01	0.0252993
RNASE4	0.01	0.0508328
LMTK3	0.03	0.0141263
HTR3A	-0.21	0.239257
CA2	0.03	0.0141263
SLC12A4	-1.1	0.0275662
PGLYRP3	0.04	0.0119238
HS3ST1	0.01	0.0390631
SLC1A5	-0.18	0.245631
RNASEL	0.03	0.0163395
PNP	0.07	0.00755078
SOAT1	0.01	0.0484569
PTPRS	0.04	0.0119238
GAD2	0.05	0.0119238
HRH3	0.02	0.0275662
SLC9A1	0.01	0.119212
BTK	0.01	0.0955025
C17orf75	0.02	0.0344318
ABL2	-0.17	0.00973198
TUBB3	0.04	0.0207979
PLA2G2E	0.02	0.0344318
GAPDH	-0.24	0.325985
LPPR2	0.03	0.0275662
CRH	0.03	0.0275662
KIDINS220	0.02	0.036742
PTPN12	0.03	0.0321324
ACCS	0.02	0.0460921
GLRA1	0.06	0.0141263
CD86	0.01	0.0752011
NDUFV3	0.09	0.00973198
DMPK	0.03	0.0361484
SGK3	-0.22	0.0119238
PBK	0.03	0.036742
SCNN1B	0.17	0.00538019
MGST1	0.02	0.0390631
OXCT1	0.03	0.0321324
PPP1CA	-0.51	0.105926
PTGS1	0.01	0.0878046
PARK7	0.03	0.0321324
P4HTM	0.02	0.0580267
PLK4	0.05	0.0207979
CDC7	0.04	0.0298439
NPSR1	0.04	0.0298439
SNAP23	0.01	0.143857
TAB1	0.05	0.0252993
CTSV	0.01	0.141072
MTMR10	0.06	0.0207979
PPIH	0.01	0.141072
ADCK4	0.01	0.116532
NADK	0.06	0.0207979
PDE1B	0.05	0.0252993
PRKAB2	0.01	0.116532
HNF4G	-0.61	1.08467
PIM1	0.01	0.113863
GDI1	0.05	0.0321324
CDKL2	0.03	0.0460921
ATM	0.06	0.0287037
NAGPA	0.02	0.0980911
GABRG2	0.08	0.0207979
PPP1R37	0.03	0.0556177
HTR1F	0.07	0.0252993
GATM	-0.19	0.40604
EPHA5	0.07	0.0252993
NEK4	0.06	0.0344318
MAPK1	0.02	0.0878046
PTPN11	0.05	0.0437381
SHMT1	0.13	0.0163395
GNPDA1	0.06	0.0390631
DUSP11	0.02	0.100691
NAPB	0.02	0.135538
PYGM	0.02	0.119212
TXK	-0.1	0.28491
CD3E	0.01	0.223537
NDUFA2	0.06	0.0390631
FGR	0.04	0.0532198
SMPD1	0.01	0.248836
ABL1	0.06	0.0390631
ESD	0.04	0.0677737
HUNK	0.04	0.0677737
PTPRM	-0.22	0.405472
IL6R	0.34	0.00755078
SYTL4	0.05	0.0546217
AARS2	0.05	0.0484569
BHMT	0.03	0.0929252
DGUOK	0.02	0.157958
VRK2	0.19	0.0141263
PSPH	-0.48	0.0827294
TACR1	0.1	0.0275662
PHPT1	0.05	0.0508328
GLUD1	0.02	0.141072
HIPK1	0.03	0.0955025
DRD2	0.04	0.0702383
CEACAM1	-0.2	0.0141263
GRK1	0.05	0.0580267
PIKFYVE	0.03	0.0980911
TAOK3	0.06	0.0532198
GABRA2	0.02	0.20204
F2R	0.09	0.036742
MAPKAPK2	0.06	0.0484569
MYLK2	0.04	0.083994
TRAPPC4	0.06	0.0532198
TNFSF11	0.01	0.343636
EPHA4	0.06	0.0532198
MAN1A1	0.02	0.187048
TXNDC12	0.1	0.0321324
MTAP	0.07	0.0484569
INPP4B	0.04	0.0827294
LMTK2	0.02	0.146654
NRK	0.05	0.0776993
SLC1A2	0.02	0.223537
IGF1R	0.07	0.0508328
CHRNG	0.06	0.0604468
MARK2	-0.24	0.533713
AGTR1	0.26	0.0141263
GRM8	0.03	0.143857
TMLHE	0.03	0.116532
SOAT2	0.05	0.0776993
HIF1AN	0.09	0.0413951
NTRK3	0.02	0.160814
EPHB3	0.17	0.0230433
KCNMB2	0.05	0.0765665
FNTA	0.17	0.0230433
NDUFA10	0.08	0.0484569
TRIB3	0.29	0.0141263
ITPA	0.03	0.157958
ANXA5	0.05	0.0752011
TUBB3	0.04	0.0207979
GPX6	0.03	0.163681
SRR	0.02	0.199018
SCLY	0.04	0.100691
UPP1	0.26	0.0163395
KCNJ3	0.07	0.0677737
CYP4A11	0.05	0.0903592
CDK11A	0.1	0.0437381
ALLC	0.07	0.0653203
RAB5A	0.02	0.199018
IP6K1	0.05	0.0852614
GCA	0.06	0.0802087
DUSP27	0.06	0.0776993
RDH12	0.05	0.0955025
PRKCI	0.09	0.0556177
CDK3	0.13	0.036742
PLK2	-0.1	0.0508328
ACACB	-0.1	0.226657
CLK1	0.13	0.036742
TLR2	0.15	0.0321324
MMP20	0.1	0.0484569
PFKP	0.02	0.21118
CLK4	0.06	0.0903592
TNK1	0.03	0.16656
NDUFB7	0.1	0.0532198
HMGCL	0.03	0.196007
TPH1	0.06	0.0852614
CLC	0.04	0.130049
CHKA	0.07	0.0752011
ERBB2	0.08	0.0653203
PCCB	0.04	0.141072
PPP2R2D	0.05	0.103303
ANXA3	0.04	0.138299
XYLB	0.2	0.0275662
PRKAR2B	0.4	0.0141263
HLA-DRB1	0.12	0.0484569
GRID2	0.05	0.105926
JAK1	0.04	0.155115
NDUFAB1	0.05	0.113863
SLC6A3	0.14	0.0437381
PTPN18	-0.19	0.693701
EARS2	0.12	0.0508328
HSD17B8	0.09	0.0702383
GRIA2	0.03	0.1901
IBTK	-0.45	0.365237
BHMT2	0.22	0.0298439
IP6K3	0.09	0.0752011
ARPC2	-0.34	0.421265
TF	0.06	0.113863
CKS2	0.09	0.0727141
SYNC	0.11	0.062878
GRIK5	0.24	0.0275662
PKIG	0.03	0.232932
GRM7	-0.88	1.88688
SBF1	0.1	0.0702383
STYXL1	0.04	0.160814
AKAP10	0.1	0.0752011
METAP1	0.02	0.301804
NIM1	0.06	0.127323
CPB1	0.07	0.100691
NPR3	0.27	0.0275662
HK1	-0.4	0.0185633
ETNK1	0.1	0.0752011
LGALS9	0.15	0.0484569
CDK7	0.05	0.146654
QPRT	-0.7	1.15464
SLC22A8	0.12	0.0653203
NDUFB1	0.12	0.0677737
COX8A	0.18	0.0460921
HDHD1	0.08	0.111206
DDAH2	0.05	0.187048
CTDSP1	0.12	0.0727141
GRIN2C	0.38	0.0230433
CDKN2A	-0.53	1.63256
AKAP12	-0.14	0.146654
PAICS	0.04	0.214252
PDE6G	0.07	0.135538
TPSAB1	0.08	0.10856
GABRG1	0.13	0.0727141
GSTO1	0.08	0.111206
DCXR	0.05	0.181135
CYTH3	0.11	0.0852614
PLIN3	0.12	0.0802087
FCER1G	0.08	0.130049
SYT2	0.12	0.0852614
PPAP2A	0.13	0.0752011
RAMP2	0.09	0.105926
TPMT	0.08	0.127323
RPS6KB1	0.06	0.169451
DGKQ	-0.18	0.0460921
SPIRE2	0.09	0.113863
GLRB	0.08	0.135538
FDXR	0.08	0.124608
GRIA3	0.07	0.149463
PTPN20B	0.21	0.0508328
PIM3	0.15	0.0727141
CTSK	0.07	0.155115
SCN2A	0.14	0.0776993
EXTL2	0.13	0.0878046
DBI	0.17	0.0653203
AKAP6	0.11	0.103303
UBA1	-0.76	0.656627
IGF1R	0.07	0.0508328
RBP1	0.15	0.0727141
MC2R	0.06	0.181135
AKAP3	0.02	0.642949
SCN11A	0.24	0.0484569
CNKSR1	0.07	0.16656
CSNK1A1	0.1	0.113863
PKLR	0.09	0.132788
MAPK8IP1	-0.31	0.187048
CRP	0.09	0.135538
AKT2	0.11	0.105926
SLC22A4	0.03	0.357986
GABRE	0.12	0.0980911
LRP1	0.02	0.602652
GMDS	0.09	0.132788
ROR2	0.16	0.0776993
MAT1A	0.14	0.0878046
CASR	0.12	0.103303
ALDH18A1	0.17	0.0727141
SIK3	0.12	0.105926
CD46	0.17	0.0752011
PROZ	0.02	0.537921
PRDX6	0.06	0.217335
GPRC5A	-0.71	1.19642
MAPK13	-0.18	0.376211
TUBB1	0.1	0.124608
TNK2	0.07	0.199018
EPHA10	0.07	0.187048
LDHAL6B	0.14	0.0965076
BAIAP2L1	0.32	0.0413951
APRT	0.09	0.146654
SUCNR1	0.04	0.319013
CP	0.14	0.100691
PDE1B	0.05	0.0252993
GAD1	0.06	0.232932
CYP2D6	0.18	0.0802087
TRRAP	0.08	0.172354
SULT2A1	0.08	0.172354
HBA1	-0.32	0.633899
GPR18	0.08	0.181135
AMT	0.13	0.10856
AK5	0.11	0.138299
PSTPIP1	0.11	0.138299
FGA	0.12	0.121904
CD1D	0.14	0.105926
BLK	0.06	0.236089
IARS	0.15	0.0980911
NDUFA12	0.09	0.163681
SPRYD3	0.16	0.0980911
WARS2	0.08	0.187048
SLC25A22	0.14	0.113863
TAF1L	0.07	0.223537
NEK8	0.27	0.0580267
MTMR2	0.09	0.178196
SLC6A7	0.09	0.190022
CACNA1A	0.11	0.146654
PIK3AP1	0.16	0.100691
SNAP25	0.27	0.0604468
MAP3K12	0.08	0.199018
FPR1	0.22	0.0752011
HRH1	0.14	0.121904
MUC2	0.07	0.252054
CAMK1D	0.08	0.214252
CD86	0.01	0.0752011
PCK1	0.11	0.160814
MUSK	0.15	0.113863
MMP13	0.07	0.245631
ACACA	0.07	0.232932
TSSK4	0.13	0.141072
P4HB	0.09	0.205075
MTMR1	0.33	0.0556177
KCNH2	-0.19	0.242438
CHRNA2	0.13	0.135538
DRD5	0.28	0.0653203
RORA	0.13	0.143857
DUSP6	0.11	0.16656
NPR1	0.07	0.28491
ATP4A	0.14	0.138299
ECE1	0.14	0.138299
MMP26	0.18	0.111206
VTN	0.25	0.0802087
DNTT	0.14	0.141072
CFB	0.07	0.312092
KALRN	0.16	0.130049
EPHB2	0.11	0.190022
TUB	0.16	0.130049
MMP25	0.13	0.169451
PTPRK	0.14	0.149463
EEA1	0.09	0.242438
DHODH	0.09	0.248836
PCSK2	0.19	0.113863
KCNN3	0.14	0.152283
SPR	0.19	0.116532
PTPN13	0.16	0.135538
MAP4K1	0.21	0.105926
NDUFA1	0.09	0.242438
SLC5A6	0.25	0.0878046
MYLK	0.07	0.343636
AMHR2	0.17	0.135538
PLEKHA1	0.12	0.187048
SIRPD	0.22	0.105926
GK	0.05	0.480219
NCOA5	0.41	0.0556177
STK35	0.11	0.21118
KCNA4	0.08	0.281568
DHCR7	0.09	0.258526
PRX	0.11	0.205075
UAP1	0.09	0.252054
PFKL	0.15	0.160814
MAP1A	0.06	0.428955
PIP4K2A	0.13	0.184085
TLR8	0.15	0.160814
S100A7	0.12	0.21118
PPFIA1	0.53	0.0460921
ODC1	0.14	0.172354
RPS6KL1	0.13	0.199018
LCN2	0.16	0.155115
ISPD	0.09	0.28491
ASGR2	0.41	0.0604468
ZMYND8	0.1	0.263412
ALPK2	0.1	0.245631
PI4K2A	0.16	0.160814
ERN1	0.17	0.155115
CELA1	0.13	0.199018
CA12	0.1	0.265047
ARPC5	0.13	0.196007
AURKC	0.2	0.132788
INSR	0.25	0.105926
IRAK4	0.09	0.301804
GHRHR	0.17	0.152283
PTPMT1	0.12	0.22043
GGCX	0.12	0.229789
MAPKBP1	0.15	0.172354
KCNJ5	0.06	0.421265
TARS	0.11	0.252054
OXT	0.1	0.26178
PTPRG	0.09	0.30865
P2RY12	0.14	0.196007
TRAPPC1	0.24	0.116532
ACAD8	0.22	0.130049
NEK3	0.12	0.239257
CBS	0.19	0.149463
WNK1	0.08	0.376211
GYG1	0.08	0.376211
KCNMB2	0.05	0.0765665
PGK1	0.13	0.22043
HLA-DQA2	0.07	0.398505
MGST2	0.16	0.178196
DDX39B	0.17	0.169451
HBB	0.14	0.217335
CA5A	0.1	0.28491
LDHAL6A	0.08	0.37254
PIK3C2A	0.16	0.193009
DCK	0.2	0.155115
CTSL	0.38	0.0802087
TUBA3C	0.11	0.281568
ATP5A1	0.19	0.160814
SST	0.13	0.236089
EEF2	-0.73	1.46873
CHRNB3	0.17	0.184085
PTGER2	0.11	0.288264
PDP2	0.12	0.26178
CIB3	0.17	0.190022
SLC6A1	0.12	0.255283
RXRA	0.12	0.274922
PAM	-0.13	0.21118
RARRES1	0.12	0.26178
GLUD2	0.36	0.0878046
PPEF1	0.14	0.236089
PDE3A	0.12	0.265047
IL11RA	0.07	0.480219
NRIP1	0.17	0.196007
PDHA2	0.19	0.175269
PTGER4	-0.34	0.343636
GCH1	0.07	0.44841
CHRNA3	0.2	0.169451
ITPK1	0.12	0.271618
EPS8L1	-0.31	0.425104
DUSP14	0.13	0.274922
NGF	0.34	0.103303
SLC25A4	0.18	0.190022
CA9	0.14	0.245631
MTFMT	0.21	0.169451
GLP2R	0.17	0.208122
EGLN2	-0.1	0.199018
PFKL	0.15	0.160814
DRD4	0.12	0.30865
CNR1	0.1	0.379894
PFKFB4	0.19	0.190022
PDK3	0.16	0.232932
TST	0.14	0.26178
PON1	0.16	0.236089
NDUFB9	0.16	0.239257
GUCA1A	-0.33	0.141072
PTPRJ	0.21	0.181135
SEC14L2	0.17	0.229789
BRD2	-0.12	0.169451
LTA4H	0.14	0.274922
ADRA2B	0.22	0.181135
CA13	0.25	0.160814
CHIA	0.13	0.315546
CRYZ	0.07	0.572068
NEK1	0.12	0.343636
TNNI3K	0.14	0.28491
PTPRD	0.01	0.00322019
OPRM1	0.16	0.256192
TTN	-0.46	0.624904
AHCY	0.1	0.421265
ESRRG	-0.33	0.480219
FLT4	0.28	0.152283
KRTAP5-3	0.14	0.295009
TUBB	-0.61	1.63606
ADK	-1.01	0.815248
CYGB	0.16	0.271618
BACE1	0.47	0.0929252
PPP1R10	0.17	0.26178
FN3K	0.18	0.239257
FRK	0.21	0.208122
CTSG	0.09	0.49644
PRKAG1	0.09	0.517014
CELA2A	0.21	0.214252
PACSIN1	0.29	0.155115
CHRNB2	0.1	0.43282
PRKCG	0.3	0.152283
PTPRE	-0.19	0.0252993
PPP1R21	0.18	0.248836
GSTA5	0.08	0.578214
GP1BA	0.55	0.0827294
PDHA1	0.06	0.795218
NMT1	0.12	0.380368
LHPP	0.17	0.268327
CDK5	0.2	0.232932
GSTA2	0.18	0.265047
NR1H3	-0.1	0.00107076
SLC16A8	0.14	0.333007
MAP2K5	0.17	0.281568
STK33	0.12	0.394757
PIK3R2	-0.2	0.401248
KCNH6	0.07	0.661213
SLC12A7	0.23	0.208122
NCAN	0.17	0.281568
IGSF10	0.13	0.365237
GSK3B	0.14	0.34008
ADRBK1	0.2	0.252054
ITGAL	0.15	0.325985
KCNJ8	0.14	0.343636
CD80	0.19	0.268327
FER	-0.24	0.315546
SGK1	0.67	0.0752011
ABCC2	0.16	0.312092
HADH	0.15	0.347204
IGFBP7	0.17	0.2984
GART	0.24	0.217335
NAGA	0.22	0.242438
TNNI3	0.19	0.278239
GALE	0.13	0.391022
CPS1	0.16	0.32949
KCNJ1	0.41	0.130049
PDE4B	0.16	0.336537
CACNA1I	0.26	0.21118
BPHL	0.26	0.208122
SLC19A3	0.19	0.288264
BDH1	-0.38	0.961753
MAPK14	0.11	0.512873
OPLAH	0.52	0.105926
TNK2	0.07	0.199018
AVPR1A	0.31	0.178196
S100A1	-0.33	0.2984
GUCY2C	0.17	0.333007
SLC22A11	0.23	0.239257
SERPINA5	-0.38	0.49644
ACP5	-0.59	0.417439
COX7C	0.34	0.169451
ATP2C1	0.12	0.468192
TBXA2R	0.22	0.258526
PKN1	-0.11	0.0980911
NR1I3	0.25	0.229789
STK4	0.15	0.379894
PNLIP	0.14	0.421265
ACHE	-0.66	1.87185
KCNQ3	0.22	0.274922
PRODH	-0.4	0.56345
SRPK3	0.16	0.37254
STK32C	-1.05	1.87185
GABRR1	0.18	0.32949
NSF	0.24	0.248836
CDKL4	0.17	0.350785
BRD4	0.15	0.409826
PPCDC	-0.46	0.3873
PPIC	0.32	0.187048
MET	0.41	0.146654
CDH5	0.13	0.472188
BRSK2	0.19	0.312092
SH3KBP1	0.34	0.181135
KRT7	0.12	0.492365
GABRB3	0.21	0.29163
INPP5J	0.26	0.239257
ADH5	0.23	0.265047
PRKDC	0.21	0.295009
CBR1	0.17	0.361605
PPM1G	0.12	0.512873
PPP4C	0.24	0.265047
IRAK1BP1	0.1	0.624904
HTR4	0.23	0.281568
MAST4	0.28	0.229789
GPX2	0.19	0.333007
TGFBR1	0.18	0.354379
PFKFB3	0.12	0.521169
PPA1	0.37	0.172354
KCNA1	0.18	0.368882
PPP1R8	0.18	0.361605
MAK	0.16	0.40604
SLC1A1	0.12	0.533713
NDUFA6	0.21	0.319013
CXCR1	0.15	0.436698
AZGP1	0.18	0.368882
IL11RA	0.07	0.480219
S100A12	-0.05	0.132788
PKIA	0.17	0.398505
CPD	0.22	0.30865
NPPB	0.2	0.34008
GSTO2	0.14	0.480219
ITPKA	0.25	0.278239
FOLR3	-0.66	0.354379
SLC25A13	0.17	0.425104
KIF3B	0.16	0.436698
CDKN1B	0.2	0.357986
PLK3	0.24	0.2984
AKAP7	0.2	0.350785
ACVR1B	0.39	0.181135
ATP5A1	0.19	0.160814
TEC	0.32	0.226657
HTR2C	0.18	0.398505
TUBA1B	0.14	0.50463
GPX8	0.18	0.398505
FARSA	0.3	0.239257
PPP1R3E	-0.81	1.30084
SRPK1	0.12	0.620426
UQCRC1	-0.46	0.00107076
IKBKB	0.22	0.336537
CAMK1G	-0.34	0.413626
UQCR10	0.14	0.546377
INPP5A	0.22	0.343636
KRT8	-0.35	0.40604
PTPN9	0.36	0.21118
PPFIA3	-0.22	0.10856
CLK3	-1.42	1.45546
TRAPPC5	0.31	0.245631
NDUFA8	0.19	0.413626
PKN3	0.16	0.472188
MAP3K13	-0.11	0.0776993
CTSL	0.38	0.0802087
PTP4A3	0.24	0.32949
AKR1A1	0.24	0.322493
CTDSP2	0.34	0.232932
MAPK9	0.22	0.350785
ACADS	0.21	0.368882
TAOK3	0.06	0.0532198
TBCK	0.22	0.350785
NTRK1	0.24	0.325985
MAT2A	0.16	0.492365
PDGFRB	0.14	0.567752
DCLK3	0.3	0.265047
MCFD2	-0.34	0.835503
PIK3R3	0.33	0.248836
SLC25A10	0.19	0.421265
TSSK3	0.32	0.0682322
MAPK10	0.24	0.336537
RIPK3	0.18	0.44841
SORD	0.32	0.26178
[truncated: 557 more rows]

## Sheet: Fig. 3
Fig. 3A Volcano plot of sgRNA distribution of strong hits identified in the CRISPRi screen							Fig. 3B Reporter expression of validated hits upon B2-AR activation																		Fig. 3C GO terms of strong hits
Gene	Fold enrichment	-log10(P value)					Control_5443	Control_5444	TP53_774	TP53_763	NUP93_101	NUP93_214	RUVBL1_425	RUVBL1_630	PRIM1_107	PRIM1_741	PKMYT_383	PKMYT_417	SF3A2_873	SF3A2_905	ALG1_857	ALG1_204				-logp
ADRB2	-3.8397	3.8381					111.683	84.611	50.7666	61.2418	27.8447	74.8111	80.7	65	62.8365	62.0481	86.7	91.1	74.57	56.2	91.54	99.64			RNA metabolic process (14)	2.11407
RPAP1	-2.3862	0.8564					98.1164	87.6234	44.0341	63.9637	24.5695	88.8493	81.4	69.9	60.6935	74.8256	99.4	87.1	78.21	58.9	100.86	81.07			mRNA splicing (6)	1.41229
ZAP70	-1.9327	3.2174					144.839	73.1273	50.3218	78.2535	31.0316	74.5575	81.8	56.3786	64.6561	61.0978	75.8	83.5	85.34	54	86.1	90.16			Regulation of transcription initiation (4)	1.51713
NUP93	-1.7048	2.5739					88.53	114.63	51.62	54.95	22.9	71.3102	66.4609	61.1111	59.83	77.51	87.8601	88.4774			116.43	158.47			mRNA export from nucleus (4)	1.29158
GTF2A1	-1.7044	2.9544					95.02	90.52	52.89	47.15	31.5	62.9068	71.6049	22.2004	64.77	84.37	93.4156	84.7737			139.07	124.55
IARS2	-1.5631	0.8924					90.44	120.86	46.68	65.32	29.8	81.2778	79.2181	21.6107	65.08	77.05	82.5103	78.1893
ALG1	-1.5491	1.8853					109.411	91.6969	42.9964	17.9152		87.6	46.23	22.7207			49.49	60.11							RNA binding (13)	1.30277
PRLR	-1.4553	1.902					86.566	104.223	35.1424	25.8265		94.8	42.65				54.99	66.15							General TF binding (4)	1.79317
CLK3	-1.4186	1.4555					84.0436	124.059	45.8915	39.3847		91.4	57.77				51.25	71.42							TATA-binding protein binding (4)	1.13787
CLK3	-1.4186	1.4555					105.049	87.9009									79.91	61.31
TPTE	-1.397	1.5633					98.7631	110.033									79.86	56.3
CCT6A	-1.3909	2.0024					114.488	83.7656									66.9	57.59							Intracellular organelle (39)	1.84466
ZNF502	-1.3658	0.6226					65.6372	131.593																	Nuclear lumen (30)	6.61261
AARS	-1.3499	1.0392					89.7873	112.983																	Protein-containing complex (28)	4.06248
HARS	-1.3295	1.3008					109.2	95.6																	Catalytic complex (14)	3.75945
CLCNKA	-1.3218	0.5938					103	97.8																	Transferase complex (10)	3.05601
CLCNKA	-1.3218	0.5938					94.8	94.4																	Ribonucleoprotein complex (9)	2.70115
YRDC	-1.2953	0.2788					86.3	91.8																	Spliceosomal complex (6)	3.06854
SFT2D1	-1.2611	1.7104					114.5	108.4																	RNA polymerase complex (5)	3.04144
ACAN	-1.2565	0.4023					89.7119	104.3																	Nuclear membrane (5)	1.41117
GBAS	-1.2543	1.3162					84.3621	98.1482
UNC13C	-1.2349	1.5237					110.082	110.494
HAGH	-1.2209	0.4484					98.57	107.202
PLEKHM1	-1.212	0.493					101.83	76.38
PSMA3	-1.1918	1.404					83.16	115.77
LRRC6	-1.1678	0.1369					108.62	124.3
ULK4	-1.1653	1.3387					100.41	96.37
GPX1	-1.1594	1.0847					104.57	99.7
MYL1	-1.1569	1.8261					89.82	90.33
HNRNPLL	-1.1552	1.7848					113.19	70.21
PKD2L1	-1.1369	2.0923					101.324	126.77
MSRA	-1.1344	0.8002					85.9571	95.0454
CSNK1G2	-1.1238	0.6844					93.8313	108.99
PAK6	-1.1181	1.8123					109.45	114.852
PAK6	-1.1181	1.8123					99.44	86.44
SLC12A4	-1.1049	0.0276					83.37	104.12
SLC12A4	-1.1049	0.0276					97.1	117.16
WEE1	-1.0968	0.9726					108.38	98.68
RUVBL1	-1.0934	2.9615					101.51	95.84
MAP2K3	-1.0877	0.8924					91.44	102.69
PKMYT1	-1.087	2.3913					104.3	106.77
PPP1R9B	-1.0827	1.8271						123.5
SNX22	-1.0773	1.0796
VPS28	-1.0748	0.8412
CCDC66	-1.0728	0.9755
ATXN3L	-1.0726	1.8461
KRTAP23-1	-1.0674	1.1139
PGM2L1	-1.0545	0.5064
STK32C	-1.0524	1.8719
STK32C	-1.0524	1.8719
SRSF1	-1.0446	1.9304
C11orf57	-1.0367	0.8332
PRIM1	-1.0288	3.5699
KCNMB4	-1.0286	1.6116
CDKL1	-1.0278	1.3008
PRICKLE2	-1.026	0.2895
CHEK1	-1.022	0.7656
CAP1	-1.0191	1.218
HLCS	-1.0134	0.9509
HLCS	-1.0134	0.9509
MUC20	-1.0123	1.5292
ADK	-1.0095	0.8152
ADK	-1.0095	0.8152
RGR	-1.0019	1.9819
PIP5K1B	-0.997	1.4095
U2AF1	-0.9959	2.7337
TBXAS1	-0.9899	2.0327
PSMA5	-0.9728	0.9229
SLC25A15	-0.9702	1.5203
ARAF	-0.9688	1.7829
FARSB	-0.9665	1.7249
CDCA8	-0.9658	0.6153
RBM17	-0.9656	2.9264
ACTR10	-0.9645	0.4457
BDKRB2	-0.9619	1.4423
SEC23IP	-0.9593	1.7175
BMP2K	-0.959	1.4687
NUP160	-0.9586	1.1822
SMPDL3B	-0.9569	0.7759
STON2	-0.956	0.956
PPP2R1A	-0.9553	0.8611
PPP2R1A	-0.9553	0.8611
LOC100130357	-0.9539	1.3377
SLC35E2B	-0.9486	1.4925
TCTEX1D1	-0.9477	0.9821
GMPR	-0.9449	1.2946
MEPE	-0.944	0.9666
RPL31	-0.9411	1.432
C10orf107	-0.941	0.391
ADIPOR1	-0.9386	1.4052
RPL17	-0.9376	2.2488
NSL1	-0.9374	0.4907
STAU1	-0.9307	1.1822
KRTAP19-3	-0.9238	0.9489
FGD6	-0.9231	0.4322
ZC3H18	-0.9207	3.1451
LAMTOR2	-0.9188	0.8164
NOP16	-0.9176	0.3871
TMOD2	-0.9167	0.9994
ACSL1	-0.9152	1.6962
TBL1XR1	-0.9151	1.8334
SF3A2	-0.9063	1.6962
WWC1	-0.9045	1.1766
NEDD8-MDP1	-0.8974	0.4174
OGFOD3	-0.895	2.7427
KANSL2	-0.8923	0.7679
ANKMY2	-0.8904	1.4167
EGFL7	-0.8892	0.1437
EGFL7	-0.8892	0.1437
PACSIN3	-0.888	1.7976
ROMO1	-0.8859	2.3685
MINOS1-NBL1	-0.8847	1.489
DEFA5	-0.8792	0.2922
GRM7	-0.8787	1.8869
GRM7	-0.8787	1.8869
P2RY2	-0.878	0.6027
LCTL	-0.8779	0.6115
ERH	-0.8726	0.8207
CHD6	-0.8683	1.3162
HTR1E	-0.868	2.2988
CBX7	-0.8667	1.9913
DOLPP1	-0.8656	2.5729
NELL2	-0.8641	1.578
RPL10L	-0.8601	1.6657
TCP1	-0.8601	1.9299
OXSR1	-0.8598	1.3071
ALOX15B	-0.859	0.7175
CENPI	-0.8563	2.2845
BGN	-0.8537	1.8397
TAGLN3	-0.8527	0.6369
DHX15	-0.8519	1.6123
SPSB4	-0.8516	1.2802
CAST	-0.8507	1.7034
CAST	-0.8507	1.7034
GLIPR2	-0.8493	0.4367
IL22	-0.8492	1.6077
ANAPC4	-0.8442	2.1114
HTR7	-0.843	1.3514
CD74	-0.8417	0.0472
VPS9D1	-0.8411	0.1191
PPP2R3A	-0.8401	0.9672
COPA	-0.8393	0.821
MZT1	-0.8381	1.3068
C9orf50	-0.8366	1.7669
LYZL2	-0.8357	0.9459
NBPF15	-0.8351	1.2209
CHUK	-0.834	0.6797
NR1H2	-0.8337	1.6047
ULK1	-0.8281	1.2512
PSME4	-0.8268	0.7445
CACNA2D1	-0.8258	1.2573
FAM101B	-0.8231	2.2554
TELO2	-0.8221	0.7921
GLRX	-0.8215	0.9563
DSTYK	-0.8193	0.5129
NEDD8	-0.8189	1.2104
GRIN3A	-0.8143	0.4722
CACNG1	-0.8136	1.0618
WDR1	-0.8128	1.354
PPP1R3E	-0.8118	1.3008
PPP1R3E	-0.8118	1.3008
EFHD1	-0.8098	0.8978
PFDN1	-0.8097	1.377
GABRG3	-0.8094	2.6349
USP6	-0.8092	0.2678
CBX3	-0.8089	0.2017
FAM46B	-0.8066	0.8003
SGK223	-0.8058	0.3652
AATK	-0.8056	1.0279
CDK19	-0.8055	0.6566
ARHGAP39	-0.8043	0.7765
ERI1	-0.8035	2.1558
COL10A1	-0.8029	2.0863
SCUBE1	-0.8017	1.0116
CKLF-CMTM1	-0.8015	1.5255
STK39	-0.8015	1.5224
C17orf53	-0.8006	1.3481
C3	-0.8004	0.8406
RNF182	-0.8003	1.3598
C1orf35	-0.8002	2.2286
SLC13A3	-0.7983	0.9455
NDUFS2	-0.7982	1.0962
CYP27C1	-0.798	1.9531
IFI35	-0.7954	1.226
DSN1	-0.7914	3.0121
MYO1D	-0.7889	1.2946
RIPK2	-0.7881	1.1194
FAM186B	-0.7854	1.0809
HTR6	-0.7851	2.274
PDE7B	-0.7834	1.3134
C2orf72	-0.7813	0.7599
FKBP5	-0.78	1.1949
TFCP2L1	-0.7796	1.6962
PDZK1	-0.7793	1.3477
ASRGL1	-0.7792	1.2821
SOD3	-0.7792	0.6768
TMEM110-MUSTN1	-0.7785	1.3955
CHTOP	-0.7738	0.5199
RPL10	-0.7736	1.3379
CNPY2	-0.7712	0.3185
C10orf82	-0.771	0.7205
AURKA	-0.7709	0.9946
STK38L	-0.7709	1.2946
PTCD3	-0.7696	1.0606
LRRC26	-0.768	0.5198
NARG2	-0.7677	0.4505
SGSM2	-0.767	1.5145
HCN4	-0.765	2.8504
PGBD2	-0.7648	0.8084
CYB5A	-0.7646	2.4168
CDKN3	-0.7641	0.8871
CAPZA1	-0.7628	0.9453
TEX33	-0.7622	1.1234
ADIPOQ	-0.7619	0.6814
BRI3BP	-0.7612	0.2465
MED30	-0.7594	3.6589
UBA1	-0.759	0.6566
UBA1	-0.759	0.6566
IPO13	-0.7581	0.4993
DESI2	-0.758	0.0686
BGLAP	-0.7564	1.6536
HSPG2	-0.7556	0.4883
KCNAB2	-0.7556	0.4528
KCNAB2	-0.7556	0.4528
FILIP1	-0.7548	1.3748
MAP3K7	-0.7539	1.4226
NDUFAF7	-0.7535	1.3667
AUH	-0.7512	0.549
TRIM33	-0.7501	1.536
PPP1R3D	-0.7493	1.577
CSNK2A1	-0.7482	0.8611
MTX1	-0.7479	1.7968
PTPRR	-0.7479	0.9082
TM2D3	-0.745	0.369
ATG16L2	-0.7438	2.0323
RRBP1	-0.7438	2.7881
DIRAS2	-0.7432	1.3162
PANK1	-0.7395	0.1112
PANK1	-0.7395	0.1112
PMP2	-0.7391	0.5464
CLEC11A	-0.738	1.7968
CORO1C	-0.7367	1.1941
PSMD7	-0.7359	0.3426
SLC36A1	-0.7352	0.6844
SLC36A1	-0.7352	0.6844
PHKA1	-0.7351	0.8819
ISLR2	-0.7347	1.1717
PVR	-0.7345	1.0001
PRPF4	-0.7344	0.9644
EEF2	-0.7328	1.4687
EEF2	-0.7328	1.4687
CERS6	-0.7321	2.1248
HDHD2	-0.7318	0.7912
ISCA1	-0.7316	1.2852
TSSK6	-0.7313	0.0738
METTL12	-0.7304	0.5617
BPIFB2	-0.7295	0.3056
TRIM31	-0.7291	0.7906
C16orf58	-0.7283	1.5036
COX6B2	-0.7275	0.8978
C10orf129	-0.7265	0.9053
NPIPA8	-0.7261	0.3231
NPIPA8	-0.7261	0.3231
TMPRSS7	-0.7256	2.0357
DKKL1	-0.7251	0.2183
PSAT1	-0.7245	0.5938
HMOX2	-0.7244	2.0171
HMOX2	-0.7244	2.0171
EFNB2	-0.7237	1.2267
PARK2	-0.7236	0.8535
CPNE2	-0.7227	0.7235
VPS37B	-0.7222	0.9135
CRYGD	-0.7221	1.5467
RPAIN	-0.7203	0.4699
RNF151	-0.7201	0.2043
KIF23	-0.7184	0.4907
FAM213B	-0.7183	0.3639
GUCA2A	-0.717	1.3107
INA	-0.7169	0.1942
PDK4	-0.7168	1.6678
ZNF850	-0.7166	0.998
KAZALD1	-0.716	0.9135
LEPREL2	-0.7159	0.4328
CCAR1	-0.7152	0.4241
EIF3B	-0.7143	0.4687
PTP4A2	-0.7143	1.1136
REM1	-0.7143	0.9293
SCO2	-0.7127	0.7863
SKP1	-0.7111	0.7078
GPRC5A	-0.711	1.1964
GPRC5A	-0.711	1.1964
CAT	-0.7103	1.5089
CAT	-0.7103	1.5089
PCDHGA6	-0.7103	1.5478
EBLN2	-0.7102	1.5035
METTL23	-0.71	1.3534
OTUD6A	-0.7095	0.483
OBP2A	-0.7087	0.6443
KRT14	-0.7084	2.0144
GPHB5	-0.7077	1.0436
ZCCHC12	-0.7064	0.9243
XPO7	-0.7054	2.2283
PREP	-0.7046	0.8304
MYH13	-0.7042	1.2975
SLC44A3	-0.7041	1.3154
PTGDR	-0.7034	1.5089
EPCAM	-0.7023	0.3724
PPP1R2	-0.7023	1.7538
SUPT5H	-0.7023	2.4037
CLTC	-0.702	1.8041
ARPC1B	-0.7019	1.0112
NHP2L1	-0.7016	1.3451
CCDC17	-0.7011	0.284
FAM107A	-0.7	1.2481
PAK2	-0.6999	0.2984
TTI2	-0.6995	1.0762
PDSS2	-0.699	0.2002
NFXL1	-0.6984	1.1744
PLA2G7	-0.6983	0.9618
RAPGEF2	-0.6979	0.4516
QPRT	-0.6978	1.1546
QPRT	-0.6978	1.1546
RAF1	-0.6974	0.7365
LMAN2L	-0.6973	1.5234
PHGR1	-0.697	1.0809
C17orf100	-0.6962	0.7088
SCG2	-0.6946	1.0104
SYDE2	-0.6946	0.5897
FAM149B1	-0.6942	1.1044
SUPT6H	-0.6941	1.4442
SERPINB6	-0.6934	1.0904
ANKS1A	-0.693	0.3146
ALPI	-0.691	1.39
COX7A1	-0.6902	1.0168
GPD1	-0.6902	1.0732
B4GALT3	-0.69	1.2883
WDR41	-0.69	0.2923
ATP5C1	-0.6895	0.7173
METTL13	-0.6894	1.1139
M6PR	-0.6891	1.4226
PDE6H	-0.6891	1.6396
C20orf202	-0.689	0.1788
KCNQ1	-0.689	1.2946
SHFM1	-0.6885	1.7207
THEMIS	-0.6883	1.5589
THEMIS	-0.6883	1.5589
AGBL3	-0.6855	2.2219
DEFA4	-0.6847	0.8541
PCBP3	-0.6845	1.31
APOBEC3G	-0.6842	1.1119
KRTAP19-8	-0.6837	1.7196
RND2	-0.6832	1.1004
RMDN3	-0.6829	0.7235
SMC1A	-0.6828	1.7344
PSMC4	-0.6819	2.0224
NPHS2	-0.6809	1.6821
PTPRZ1	-0.6802	0.6984
DPM2	-0.6798	0.9614
MTM1	-0.6796	1.1136
PRKRIR	-0.6777	1.0789
RET	-0.677	0.5895
RET	-0.677	0.5895
MAP4K4	-0.6769	1.4754
INO80B	-0.6755	1.3481
RIN2	-0.675	0.6631
THEM4	-0.6748	0.7
CCDC154	-0.6742	0.8753
CRTC3	-0.6727	0.4537
SPHAR	-0.6724	0.884
DPCD	-0.6719	1.2259
HBZ	-0.6719	0.6706
ARHGEF5	-0.6718	0.6359
TSNAXIP1	-0.6716	0.4156
SPTB	-0.6711	0.2989
TRIM24	-0.6709	0.3799
EGLN1	-0.6704	1.8345
RIPK1	-0.6703	2.2822
RIPK1	-0.6703	2.2822
SPRY4	-0.67	1.3027
DCP1B	-0.6698	0.4963
PEX11A	-0.6696	0.733
C9orf156	-0.6693	0.6332
HSPA4	-0.6692	1.7954
C12orf68	-0.6688	2.2152
NDUFS6	-0.6685	1.2145
PLK1	-0.6685	1.6749
DHTKD1	-0.6682	1.3667
DNAJC15	-0.668	1.9299
PRLH	-0.6674	0.6186
C19orf60	-0.6667	2.6832
GCM2	-0.6666	1.0947
MCMBP	-0.6658	1.755
AVPR1B	-0.6654	1.1487
PROSER1	-0.6652	0.2786
INTS6	-0.6651	0.6953
PLA2G1B	-0.6644	1.902
PLA2G1B	-0.6644	1.902
KCNH7	-0.6643	0.616
GCSAML	-0.6639	1.211
C5orf50	-0.6634	0.9991
SUMO4	-0.663	2.0559
SRRT	-0.6627	1.0215
CXCL13	-0.662	0.6849
RERG	-0.6619	0.8718
GTF2A2	-0.6617	0.3159
FOLR3	-0.6614	0.3544
FOLR3	-0.6614	0.3544
ACHE	-0.6613	1.8719
ACHE	-0.6613	1.8719
TRABD2A	-0.6605	1.8513
SUV39H2	-0.6604	1.1577
NUP62	-0.6598	2.5337
PAK3	-0.6596	0.2883
SGOL1	-0.6592	1.6898
IFNLR1	-0.6585	2.0127
KIT	-0.6584	0.7803
FUT10	-0.6577	1.7207
KATNAL2	-0.6566	1.0762
MPHOSPH9	-0.6565	0.1477
FDX1	-0.6557	1.2821
SIGLEC14	-0.655	0.0079
AGXT2	-0.6538	0.1574
ASXL3	-0.6538	0.2125
FKBP2	-0.6536	1.0355
IFI30	-0.6536	1.6057
SLC25A27	-0.6535	0.9453
SLC38A3	-0.6534	1.326
MMP28	-0.653	1.6047
VASP	-0.6519	0.5788
PTPRF	-0.6513	1.5089
PTPRN2	-0.6508	1.4357
METTL6	-0.6505	1.5003
SNX7	-0.6504	0.6781
FAM103A1	-0.6501	1.4925
CDKN2B	-0.6498	0.8102
PTGIS	-0.649	0.429
LCE1C	-0.6489	1.4221
PPP1R13B	-0.6489	1.245
TPD52	-0.6475	1.0438
PPP2CA	-0.6473	0.9915
ZCCHC14	-0.647	1.6211
MAGEB16	-0.6463	1.3638
PICK1	-0.6444	0.3689
GCSH	-0.6438	0.8715
IP6K2	-0.6438	0.8102
ETFA	-0.6435	1.7033
PDLIM2	-0.6432	0.0481
PDLIM2	-0.6432	0.0481
SCGB1A1	-0.6432	0.3725
SLC3A1	-0.6425	0.8819
PCDHA5	-0.6424	1.6154
SMIM22	-0.6407	0.7679
KLHL41	-0.6403	0.8778
BRD3	-0.64	0.7558
DNM2	-0.6395	0.4139
PRKRA	-0.6393	1.326
RAD9B	-0.6382	0.2694
CCDC135	-0.638	1.7669
BOK	-0.6373	1.1894
ATXN2L	-0.6369	1.3222
DHX36	-0.6363	2.5224
ZNRF2	-0.636	0.5645
NMNAT3	-0.6355	1.0335
STEAP1	-0.6346	0.5499
IL2RB	-0.6341	0.7656
BANK1	-0.6333	1.0253
TMEM223	-0.6332	0.6722
SYNGR2	-0.633	1.7175
CERKL	-0.6327	0.2716
CERKL	-0.6327	0.2716
SUGT1	-0.6327	0.8512
CLIC1	-0.6325	1.675
SDF2L1	-0.6317	1.2975
ABCB4	-0.6303	1.8187
C16orf78	-0.6298	1.0483
EIF4H	-0.6281	1.1138
TP73	-0.6276	2.3214
LEPREL1	-0.6271	1.416
OLFML2A	-0.6259	1.2011
CYP7B1	-0.6254	1.4246
UBAC2	-0.6252	0.6735
ANKRD53	-0.6249	0.6296
ATR	-0.6247	1.5156
MGRN1	-0.6235	1.5878
VPS37D	-0.6235	0.7817
PRAM1	-0.6225	1.1703
PSMD4	-0.6224	0.3926
KIAA1045	-0.6208	1.4223
GCAT	-0.6207	0.8152
PRR13	-0.6205	1.1474
FDCSP	-0.6202	1.4925
ASAP2	-0.6193	0.7094
NFAM1	-0.6189	0.0513
FAM150A	-0.6175	1.7432
HLA-A	-0.6167	1.1136
MBTPS2	-0.6165	2.2842
PTEN	-0.6162	0.6658
GUF1	-0.6159	0.7283
INCENP	-0.6158	1.1524
TP53	-0.6155	3.2629
CYC1	-0.6153	0.7656
SPAST	-0.6151	1.1941
CHMP2B	-0.615	1.1822
PPT1	-0.6146	0.8508
KLK6	-0.6143	0.7656
SSTR2	-0.6143	1.5224
STARD3NL	-0.6142	0.7765
EMC2	-0.614	1.8482
NHLRC3	-0.6136	0.0891
MRPS5	-0.613	1.0663
CA10	-0.6129	0.1551
RPL23A	-0.6117	1.7891
MTG2	-0.6116	0.9226
TUBB	-0.6116	1.6361
TUBB	-0.6116	1.6361
UCKL1	-0.6116	1.2206
PSMC6	-0.6111	0.0159
GDF10	-0.611	0.7679
WSB2	-0.6109	0.8778
KRTCAP2	-0.6107	0.4998
USP32	-0.6107	1.0068
PTX3	-0.6103	0.8811
RSPH6A	-0.6099	0.7322
CEACAM4	-0.6085	0.7713
ARSA	-0.6083	0.3873
SLMO2	-0.6083	0.4912
HNF4G	-0.6079	1.0847
HNF4G	-0.6079	1.0847
MTNR1B	-0.6077	1.2206
HAGHL	-0.6073	0.6432
SGCD	-0.6071	1.3162
NME2	-0.6067	0.616
C19orf48	-0.6065	1.6845
AXL	-0.6064	0.4367
C5orf20	-0.6058	1.0668
SPTBN1	-0.605	0.6115
LELP1	-0.6047	0.3146
ARL6IP5	-0.6045	1.3859
TAB2	-0.6042	0.7902
FAU	-0.6039	1.3001
NNT	-0.6039	0.7461
LRRC71	-0.6037	1.1426
ASAH2	-0.603	0.994
ST8SIA3	-0.6029	0.94
BET1	-0.6028	1.8143
CCDC151	-0.6025	0.811
MGST3	-0.6022	0.1033
COL4A5	-0.6018	0.5199
L3MBTL3	-0.6016	2.0144
TESK1	-0.6013	1.6962
EMILIN3	-0.6007	1.2257
EPM2A	-0.5998	0.6844
NHP2	-0.5998	0.2593
SLC12A3	-0.5997	0.5549
SLC7A4	-0.5996	1.9706
L3MBTL1	-0.5992	2.1195
L3MBTL1	-0.5992	2.1195
ZNF891	-0.599	0.4409
TMEM31	-0.5981	1.2308
GNMT	-0.5975	1.1546
AMN	-0.5974	0.4213
AMN	-0.5974	0.4213
PRSS54	-0.5974	0.9205
MATK	-0.5973	1.7393
MAGEB18	-0.5967	0.0747
IER2	-0.5963	0.6369
KCNA6	-0.5953	1.0379
SRSF3	-0.5946	1.464
SLC1A6	-0.5942	0.5129
CBR4	-0.5941	0.826
SAP130	-0.5941	0.8867
IQCA1	-0.5933	0.0975
CSNK2A2	-0.5932	0.9188
FARP2	-0.5927	0.7
RPL18	-0.5927	1.5643
AAK1	-0.5923	1.0392
SEPT8	-0.5922	0.6181
FAM179A	-0.5912	0.5097
DARS	-0.5904	1.7321
ASMTL	-0.5902	0.3473
RAB11FIP3	-0.5888	0.3262
CCDC54	-0.5885	1.138
ACP5	-0.5881	0.4174
ACP5	-0.5881	0.4174
LAS1L	-0.588	0.8753
CMPK1	-0.5868	1.5292
C7orf62	-0.5861	1.1863
C4orf50	-0.5856	1.0902
GNB4	-0.5854	0.3761
EIF3C	-0.5848	1.5176
ANAPC2	-0.5847	1.3429
FGFR3	-0.5845	0.9891
LYRM4	-0.5845	0.6953
RGPD2	-0.5845	0.627
BMPR2	-0.584	1.2697
IFI27L2	-0.584	1.5589
CDK17	-0.5838	1.4555
ATF5	-0.5837	1.0403
KRTAP21-3	-0.5835	1.0529
PRSS37	-0.5825	1.3818
C11orf31	-0.5824	1.2559
PSMD2	-0.5824	0.2069
EDDM3A	-0.5822	1.0071
BEAN1	-0.5821	1.1434
PRKAR2A	-0.5819	1.102
ZCCHC18	-0.5818	1.7975
CALCB	-0.5817	1.8042
TOMM6	-0.5806	0.4246
YIPF5	-0.5806	2.8644
C8orf74	-0.5801	1.6613
SS18L2	-0.5801	0.0767
PRKAG3	-0.5798	0.6937
DPM1	-0.5797	0.3982
SCGB1D4	-0.5791	0.8457
CCDC79	-0.579	1.3543
OOSP1	-0.5787	1.2914
ENPP3	-0.5783	0.9891
ENPP3	-0.5783	0.9891
SLC39A9	-0.5782	0.7822
NGRN	-0.5777	0.9009
GSG1L	-0.5776	0.4066
C6orf106	-0.5773	1.266
NUBP2	-0.5771	1.8556
PGLS	-0.5771	0.3644
PDE7A	-0.5767	1.3197
FST	-0.5766	1.2145
PRSS2	-0.5766	0.193
CCT7	-0.5762	0.4185
ALG6	-0.5761	1.5003
MED11	-0.5761	2.4106
KCND2	-0.5759	0.8715
QRICH2	-0.5756	0.5404
TAF13	-0.5751	2.9732
TBC1D8B	-0.5751	0.7474
INIP	-0.5748	1.0744
ABHD8	-0.5746	1.2301
DYDC1	-0.5733	1.3743
CFTR	-0.5728	0.5464
MIEF2	-0.5727	0.4993
GSTK1	-0.5726	0.8457
SUCLG1	-0.5718	0.265
SEPHS2	-0.5714	1.3827
HDDC2	-0.5713	0.1622
PMF1-BGLAP	-0.5712	0.8249
ZBED6CL	-0.5712	1.039
DBT	-0.5699	1.9684
LUZP2	-0.5698	0.6668
NAALADL1	-0.5682	0.5645
PPP3R1	-0.5681	1.0112
PUS10	-0.5678	1.0575
SLIT1	-0.5672	0.989
AP4B1	-0.5669	1.976
EXOSC8	-0.5668	0.94
CKM	-0.5662	1.4226
CKM	-0.5662	1.4226
TIRAP	-0.5659	0.1576
SLC30A3	-0.5653	0.5322
TNPO3	-0.5653	0.7047
SNRPE	-0.5649	1.0049
EDN3	-0.5642	1.9626
C3orf14	-0.5633	0.0683
PNPO	-0.5625	1.4555
C20orf144	-0.5619	0.4156
CDKL5	-0.5615	0.9455
CXorf21	-0.561	1.2914
KIF19	-0.561	0.4792
UBE2V1	-0.5606	0.6995
CASC5	-0.5603	1.1629
C10orf10	-0.5599	0.3473
HADHA	-0.5596	0.3689
OBP2B	-0.5596	0.8668
CDK16	-0.5594	1.0335
RAB4B	-0.5594	0.994
ETV3	-0.5593	1.2975
SPNS1	-0.5593	1.4376
COX18	-0.5592	0.8361
MTNR1A	-0.5587	0.6612
RAB11FIP5	-0.5586	0.619
ANGPTL6	-0.5584	0.4752
MAP7D3	-0.5579	1.5235
LONRF3	-0.5577	0.5354
RPS10	-0.5576	1.4603
IFNA5	-0.5574	1.0258
S100A16	-0.5573	0.8984
MRPL15	-0.5572	0.3688
RCBTB2	-0.5572	1.4507
UBE2U	-0.5568	1.0792
GZMH	-0.5557	1.3598
ALDH9A1	-0.5554	0.7461
EXOC5	-0.5554	1.7207
RTKN2	-0.5547	1.3377
CAMK4	-0.5546	0.6204
PXT1	-0.554	0.1302
VIL1	-0.5532	0.2756
ZNF563	-0.5531	0.6768
PARP12	-0.5527	2.2609
CSRP3	-0.5522	0.3367
TGM2	-0.5521	0.0276
QRSL1	-0.5515	0.0229
KHDC1L	-0.5513	1.7078
PIK3CB	-0.5513	1.1194
ACTA1	-0.5511	1.0789
ACTA1	-0.5511	1.0789
CAPS2	-0.5507	2.1952
AP3B2	-0.5503	0.3616
ARMC7	-0.5498	1.6325
UBE2G2	-0.5498	1.1744
ARMC4	-0.5495	0.2528
DHRS4	-0.5494	1.2389
F5	-0.5493	0.6521
MGAM	-0.5489	0.4251
PRKCQ	-0.5489	0.6204
ADRA2C	-0.5482	1.0561
RBM8A	-0.548	1.0663
MCF2L	-0.5466	0.3332
ARL14EP	-0.5463	1.3849
TMEM56-RWDD3	-0.546	0.6972
AP4S1	-0.5458	0.549
COX20	-0.5456	0.4912
EVI5	-0.5453	0.7908
ODAM	-0.5453	0.7559
PIGY	-0.5453	0.7188
PYURF	-0.5453	0.7188
RHOBTB3	-0.5447	1.1439
CCR2	-0.5445	0.5445
MISP	-0.5445	1.5697
MAPK8IP2	-0.5438	0.4406
GYLTL1B	-0.5436	0.284
MSRB1	-0.5436	0.5968
SAR1A	-0.5435	0.7157
SPTSSA	-0.5432	1.1912
FDXACB1	-0.5427	0.8167
EMC1	-0.5426	1.0104
ELAC1	-0.5422	1.0691
XBP1	-0.5421	1.5234
C15orf60	-0.5414	0.5861
ALOX5	-0.5412	0.9241
IFT46	-0.5412	0.5267
TMEM72	-0.5412	0.0774
UEVLD	-0.5409	0.2778
PCBD1	-0.54	0.8203
TTLL1	-0.54	0.4322
MEIS1	-0.5394	1.3763
WFDC13	-0.5394	0.8626
CHCHD10	-0.5385	0.826
C5orf54	-0.5384	0.6744
CCDC14	-0.5382	0.8795
MCCC1	-0.538	0.5851
PIK3CD	-0.5379	0.9836
TMCO1	-0.5376	0.983
GPATCH4	-0.5373	1.6671
ACVRL1	-0.5372	0.8976
CD48	-0.5365	0.7667
RAB44	-0.536	0.1392
MAST3	-0.5359	0.8052
RNASE3	-0.5359	1.0675
MBL2	-0.5358	0.5253
ANKRD52	-0.5357	1.5509
PMF1	-0.5355	1.3037
HSD11B1L	-0.5352	1.162
ADRA1B	-0.5351	0.5764
SNRNP35	-0.5344	2.116
APOC1	-0.5338	0.6132
FILIP1L	-0.5335	0.8668
PCDHB5	-0.5334	1.0839
CDKN2A	-0.5331	1.6326
CDKN2A	-0.5331	1.6326
SRRM3	-0.5331	1.3429
TRPV3	-0.5329	0.7173
TRPV3	-0.5329	0.7173
BLOC1S4	-0.5328	0.2388
FIP1L1	-0.5326	1.8515
PCMT1	-0.5326	1.0279
APOBEC1	-0.5323	0.5719
TFR2	-0.5319	0.7362
AK1	-0.5314	1.3134
NUDT5	-0.5314	0.8564
SMARCE1	-0.531	0.4132
S100A4	-0.5309	1.0618
GOSR2	-0.5308	0.9135
RBMX	-0.5308	2.2364
SFXN1	-0.5305	0.2062
SLC8A1	-0.5303	1.2389
SLC8A1	-0.5303	1.2389
XPC	-0.5303	0.3019
XPC	-0.5303	0.3019
PRR14L	-0.5299	0.5165
KIAA0947	-0.5294	1.8334
ARMC9	-0.5288	0.5474
DIAPH2	-0.5283	1.3599
CD33	-0.5281	0.9188
UGT2B7	-0.5276	1.4771
FAM122B	-0.5273	0.2157
FAM101A	-0.5271	0.537
NUP107	-0.5271	0.877
SLC16A3	-0.5269	0.8663
TRMT12	-0.5265	0.355
HOXC5	-0.5264	0.0972
HOXC6	-0.5264	0.0972
C1orf192	-0.5261	0.8626
ADORA3	-0.5255	0.6751
ADORA3	-0.5255	0.6751
CACNA2D2	-0.5254	0.7607
GRM4	-0.5253	0.7413
GRM4	-0.5253	0.7413
ARIH1	-0.5252	1.094
SPATA18	-0.5251	1.5372
IRS2	-0.5243	0.782
MON1A	-0.5243	1.1389
ZNF202	-0.5243	1.1004
INPP5D	-0.524	1.3835
TP53RK	-0.5239	1.0561
DHPS	-0.5236	1.0675
CXorf48	-0.5226	0.0646
NT5C2	-0.5225	1.326
C5orf49	-0.5222	0.6113
RPS5	-0.5221	2.0563
C8orf37	-0.5217	0.4634
C2orf16	-0.5214	0.4219
GDPD2	-0.5213	1.2
CPNE6	-0.521	0.4094
LXN	-0.5207	1.6671
DMXL2	-0.5206	0.8645
UBE2S	-0.5204	1.2575
DNMBP	-0.5202	0.5981
CRIPT	-0.5194	0.7961
RYK	-0.5191	0.8819
DOCK5	-0.5189	0.9346
IZUMO1	-0.5185	1.1309
SRRD	-0.5182	0.6222
TTC19	-0.5182	1.1941
SURF1	-0.518	1.5507
EED	-0.5174	0.94
ZNF830	-0.5171	0.8444
DNAH6	-0.5169	0.654
COPB1	-0.5166	0.165
YY1AP1	-0.5166	1.2308
GYPC	-0.5164	0.5239
RPL7A	-0.516	0.7864
ZCCHC24	-0.5155	1.509
CIT	-0.5154	0.7269
KCND3	-0.5153	0.6844
PTPN14	-0.5152	0.5337
PPP1R14C	-0.5149	1.0561
PSMD14	-0.5148	0.0028
ELOVL3	-0.5147	1.4573
TBC1D9	-0.5147	0.7639
PSMA8	-0.5144	1.2787
SHROOM3	-0.514	1.2913
ANGPTL4	-0.5138	0.983
PIM2	-0.5137	1.3578
MTX3	-0.5133	0.6814
PPP1CA	-0.5133	0.1059
PPP1CA	-0.5133	0.1059
SNTB1	-0.5132	0.6359
PEX3	-0.513	0.7716
FAM166B	-0.5121	1.0668
MAB21L2	-0.5121	0.9096
LIMK1	-0.5117	0.856
LIMK1	-0.5117	0.856
PPP2R3B	-0.5113	1.0732
EIF4E1B	-0.5112	1.149
ARHGEF15	-0.511	1.6192
TRIM22	-0.511	1.0694
TSPO	-0.5108	1.0112
ILF3	-0.5107	0.0575
OXCT2	-0.5107	0.9726
ADAL	-0.5101	0.3062
CCSER1	-0.5101	1.0483
RALA	-0.5097	0.751
ADAMTS2	-0.5095	1.1795
MCAM	-0.5094	0.8064
FGF8	-0.5091	1.6779
LOC154872	-0.5088	1.2313
IRAK3	-0.5083	0.3018
C9orf152	-0.508	0.8583
CTDSPL	-0.5078	0.196
RCOR3	-0.5078	0.3473
LOXL2	-0.5069	0.9758
RGL3	-0.5068	0.2723
HAAO	-0.5066	0.6875
SFTA2	-0.5066	1.6097
CCBL2	-0.5065	1.6607
FLYWCH2	-0.5065	1.1814
APEH	-0.506	0.0432
ILKAP	-0.5058	0.7705
PRKAR1B	-0.5056	1.94
PRKAR1B	-0.5056	1.94
HPRT1	-0.5053	0.6071
C9orf129	-0.5051	0.4569
AKIRIN2	-0.5049	1.2209
APOA2	-0.5048	0.7321
C3orf80	-0.5047	0.8923
SLC6A14	-0.5047	0.5938
SRP14	-0.5043	0.9293
TGIF2LY	-0.5041	0.5532
NLRP10	-0.5038	0.2576
LDHC	-0.5031	0.8253
ZNF827	-0.503	0.983
INTS10	-0.5024	0.5684
CYFIP2	-0.5022	1.938
PIGF	-0.5022	0.0075
C11orf84	-0.5021	0.8461
PPP1R14A	-0.5018	0.265
MAGEE2	-0.5016	1.2812
RIOK2	-0.5015	0.2816
WARS	-0.5014	0.5506
LPIN2	-0.5005	0.9935
NDUFS1	-0.5002	0.751
NEK2	-0.4995	0.8152
MCCC2	-0.4994	0.4964
CCDC105	-0.4993	1.1378
QSER1	-0.4988	0.998
MAGEB2	-0.4986	0.78
HOMER1	-0.4982	1.7145
MMRN2	-0.4977	0.0261
PARP6	-0.4977	0.8541
PNLIPRP3	-0.4976	0.8142
MAPKAP1	-0.4975	0.8253
MAPKAP1	-0.4975	0.8253
RPL38	-0.4973	1.4546
PTPRA	-0.4972	1.0001
SLC25A52	-0.4972	0.1594
GRIN2D	-0.4971	0.6115
TBC1D12	-0.4968	0.5165
NUDT17	-0.4963	1.0529
ZBBX	-0.4956	1.0902
GIPC3	-0.4955	1.0068
PBX4	-0.4955	0.1565
OTX2	-0.4953	1.2681
SAMD9	-0.4951	0.8742
PLRG1	-0.495	0.6359
GPC2	-0.4949	2.009
YIPF4	-0.4946	0.7188
ALAS1	-0.4942	0.4484
GRN	-0.4941	1.1898
C17orf96	-0.494	0.6296
KLC3	-0.4938	1.3874
CITED2	-0.4937	0.3233
C4orf36	-0.4936	0.4931
C4orf36	-0.4936	0.4931
CANX	-0.4936	0.3873
CANX	-0.4936	0.3873
TLR7	-0.4936	0.4682
DCDC1	-0.4935	0.8668
PARVA	-0.4933	0.4993
SYNPO2	-0.4928	0.231
TAGLN2	-0.4928	1.1468
AKAP9	-0.4925	1.245
EFR3B	-0.4923	0.9758
FUK	-0.4923	0.8976
PTP4A1	-0.492	0.2916
TASP1	-0.492	1.2365
LCE6A	-0.4918	0.7726
LOC729159	-0.4911	0.8043
BUB1B	-0.4907	1.4754
UGT2A3	-0.4905	0.3402
THRA	-0.4903	0.6984
TCL1B	-0.4896	1.8452
CDC27	-0.4893	1.2541
MS4A4E	-0.4886	1.5823
CHRNE	-0.488	0.9348
MFN1	-0.488	0.821
ABCB6	-0.4876	0.8164
GZMB	-0.4876	0.7803
TMC2	-0.4871	1.119
NACA	-0.4867	1.2378
LUM	-0.4865	0.895
ILK	-0.4862	1.5977
IQCF6	-0.4862	1.6396
HIBADH	-0.4858	0.8002
PTMA	-0.4857	2.4188
NAIF1	-0.4853	0.967
RPL14	-0.4853	1.8525
ALPPL2	-0.4851	0.9781
LMAN1	-0.485	0.0076
DHX37	-0.4843	0.5831
AIMP2	-0.4842	1.8143
DNAH11	-0.484	0.9413
SPTA1	-0.484	0.0672
PSPH	-0.4838	0.0827
PSPH	-0.4838	0.0827
LURAP1	-0.4837	0.9423
FAM64A	-0.4835	0.6352
GALNT3	-0.4831	2.461
TMEM170A	-0.4831	0.8115
OR51E2	-0.4828	0.49
RTP4	-0.4824	0.7912
CRADD	-0.4823	0.8957
DLAT	-0.4818	0.6077
CHRNB1	-0.4814	1.0168
NENF	-0.4808	1.6154
RIOK1	-0.4808	0.8002
VDAC1	-0.4805	0.0727
WDR19	-0.4805	0.8311
FAM157B	-0.4804	1.1426
SLC30A7	-0.4804	1.1949
CTSH	-0.4802	0.5212
AKAP11	-0.4801	0.9082
TFAP4	-0.4801	0.9885
EPB41L3	-0.4799	0.8822
SRP19	-0.4798	0.7864
ARHGAP12	-0.4796	0.8424
CCDC24	-0.4796	0.4528
EXOC1	-0.4795	0.6226
FITM2	-0.4789	0.9598
NDUFB10	-0.4789	1.1487
GABRP	-0.4788	0.2204
SYN1	-0.4787	0.6339
TOMM40L	-0.4787	0.6495
MTRNR2L5	-0.4782	0.748
AGAP11	-0.4778	0.4441
PTGER1	-0.4776	1.536
P4HA1	-0.4775	0.6984
SLC25A16	-0.4774	1.0776
TBC1D17	-0.4769	0.6093
BAG1	-0.4768	0.8871
TRAPPC11	-0.4767	0.9082
TMED10	-0.4766	0.8066
NGEF	-0.476	0.4517
KRTAP4-1	-0.4759	0.3986
MTRNR2L7	-0.4758	1.2209
SCGB2A2	-0.4758	0.4666
SPRR2G	-0.4756	0.4438
POM121L2	-0.4752	0.1837
S100PBP	-0.4752	0.9935
PRR19	-0.4751	0.5543
PHLDA2	-0.475	1.2596
CDK6	-0.4745	0.6384
CDK6	-0.4745	0.6384
RAB11A	-0.4745	1.3543
SYT13	-0.4745	1.4546
RAP2C	-0.4742	0.6555
MOCOS	-0.4737	0.1411
MRPS28	-0.4737	1.891
PRICKLE3	-0.4735	0.2581
CHPT1	-0.4733	0.5198
ETNK2	-0.473	1.1311
TEKT3	-0.4728	1.0382
TMEM229A	-0.4728	0.7049
AKAP8	-0.4726	0.2618
BRPF1	-0.4726	1.2365
ZFPL1	-0.4724	1.1288
MOCS3	-0.4722	1.0483
MVB12A	-0.4722	0.8966
NIPSNAP3B	-0.4722	0.1316
CBX6	-0.4719	0.9047
MYCBP	-0.4719	0.0184
SH2D5	-0.4719	0.7049
MAP3K11	-0.4717	1.2883
MAP3K11	-0.4717	1.2883
DQX1	-0.4714	1.4116
TMEM87A	-0.4714	0.7992
LRRC10B	-0.4711	1.3925
EIF4EBP2	-0.4705	0.7486
IFI27	-0.4704	1.1468
DLX1	-0.4702	0.9093
FGF4	-0.47	0.3873
PALMD	-0.4697	0.6706
TMEM177	-0.4697	1.3218
AZI2	-0.4693	0.5617
TUBGCP3	-0.4693	1.5055
CLEC3A	-0.4692	1.5255
FES	-0.469	1.0001
F8A2	-0.4688	0.4125
F8A3	-0.4688	0.4125
FAM135B	-0.4688	0.7195
USP36	-0.4688	1.1389
INSRR	-0.4683	0.7126
PPIG	-0.468	1.1725
TWSG1	-0.468	0.2492
NPY2R	-0.4676	0.3018
ARL6	-0.4671	0.6907
ARHGAP5	-0.467	1.2362
KBTBD7	-0.4667	0.8957
CLEC18A	-0.4659	0.8753
CLEC18A	-0.4659	0.8753
CTNNAL1	-0.4658	0.0746
PRSS22	-0.4658	1.0403
RNF113A	-0.4657	0.0807
CPXM1	-0.4655	1.7938
AAR2	-0.465	0.871
NUPR1L	-0.465	1.3796
TRAPPC2	-0.4648	1.102
PCDHA12	-0.4643	0.1599
RDH13	-0.4642	1.3707
RDH13	-0.4642	1.3707
ADRB3	-0.4641	0.6204
ATP1B2	-0.4641	1.7252
FMNL2	-0.4639	1.0499
SLC22A25	-0.4639	0.2379
SH3GLB2	-0.4637	0.3124
PCDHGB3	-0.4634	0.3609
C4orf27	-0.4628	0.7361
FA2H	-0.4626	0.6093
TTN	-0.4625	0.6249
TTN	-0.4625	0.6249
NDST2	-0.4622	1.4863
CREBBP	-0.4616	0.8627
KDM3B	-0.4616	2.1878
NRIP2	-0.4612	0.4963
ANAPC5	-0.4608	0.8129
PSORS1C2	-0.4608	0.3034
TMEM33	-0.4607	0.9668
MARCH1	-0.4606	1.0326
MPP2	-0.4606	0.9182
STK24	-0.4606	0.7126
CSNK1A1L	-0.4605	0.5764
FAM126B	-0.4605	0.8291
UQCRC1	-0.4605	0.0011
UQCRC1	-0.4605	0.0011
ADCK5	-0.4603	0.1112
OAZ2	-0.4602	0.4924
MAOB	-0.4601	0.6704
C9orf142	-0.4594	0.5897
WLS	-0.459	0.1824
CA6	-0.4588	0.3401
DVL1	-0.4588	1.0694
DIS3L2	-0.4587	0.3971
GKAP1	-0.4586	0.7317
RCN3	-0.4585	0.8412
FAM194B	-0.4584	0.3879
NDUFS7	-0.4584	1.7601
PPCDC	-0.4583	0.3873
PPCDC	-0.4583	0.3873
PCDHGA11	-0.458	1.2159
LRP1B	-0.4571	0.5879
RPL35	-0.4571	0.5499
ITM2B	-0.457	0.6049
KRTAP12-1	-0.4569	0.4349
FXYD5	-0.4568	1.1547
DUSP7	-0.4567	1.0505
DUSP7	-0.4567	1.0505
LDLRAD4	-0.4567	0.8626
PITPNM1	-0.4566	0.9614
CXCL1	-0.4562	0.4953
ELOVL7	-0.4559	0.9776
INHBC	-0.4559	0.6113
PDE8B	-0.4554	0.5938
PCYT1A	-0.455	0.429
ACVR2B	-0.4545	0.4762
HS3ST3A1	-0.4543	1.5496
PAK7	-0.4543	0.6027
MED19	-0.4542	1.0494
MFAP4	-0.4542	0.8795
LIN52	-0.454	0.8719
TMED7	-0.4538	0.539
NDUFB6	-0.4537	0.4722
DTNB	-0.4536	0.903
SPG21	-0.4535	1.0494
CDKAL1	-0.4533	0.5239
SNX8	-0.4531	1.4433
PANK3	-0.453	0.7656
ALDH3A1	-0.4528	0.4964
LRRK1	-0.4528	0.751
RIPPLY3	-0.4528	0.9533
RFWD2	-0.4527	1.4888
KCNA5	-0.4524	0.7614
CNDP1	-0.4523	1.2894
PHKA2	-0.4523	0.2553
GLRA2	-0.4522	0.2361
GABRA3	-0.4521	0.3873
MTMR6	-0.452	0.6984
KHNYN	-0.4519	1.1756
LCE3C	-0.4515	0.4897
QARS	-0.4514	1.1409
CHPF2	-0.4512	1.7822
TRAF3IP3	-0.4512	0.6704
TRAF3IP3	-0.4512	0.6704
C20orf85	-0.4507	0.4345
PYCRL	-0.4506	0.0629
GPR89A	-0.4505	0.5448
RFFL	-0.4501	1.0068
KCNJ12	-0.45	0.6339
ABCE1	-0.4498	0.6841
PNMT	-0.4498	0.7952
SLC7A8	-0.4498	0.4136
PROSC	-0.4496	1.0392
LATS1	-0.4495	0.2849
RAB3IP	-0.4491	0.2807
MTMR4	-0.449	0.5212
MTMR4	-0.449	0.5212
PLOD2	-0.4488	0.7952
TCHP	-0.4483	0.8978
VMO1	-0.4483	0.2057
AP5S1	-0.4481	0.9885
PHLDA3	-0.4479	0.2545
LSR	-0.4478	0.4912
SPATS2	-0.4475	0.6892
USP3	-0.4475	1.2948
IBTK	-0.4474	0.3652
IBTK	-0.4474	0.3652
GNPAT	-0.4472	0.1235
LOC388282	-0.4472	0.2132
RALGAPA1	-0.447	1.089
TMEM43	-0.4469	0.7175
ZNF185	-0.4469	0.3433
ENPP1	-0.4468	0.7269
YBEY	-0.4466	1.3038
THRSP	-0.4464	0.3688
NODAL	-0.4463	1.5536
MYO1H	-0.4462	0.1883
KIAA2013	-0.4459	0.6049
C1orf100	-0.4458	0.7599
GRID1	-0.4457	0.6339
SORCS3	-0.4457	0.5295
DLD	-0.4455	0.7705
EI24	-0.4454	2.3661
RER1	-0.4454	0.6359
NAPEPLD	-0.4452	0.7962
DOCK11	-0.4451	0.0273
BCAS1	-0.445	1.4173
GLT1D1	-0.445	1.0249
PCGF1	-0.4449	1.2841
SNTG1	-0.4448	1.0833
DIRAS1	-0.4444	2.9532
KRTAP13-2	-0.4439	0.2895
PLSCR4	-0.4439	1.1014
VARS	-0.4439	0.2267
VASH2	-0.4439	0.6668
DDX17	-0.4438	0.2593
RABAC1	-0.4435	1.4603
SNX4	-0.4433	0.6585
ANKRD26	-0.4432	0.5448
FLT3LG	-0.4431	0.8951
TBRG1	-0.4431	1.0344
AP3M1	-0.443	0.5364
PGM2	-0.4425	0.971
PCDP1	-0.4423	1.1187
KNSTRN	-0.442	2.6513
ULK2	-0.4419	1.0561
RANBP3L	-0.4417	0.94
MYH14	-0.4414	1.0223
NELFA	-0.4412	0.8424
EPHA6	-0.441	0.5212
LRRC61	-0.441	0.0767
EPB41L4B	-0.4405	1.1235
ARRB1	-0.4402	0.7047
PRKCH	-0.44	0.4563
CCDC88B	-0.4394	0.4963
COLQ	-0.4394	1.5617
MKNK1	-0.4387	0.7317
MKNK1	-0.4387	0.7317
VDAC3	-0.4383	0.6204
STIM2	-0.4382	0.3056
MBOAT4	-0.4381	0.2574
KRTAP15-1	-0.438	1.0253
RCVRN	-0.4377	0.5721
CNTN2	-0.4376	0.3375
DRG1	-0.4374	0.9093
PAPSS1	-0.4374	0.4802
RPAP2	-0.4369	0.9377
SERPINA1	-0.4367	0.4136
SERPINA1	-0.4367	0.4136
IL17RD	-0.436	0.2888
KDELR1	-0.4357	1.1089
TNS4	-0.4357	1.2
SHANK2	-0.4356	1.1846
LRRC69	-0.4354	0.6222
SEC31A	-0.435	0.1076
SEC31A	-0.435	0.1076
ALPL	-0.4346	0.3087
ALPL	-0.4346	0.3087
COL2A1	-0.4345	0.6027
TUBGCP2	-0.4345	1.2108
DPH3	-0.4344	0.1965
SPDYC	-0.4341	1.8519
SLC1A3	-0.4338	0.5592
SLC1A3	-0.4338	0.5592
COMTD1	-0.4335	0.2361
PGAM5	-0.4335	0.8778
CCDC142	-0.4332	0.085
UQCC2	-0.4328	0.6631
MT1A	-0.4326	1.3689
DBH	-0.4316	0.5212
FAM72B	-0.4315	0.7559
PRDX3	-0.4315	0.4633
GPR56	-0.4314	0.4259
SLC35B1	-0.4313	0.7619
PRNP	-0.431	0.6751
SPTBN5	-0.4308	0.8564
NDUFB5	-0.4306	0.5506
NUTF2	-0.4305	1.0743
SLC39A7	-0.4304	0.6768
ACSL3	-0.4303	0.5895
DFFA	-0.4303	1.6087
MAP2K4	-0.4299	0.5764
ATP6V0E1	-0.4294	1.7454
UBA3	-0.4292	1.1524
INTS5	-0.4287	1.1309
CCDC73	-0.4285	0.98
ARF6	-0.4283	0.196
ARF6	-0.4283	0.196
SPTLC2	-0.4283	0.6339
RRNAD1	-0.4281	0.5648
TBC1D19	-0.4281	0.0955
C17orf59	-0.4273	0.5097
RAD50	-0.427	0.7007
TONSL	-0.4264	1.2208
LRRC49	-0.4262	0.6359
OR8K5	-0.4259	0.4441
FASTK	-0.4258	0.429
NTM	-0.4254	0.9577
CASP14	-0.4251	0.5609
CIB2	-0.425	0.616
PCLO	-0.4247	1.3543
FAS	-0.4243	1.3205
SPAG9	-0.4243	0.7047
DYTN	-0.4241	0.9226
SLC25A29	-0.4241	0.0702
ATIC	-0.4239	1.2815
IBA57	-0.4239	1.4507
DCTN2	-0.4238	1.5719
C17orf99	-0.4237	0.8838
NAA38	-0.4237	0.2032
CCDC64B	-0.4236	0.493
TSHZ3	-0.4234	0.821
AURKAIP1	-0.4233	0.5005
MLN	-0.423	0.6896
KRTAP19-7	-0.4226	1.3049
SAMD10	-0.4226	0.1009
STXBP4	-0.4225	0.1126
BTNL8	-0.4224	0.5532
CTRB1	-0.4223	0.7126
ANAPC10	-0.422	0.8174
MEOX1	-0.422	0.1516
KRT31	-0.4217	1.4246
BCL2L10	-0.4216	0.895
KDM4C	-0.4216	0.6755
TMUB1	-0.4216	1.0451
GRIK3	-0.4214	0.4406
ITGA4	-0.4214	0.3365
MADD	-0.4213	0.4328
ARL13B	-0.4211	0.1039
FRMPD2	-0.4208	0.811
CLN5	-0.4205	0.9275
TMEM261	-0.4205	0.5881
UGGT2	-0.4205	1.9115
PLEKHH3	-0.4204	0.4872
LCE1D	-0.4196	0.8626
PPP2R2C	-0.4196	0.6294
MCM2	-0.4192	2.2043
TMEM26	-0.4191	1.8589
PCSK1	-0.419	0.6204
HARBI1	-0.4187	1.535
SURF4	-0.4187	0.3982
CCDC97	-0.4185	0.4746
KRT13	-0.4182	0.4752
ARL2	-0.4172	1.1795
PYDC2	-0.417	0.6259
CHDH	-0.4168	0.0364
CCDC113	-0.4166	0.5165
PLAC9	-0.4164	0.3241
RASSF3	-0.4161	0.5348
ARL13A	-0.416	0.5064
NUDCD2	-0.4159	0.2239
RFNG	-0.4158	0.0648
TSEN15	-0.4152	0.1213
CAMK2G	-0.4149	0.7461
SPINK9	-0.4149	0.9422
FMN2	-0.4148	0.4132
WASF1	-0.4148	0.0319
CHM	-0.4144	0.8002
GABPB1	-0.4143	0.5211
HLA-DRB5	-0.4138	1.31
KRTAP3-2	-0.4138	0.998
BCKDK	-0.413	0.3799
TSEN54	-0.4123	0.2979
SEC16A	-0.4121	0.0721
INO80C	-0.4119	0.1558
DGKE	-0.4117	0.5295
LONP1	-0.4117	0.7674
HSBP1	-0.4116	0.7611
GFM2	-0.4115	0.4712
CCDC180	-0.4112	0.98
NKX2-6	-0.4112	0.5532
SLC25A37	-0.4112	1.0663
PTGFR	-0.4107	0.2488
PTGFR	-0.4107	0.2488
KRT6C	-0.4103	0.6814
SMARCC2	-0.4103	0.2401
RPH3AL	-0.41	0.4438
CCDC171	-0.4099	1.3743
POLE2	-0.4099	0.6594
TIMELESS	-0.4099	0.8444
TRIM32	-0.4099	1.4096
UBOX5	-0.4099	0.6019
CCDC90B	-0.4098	0.0011
CSGALNACT2	-0.4095	1.4289
MON1B	-0.4093	1.0529
NEK7	-0.4093	0.6612
SBK1	-0.4092	0.3155
FATE1	-0.4086	0.1795
ATPAF1	-0.4083	0.4094
ZMYM2	-0.4079	1.01
COL13A1	-0.4078	0.748
BZRAP1	-0.4074	0.4516
RRAGC	-0.4074	0.0552
CHCHD2	-0.4073	0.877
CYP2B6	-0.4072	1.4699
SLC35E2	-0.4072	0.7862
FAM114A1	-0.4071	0.9227
TMCO6	-0.407	0.7716
KAZN	-0.4069	0.5825
POLR2B	-0.4066	2.7152
C10orf62	-0.4064	0.6518
DHX8	-0.4061	0.8077
DNAH1	-0.4056	0.3908
ELOVL2	-0.4056	2.3066
KIAA1328	-0.4054	1.3481
CDNF	-0.405	0.0767
KRT28	-0.4041	0.128
TNNC2	-0.4041	0.199
ZNF598	-0.4041	0.4022
CBLN1	-0.404	0.1636
FADS3	-0.4037	0.3862
HK1	-0.4037	0.0186
HK1	-0.4037	0.0186
UHRF1BP1L	-0.4037	0.5474
ZNF208	-0.4037	2.945
SPACA5	-0.4036	0.6972
ARFGAP3	-0.4034	1.3985
PRPSAP1	-0.4032	0.5659
CYP4F22	-0.4031	0.811
SLC25A3	-0.403	0.0623
RNF216	-0.4029	1.0694
PPP2R5E	-0.4027	0.4642
PPM1D	-0.4025	1.1311
MYBPC2	-0.4019	0.2593
MROH1	-0.4018	0.6722
ZNF19	-0.4017	1.279
ST5	-0.4015	1.0743
EXPH5	-0.4012	1.1092
MRPL28	-0.4012	0.757
PRODH	-0.4012	0.5635
PRODH	-0.4012	0.5635
FDPS	-0.4011	0.8627
SCCPDH	-0.4011	0.7716
ATAD1	-0.4009	0.7141
TESPA1	-0.4009	0.5464
TESPA1	-0.4009	0.5464
AQP11	-0.4008	0.1094
ATP6V0B	-0.4008	0.9275
KXD1	-0.4008	0.321
SGK494	-0.4008	0.4883
NTSR2	-0.4003	0.319
ATP6V1G3	-0.4001	0.6392
NEUROG3	-0.4001	1.3325
COPRS	-0.3998	0.2492
KDM5C	-0.3998	1.1235
DUOX2	-0.3996	0.9566
FAM49A	-0.3995	0.8368
RFTN2	-0.3991	0.7322
EIF1AY	-0.399	0.9138
GALNT12	-0.3989	0.7547
IDH3B	-0.3989	0.3873
MRPS12	-0.3989	1.0382
GNG8	-0.3984	1.2001
SLC16A13	-0.3984	0.6149
FEN1	-0.3983	1.0548
MPP3	-0.3982	0.4441
ACTL7B	-0.3976	0.5702
RPL9	-0.3975	0.1232
SMPD4	-0.3975	0.6658
LOC100129924	-0.3974	0.8668
ICAM5	-0.3973	1.1894
ICAM5	-0.3973	1.1894
ASCC2	-0.3968	1.5623
ADD3	-0.3967	0.2955
DNAJB4	-0.3967	1.2628
MED18	-0.3966	1.8853
STXBP2	-0.3962	0.7716
SULT6B1	-0.3961	1.0826
PSME3	-0.396	1.5061
SMARCAD1	-0.3959	0.9878
C2orf42	-0.3958	0.3156
C2orf42	-0.3958	0.3156
RLBP1	-0.3958	0.8871
KRTAP5-11	-0.3957	0.98
DCAF15	-0.3956	1.5467
MAVS	-0.3956	0.0075
MAVS	-0.3956	0.0075
RPS8	-0.3954	0.2893
PTH1R	-0.3942	0.689
SSTR1	-0.3941	0.5938
FOLR2	-0.3938	0.5212
C6orf62	-0.3936	0.2558
C6orf62	-0.3936	0.2558
PLEKHB1	-0.3936	1.2308
PM20D1	-0.3936	0.8689
TMSB10	-0.3933	0.4633
ACTR1B	-0.3932	0.4594
TIPIN	-0.3932	1.9999
TK2	-0.3931	0.9726
PRODH2	-0.393	0.7047
SCN10A	-0.3928	0.4843
ITIH5	-0.3927	0.6511
UCN2	-0.3927	1.0743
CDC25A	-0.3926	0.4802
POC5	-0.3926	0.0912
LTK	-0.3925	0.5506
PKDCC	-0.3923	0.5549
ELMO1	-0.3922	0.3367
PPP1R42	-0.3922	0.7461
PYGB	-0.3922	1.5536
CA14	-0.392	0.6658
OR10G8	-0.3916	0.3034
ADAD1	-0.3913	0.1762
USP4	-0.3913	0.86
ANGPTL7	-0.3905	0.1715
KRTAP10-12	-0.3905	0.4032
TTC29	-0.3901	0.5157
ZPBP	-0.3901	1.0436
CACNA1B	-0.3896	0.295
PAQR9	-0.3896	0.7822
SCAI	-0.3895	0.4894
EXOSC4	-0.3893	2.061
ZC3H7B	-0.3893	0.2693
ADO	-0.3889	0.5831
COPB2	-0.3889	1.3731
RICTOR	-0.3889	1.5115
DPEP1	-0.3888	0.5337
DPEP1	-0.3888	0.5337
RPA3	-0.3888	0.4552
TEX10	-0.3887	1.1996
RASAL2	-0.3881	0.1129
ACVR1C	-0.3874	0.5046
FBP2	-0.3872	0.7607
GABRA5	-0.3872	0.5295
NRD1	-0.3871	0.2214
SH3GL3	-0.3871	0.816
CPT1C	-0.387	1.5701
TOMM7	-0.387	0.358
CYP39A1	-0.3869	0.5745
PFKFB1	-0.3866	0.4445
PCYOX1	-0.3865	0.9047
MAD2L1BP	-0.3864	0.1067
MYLK3	-0.3864	0.333
MYLK3	-0.3864	0.333
SMG9	-0.3864	1.7601
SSFA2	-0.3864	1.1717
MROH5	-0.3863	0.2132
RPL18A	-0.3861	1.1693
ABCC4	-0.386	0.4344
C5orf17	-0.3859	0.4032
ATG2A	-0.3855	0.9138
MLLT6	-0.3855	2.1256
APBB3	-0.3854	0.3367
APOO	-0.3852	0.5157
SPON1	-0.3851	0.6406
PARP4	-0.385	0.9326
DOCK9	-0.3848	0.6513
STX11	-0.3844	0.0575
REV3L	-0.3843	1.6025
SNRPD1	-0.3843	0.5532
TMEM186	-0.3843	0.5448
YARS2	-0.3843	0.6984
CDR2	-0.3842	1.9657
GATSL3	-0.384	0.087
LUZP1	-0.3839	0.4132
TMEM205	-0.3834	1.1898
CCDC104	-0.3833	1.0529
MAP1LC3C	-0.3832	0.6915
SNX13	-0.3831	0.7076
C9orf41	-0.383	0.6595
ATAD5	-0.3828	0.8275
PIH1D1	-0.3826	0.4345
PIP5K1C	-0.3826	0.4722
RPL24	-0.3826	0.8207
C22orf31	-0.3821	0.6896
TPK1	-0.3819	0.9082
RMND5A	-0.3818	1.1706
SLC15A2	-0.3818	0.5369
PITPNB	-0.3816	1.1846
SDHC	-0.3816	0.3233
ALG2	-0.3814	0.9784
STARD4	-0.3814	0.6558
AASS	-0.3813	0.5807
MAP4K3	-0.3808	0.2553
TMEM129	-0.3807	1.6036
OR4C13	-0.3805	0.1369
HRK	-0.3804	0.6594
PRKD1	-0.3803	0.4523
DPT	-0.3801	0.86
SCOC	-0.3801	0.5464
MFF	-0.3799	0.082
EIF2S1	-0.3798	0.6363
SPEN	-0.3798	2.1827
LEO1	-0.3796	1.5372
NEK11	-0.3795	0.2329
OR2B11	-0.3795	2.2149
VDAC2	-0.3795	0.0414
CYP4F3	-0.3794	1.1235
CHST14	-0.3791	2.0903
SLC2A13	-0.3791	1.0163
BDH1	-0.3789	0.9618
BDH1	-0.3789	0.9618
ITPR2	-0.3788	2.1755
FUT7	-0.3787	0.9269
TEX2	-0.3787	1.3865
C15orf39	-0.3786	0.5006
KRT12	-0.3783	0.2916
FGF19	-0.378	0.8555
CCT2	-0.3777	0.7528
HHIPL2	-0.3773	0.8822
CALM1	-0.3772	0.5087
CHTF18	-0.3772	0.5659
USP2	-0.377	0.2095
USP2	-0.377	0.2095
ZNF862	-0.377	0.1529
NDUFS3	-0.3769	0.1495
TMED4	-0.3769	0.4284
CKMT1B	-0.3768	0.1192
CKMT1B	-0.3768	0.1192
SERPINA5	-0.3768	0.4964
SERPINA5	-0.3768	0.4964
SLC25A45	-0.3768	0.7188
LRCOL1	-0.3767	1.2209
MIF	-0.3766	1.116
LMNB1	-0.3762	1.3317
CUL7	-0.3758	2.1398
STK38	-0.3758	0.5678
INPP5B	-0.3756	0.6521
INPP5B	-0.3756	0.6521
RWDD2A	-0.3756	0.8164
SRGAP3	-0.3756	0.4399
NAA40	-0.3753	0.8541
ANLN	-0.3751	1.4581
GFOD2	-0.3751	0.7088
NDUFS5	-0.375	0.199
NDUFS5	-0.375	0.199
ASUN	-0.3749	0.7238
KLK12	-0.3748	0.5462
PCDHGA1	-0.3747	0.7021
DSTN	-0.3744	0.7976
C3orf52	-0.3741	0.1679
LIM2	-0.3738	0.3958
HIST1H4D	-0.3737	1.4311
LTF	-0.3735	0.8924
FGFR1	-0.3732	0.8152
ACTN1	-0.3731	0.4633
FFAR1	-0.3731	0.5351
DPP10	-0.3728	0.9043
C1orf127	-0.3727	0.7108
CACNA1D	-0.3727	0.4445
C19orf43	-0.3725	0.1426
COL14A1	-0.3724	0.1129
SLC25A43	-0.3724	0.4555
TRMT10C	-0.3722	0.2002
SMS	-0.372	0.4098
KANK2	-0.3718	0.3124
NUDT22	-0.3717	0.5199
LGALS9B	-0.3716	0.4732
CCDC60	-0.3711	0.6934
NKX2-5	-0.3711	3.1161
NDC80	-0.371	0.7645
C7orf69	-0.3709	0.2157
RASIP1	-0.3709	0.1983
EXOC6	-0.3705	0.0206
ZAK	-0.3704	0.3508
TXNRD1	-0.3702	0.6249
MRPS24	-0.3701	0.0921
REPIN1	-0.3701	1.279
ZNF260	-0.37	1.0382
SCYL2	-0.3698	0.2585
UCP2	-0.3698	0.2433
MAP3K9	-0.3695	0.2329
PAGE2	-0.3694	0.2827
YARS	-0.3691	0.0276
CD36	-0.3689	0.8997
SLC30A9	-0.3689	0.6768
YIPF2	-0.3688	0.4284
CXorf51B	-0.3687	0.4032
OR52B6	-0.3687	0.9761
CCNG1	-0.3686	1.0498
FADS2	-0.3685	0.8152
FADS2	-0.3685	0.8152
MMP17	-0.3683	0.0904
C17orf112	-0.368	0.4863
MCM7	-0.368	1.2432
CORT	-0.3679	0.8457
SH3D21	-0.3679	0.2705
CDC16	-0.3677	0.709
FAM83A	-0.3671	0.78
C11orf73	-0.3669	0.4516
IRF2	-0.3667	1.3414
HMGCS1	-0.3664	0.9726
ABI3BP	-0.3662	0.3759
GBA	-0.3661	0.1165
GBA	-0.3661	0.1165
RAB28	-0.366	0.4399
HILPDA	-0.3658	0.2201
PPAP2C	-0.3658	0.4523
DCAF5	-0.3656	0.8513
FECH	-0.3656	0.7031
MLKL	-0.3656	0.5678
SIRPA	-0.3654	0.2883
UQCRB	-0.3654	0.3799
PRR23B	-0.3653	0.283
LUC7L	-0.3652	0.7953
RPL30	-0.3652	1.0841
SYT12	-0.3652	0.821
FBXO32	-0.3648	0.9784
TMPRSS6	-0.3648	0.5175
CHRNA5	-0.3647	0.7221
MFAP1	-0.3647	0.6185
NRSN2	-0.3646	0.9644
PRRC2B	-0.3644	0.9755
SARM1	-0.3643	0.5157
SARM1	-0.3643	0.5157
MAGEC1	-0.3642	0.3789
ZIC2	-0.3642	0.3905
SCXA	-0.364	1.0116
CCL19	-0.3639	0.4699
DTX1	-0.3638	0.782
SEC31B	-0.3638	0.2888
SEC31B	-0.3638	0.2888
RAPGEF4	-0.3637	0.8164
TMEM213	-0.3637	0.7515
UACA	-0.3637	1.2871
ABCG2	-0.3636	1.0178
CDC42EP1	-0.3635	0.3332
ARMS2	-0.3629	0.4516
GSTA4	-0.3629	0.3689
GSTA4	-0.3629	0.3689
PRAMEF8	-0.3629	0.6896
NDUFC1	-0.3625	0.5549
NDUFC1	-0.3625	0.5549
ATF4	-0.3624	0.4929
ATG5	-0.3624	0.7776
FAM187A	-0.3622	0.8249
GPX7	-0.3622	0.6566
TAMM41	-0.3622	0.5745
DPYD	-0.3621	0.3327
FAM83H	-0.3621	0.5613
MYH7	-0.3619	0.9726
MYH7	-0.3619	0.9726
CSRP1	-0.3618	0.7362
HNRNPK	-0.3618	0.4998
ARID2	-0.3617	1.2483
CYP4F8	-0.3617	0.3982
ROPN1B	-0.3617	0.4409
MRPS9	-0.3614	1.1006
SULT1A2	-0.3614	0.4057
TGM6	-0.3613	0.7166
KRT9	-0.3612	0.6137
CHCHD4	-0.3611	0.4993
TTBK1	-0.3611	0.6115
POFUT1	-0.361	1.4347
IRAK1	-0.3608	0.6612
IRAK1	-0.3608	0.6612
FZD4	-0.3607	1.3091
GAS2L3	-0.3602	0.895
MRPL27	-0.3602	0.0273
SYNDIG1	-0.3602	0.6178
SSTR5	-0.36	0.3155
SSTR5	-0.36	0.3155
STIM1	-0.36	0.7716
CHD3	-0.3599	0.358
TMEM168	-0.3599	0.3799
PXMP2	-0.3596	0.1509
C8orf47	-0.3591	0.8838
PDXK	-0.359	0.8924
RBM23	-0.359	1.1526
TACO1	-0.359	0.821
CDC20B	-0.3589	0.0595
METRNL	-0.3589	0.6402
NKD1	-0.3589	0.9401
SLCO4C1	-0.3588	0.67
CYP4F11	-0.3586	1.218
FAM120B	-0.3584	0.871
FNBP1	-0.3583	1.812
ACSBG2	-0.3582	0.3982
SLC12A5	-0.3582	0.6475
SLC12A5	-0.3582	0.6475
GNLY	-0.358	0.7902
EHD1	-0.3579	1.1389
INTS8	-0.3579	0.9129
RARRES2	-0.3574	0.1208
SPINK8	-0.3574	0.2722
NEK6	-0.3573	0.7656
ZCCHC5	-0.3573	0.1983
CAPN8	-0.3572	0.5211
MTRNR2L1	-0.3571	0.5182
MYOD1	-0.3569	2.2115
SLC6A11	-0.3568	0.7515
TM9SF2	-0.3568	1.6116
EYA3	-0.3567	1.7533
SLC9A3R2	-0.356	0.1576
SLC9A3R2	-0.356	0.1576
GTF2F1	-0.3558	1.5643
ERGIC2	-0.3557	0.8667
C8G	-0.3556	0.429
HCK	-0.3555	0.9563
TMBIM6	-0.3555	0.2465
LIPA	-0.3553	0.4762
FAM25E	-0.3552	0.8499
MED7	-0.3552	1.5985
TPSG1	-0.3552	0.9184
PLCXD2	-0.355	0.7906
TRIM67	-0.355	0.2893
VPS54	-0.355	0.3642
QPCT	-0.3549	0.5087
TUBB8	-0.3547	0.4207
KRT8	-0.3543	0.406
KRT8	-0.3543	0.406
LOC100506127	-0.3543	0.5336
C3orf27	-0.354	0.6972
CHEK2	-0.3539	0.5212
MDH1B	-0.3538	0.5336
NDUFS8	-0.3534	0.6658
SELENBP1	-0.3534	0.6449
TBCD	-0.3534	0.5868
RENBP	-0.3533	0.4762
RAD18	-0.3531	1.4758
SLC7A3	-0.3529	0.8508
ASPN	-0.3528	0.5267
PDLIM3	-0.3528	0.5322
SLK	-0.3527	0.2424
RGS22	-0.3526	0.5648
NDUFA4L2	-0.3524	0.1383
RAMP1	-0.3521	0.2267
C4A	-0.3519	0.3365
C4B	-0.3519	0.3365
GLTPD1	-0.3519	0.5825
DNAJB1	-0.3516	0.7362
KRT32	-0.3515	0.627
NGFR	-0.3514	1.3543
UBTD1	-0.3514	0.435
TRAPPC6A	-0.3512	0.6384
CDK1	-0.3507	0.3799
PADI1	-0.3506	0.7902
TADA1	-0.3506	0.9053
CARTPT	-0.3505	0.3762
PRPH	-0.3505	0.549
MRPL49	-0.3504	0.3508
BST1	-0.3503	1.0056
PDE4C	-0.3503	0.249
PDE4C	-0.3503	0.249
CCPG1	-0.35	1.07
TTC12	-0.35	0.1959
ARL1	-0.3498	0.6797
KCNC4	-0.3498	0.5851
MTOR	-0.3498	0.4023
RHOF	-0.3496	0.6359
TRIP4	-0.3496	1.1468
C11orf16	-0.3495	0.9324
MICU1	-0.3494	0.0097
NCAPH	-0.3494	1.621
PTH2	-0.3492	0.9984
OR3A1	-0.3491	0.1792
SPATA2L	-0.3491	0.9139
CMTM3	-0.349	1.9741
MNS1	-0.3488	0.4032
TTLL11	-0.3486	0.4505
GNAI1	-0.3484	1.5175
AJAP1	-0.3482	0.8166
NLN	-0.3481	0.4755
GCNT7	-0.348	0.0656
TDRD12	-0.348	0.7166
MRPL44	-0.3479	0.4246
DDAH1	-0.3478	0.4174
KRT80	-0.3477	0.4313
TRIAP1	-0.3477	1.2541
PLP1	-0.3472	0.0164
KMT2C	-0.3471	1.0851
PTPN21	-0.3471	0.1724
CABP7	-0.3467	1.2462
TMEM155	-0.3467	0.2211
VPS4A	-0.3467	0.7906
MRAP2	-0.3465	0.5816
TMEM240	-0.3464	0.6668
CAMK2A	-0.3463	0.2816
XPO1	-0.3462	0.8616
COL5A1	-0.3461	1.276
ASNA1	-0.3459	0.2143
NKIRAS1	-0.3457	0.0206
RGS16	-0.3457	0.8822
SLC35E3	-0.3455	0.6415
GAGE12B	-0.3454	0.748
ALK	-0.3453	0.2618
NT5E	-0.3452	0.4309
ZBTB3	-0.3452	0.2032
AP3B1	-0.3451	0.4555
N4BP2L2	-0.3451	1.8287
TIMP4	-0.3451	0.4094
CETP	-0.345	0.1325
PAM16	-0.345	0.309
KCNIP1	-0.3449	0.6676
MEIOB	-0.3449	0.4636
GABRQ	-0.3447	0.295
ARPC2	-0.3446	0.4213
ARPC2	-0.3446	0.4213
C21orf58	-0.3445	0.1104
C21orf58	-0.3445	0.1104
SYN3	-0.3445	0.7378
KRTDAP	-0.3444	0.7401
XDH	-0.3443	1.3439
ANKK1	-0.3442	0.1637
SLC2A11	-0.3442	1.2338
TPRA1	-0.3442	0.6518
C1orf222	-0.3441	0.2388
EFCC1	-0.344	0.78
MCIDAS	-0.344	1.0161
CENPL	-0.3439	1.5295
RXFP3	-0.3439	0.1304
ACAP1	-0.3436	0.4673
GTF2H5	-0.3436	0.7175
RP1	-0.3436	1.0436
CAMK2N1	-0.3435	0.9509
CLN3	-0.3434	1.3109
VPS37C	-0.3434	0.8668
ARHGEF4	-0.3432	0.6359
WDR17	-0.343	0.8984
PTPLA	-0.3429	0.4602
FAM149A	-0.3426	0.9758
METTL14	-0.3426	1.9862
ZFP36L2	-0.3426	2.6355
GCSAM	-0.3425	0.6495
MMP21	-0.3425	0.8253
DKK1	-0.3423	0.7217
C9orf84	-0.3421	0.9053
ABR	-0.342	0.8667
CMTM8	-0.342	0.3858
SEMA5A	-0.3417	1.5272
C12orf56	-0.3416	0.1302
CEP170	-0.3416	1.1089
DNAJC3	-0.3416	0.9878
VWF	-0.3413	0.5129
APBB2	-0.3412	0.8627
MCFD2	-0.3412	0.8355
MCFD2	-0.3412	0.8355
AUTS2	-0.3411	0.6858
OR51S1	-0.3409	0.3894
C2orf27B	-0.3408	0.3433
MTO1	-0.3407	0.077
PRRC2C	-0.3407	0.028
SNRPG	-0.3407	0.9994
TTC24	-0.3406	0.8468
GTSF1L	-0.3405	0.1529
OGDH	-0.3405	0.616
MYL3	-0.3404	0.0947
MYL3	-0.3404	0.0947
LINGO3	-0.3403	0.0222
KRTAP22-2	-0.34	0.1576
SMG1	-0.3399	0.8663
C16orf70	-0.3397	0.4284
SLC14A1	-0.3397	1.4661
ETV6	-0.3396	0.6392
KNG1	-0.3396	1.2432
SH3RF1	-0.3395	0.3335
XAF1	-0.3395	1.1293
RUFY4	-0.3392	0.1885
CSF2	-0.339	1.4173
FANCF	-0.3389	1.0852
PTGER4	-0.3388	0.3436
PTGER4	-0.3388	0.3436
CACFD1	-0.3386	0.8412
CPNE8	-0.3386	1.2871
RPL7L1	-0.3386	0.3365
RAB11FIP1	-0.3385	0.2153
CAMK1G	-0.3382	0.4136
CAMK1G	-0.3382	0.4136
GAMT	-0.3381	2.4112
CAMK2B	-0.3379	0.2298
LCE3E	-0.3378	0.5578
SHISA5	-0.3376	0.5239
C14orf183	-0.3375	0.5131
MMP16	-0.3373	0.6294
VAMP2	-0.3373	0.1782
ZNF155	-0.3372	1.9115
C11orf30	-0.337	1.0801
DHRS4L1	-0.3367	0.3799
SEMA3G	-0.3367	0.1741
SLC7A6OS	-0.3367	0.4063
MAP2K2	-0.3366	0.4484
SFMBT2	-0.3365	0.085
SFMBT2	-0.3365	0.085
CBX8	-0.3364	0.5328
SCGB3A2	-0.3361	0.2233
SRSF10	-0.3361	1.8408
ENDOU	-0.3359	0.9411
PPP1R3B	-0.3357	0.9294
RASSF6	-0.3357	0.537
LSM6	-0.3356	0.7558
DBNDD2	-0.3354	0.326
DBNDD2	-0.3354	0.326
PTDSS1	-0.3353	0.3873
MINOS1	-0.3349	0.3402
SDCBP2	-0.3349	0.0434
PHF20	-0.3348	2.1478
FGF7	-0.3347	1.3373
TREX1	-0.3345	1.0498
CHSY1	-0.3342	0.6744
NUDT12	-0.3342	0.6768
TNN	-0.3342	0.5125
IDH3G	-0.3341	0.4883
SPATA12	-0.3339	0.1764
[truncated: 18,498 more rows]

## Sheet: Fig. 4
Fig. 4A Transcript level (RT-qPCR, normalized to GAPDH) of cAMP-dependent target gene Pck1 upon Pkmyt1 knockdown
	Control5443			Control5444			PKMYT_383			PKMYT_417
ND	0.004	0.035	0.007	0.001	0.008	0.077	0.002	0.04	0.072	0.002	0.02	0.031
Iso	0.866	1.349	1.156	0.944	0.832	1.58	0.58	0.284	0.469	0.18	0.324	0.434
FSK	0.28	0.388	0.268	0.306	0.204	0.4	0.173	0.172	0.219	0.318	0.286	0.201
Fig. 4B cAMP level upon Nup93 knockdown
Basal (ELISA)					Induced (GloSensor)
Control_5443	Control_5444	NUP93_101	NUP93_214			Control_5443						Control_5444						NUP93_101						NUP93_214
121.7	72.9	36.8	53.8		Iso	95.5466	92.4772	101.665	84.04	92.67	92.31	86.4497	100	92.0219	108.97	108.07	113.94	26.563	22.1944	19.214	90.3	80.64	90.42	72.1548	59.3365	59.4301	57.11	92.15	79.87
111.1	113.1	60.6	102.9		NECA	89.001	103.014	99.234	75.48	82.38	94.03	83.2428	105.899	90.3412	115.14	116.73	116.24	65.8255	64.4844	53.8544	85.84	83.58	91.05	67.8662	60.0306	56.4884	59.01	93.34	66.2
98.3	77.6	50	82.4		FSK	89.6342	100.988	99.8072	90.6	85.23	83.96	76.4328	100	83.0727	135.19	109.48	95.55	55.4473	60.8011	62.1863	93.25	79.32		68.143	58.0391	58.804	51.53	81.01	49.39
78.1	136	64.3	55.4
120.8	65.1	36.8	113.1
109.3	96.1		53.8
121.7	72.9
Fig. 4C FLAG-B2-AR expression quantification
Surface B2-AR					Internalized B2-AR
Control_5443	Control_5444	NUP93_101	NUP93_214		Control_5443	Control_5444	NUP93_101	NUP93_214
94.4	109.7	57.5	80.5		92.8	102.6	88.5	54.4
101.9	96.3	72.1	59.2		120.6	88.8	79.7	51.6
100.9	96.9	66.3	89.2		129.4	107.5	61.6	62.4
93.8	112.5	38.4	89.3		86.8589	96.0315	82.8341	50.9173
98.5	95.1	43.6	86.1		112.879	83.1149	74.5975	48.2965
					121.116

## Sheet: Fig. S1
Fig. S1 cAMP (GloSensor) of reporter cells
Time	10 μM Iso			100 nM Iso			10 nM Iso			5 nM Iso			1 nM Iso			500 pM Iso			100 pM Iso			10 pM Iso
0:00:00	6.80004	5.18436	6.03841	7.61115	6.15006	5.98442	6.48141	7.17292	4.73794	7.45073	6.66213	4.73794	7.92991	6.92563	4.74517	7.57694	7.14406	5.90557	4.47523	5.93182	5.00777	6.84644	8.19288	6.47266
0:00:10	7.19729	6.08641	6.5665	6.61124	5.21339	6.48007	8.18557	6.11997	5.63672	7.21274	6.21976	5.63672	6.89544	6.03527	5.4992	5.56634	6.51051	4.94182	5.76628	6.54502	5.11327	8.047	6.01622	6.06747
0:00:20	6.20361	5.89077	4.37634	6.34125	6.76251	4.62676	5.81271	5.58501	5.68207	6.63268	5.32994	5.68207	6.04278	6.03178	4.95769	6.35379	5.70188	6.89355	4.35831	5.11964	4.77073	6.75409	6.36178	5.28589
0:00:30	5.89087	5.71943	5.07476	6.3673	7.4862	4.02054	7.3015	5.77618	6.24613	6.74608	5.73068	6.24613	5.83246	5.64835	4.64503	5.54687	5.57017	5.65258	6.04685	5.74749	5.91285	5.40173	6.81648	5.39558
0:00:40	6.5514	6.34723	5.72785	6.77769	5.82804	4.62279	7.77989	6.24019	5.62402	6.20517	6.1606	5.62402	5.65176	6.34549	4.79983	6.90479	6.36135	5.15207	5.52912	6.83791	5.58122	5.40458	5.2262	5.58131
0:00:50	4.86913	6.53715	7.05644	6.38548	6.53508	4.42054	6.51665	5.57089	5.30479	6.31324	6.49938	5.30479	6.10952	5.3697	5.15447	6.05423	6.20274	4.4573	5.52285	6.05974	3.90259	7.06303	5.34185	5.15128
0:01:00	8.19481	6.10042	5.94753	7.01239	5.80331	6.193	5.8538	7.81331	5.77121	6.47588	5.37439	5.77121	6.10841	5.24988	4.42794	7.51232	6.70186	5.0814	4.41564	6.36997	5.37309	6.75911	6.23982	5.54157
0:01:10	7.87491	8.95984	6.62123	7.19452	6.88389	8.9451	7.49615	7.90715	7.00812	7.15193	7.39898	7.00812	6.04167	6.27381	6.18282	5.96898	7.58087	5.87177	5.34925	6.70169	3.26268	5.84436	5.22005	6.5658
0:01:20	11.7942	11.1768	8.88167	10.0425	9.35607	9.30855	9.55349	8.84895	9.30767	9.04815	9.15994	9.30767	6.51958	7.29403	5.53669	7.44159	8.4953	7.05864	6.66004	8.14894	3.12806	6.93699	8.14985	6.47262
0:01:30	14.4161	14.203	12.3281	14.3939	14.9491	9.90021	12.8654	11.6588	10.895	11.2593	11.7203	10.895	11.5368	9.75557	7.47951	9.39888	7.58254	6.5493	9.16233	8.34407	7.69292	7.39472	7.64382	9.1009
0:01:40	18.5244	17.7113	14.5972	16.8399	17.492	14.8218	16.1614	15.6902	11.8124	12.3989	12.5964	11.8124	9.04506	9.15996	6.16221	9.45992	8.08424	7.49965	7.14997	7.35523	5.43803	8.91989	6.03337	7.10209
0:01:50	21.9007	21.023	22.2723	21.2181	22.5429	20.6054	20.2152	18.603	15.8116	13.7988	16.8637	15.8116	9.22778	12.4274	8.55844	10.3885	10.493	7.53537	8.65402	9.21125	7.54275	7.67025	7.81026	6.16819
0:02:00	25.4371	26.124	24.3378	25.6935	27.0453	23.4843	24.4512	21.4079	18.955	20.1906	18.2122	18.955	11.2172	13.0805	10.2562	11.4317	13.2781	7.48427	6.31639	8.34175	6.35729	8.00415	8.67133	7.85302
0:02:10	35.717	25.7221	30.758	27.8724	30.8673	27.4754	31.416	26.5288	22.6833	21.1196	21.9688	22.6833	12.0835	13.6792	9.96716	11.5625	14.1922	9.84083	9.03789	8.23863	7.49855	9.15018	8.52683	8.07259
0:02:20	38.3857	40.668	36.3326	35.3604	36.2198	34.5408	32.5714	28.84	24.4665	25.2258	25.4912	24.4665	14.2416	14.4617	11.2846	10.2482	15.6333	10.5923	8.92764	8.6664	8.32654	8.12852	8.17192	5.94863
0:02:30	39.5949	41.2913	36.1312	38.6575	41.7936	40.1048	36.6877	33.4283	31.6474	24.7864	29.1891	31.6474	12.3246	15.0153	13.8068	12.8741	12.7865	10.7505	9.45485	8.97133	5.73786	9.60436	9.28721	8.52205
0:02:40	51.0153	45.5381	43.8548	47.4859	45.9275	38.2157	39.872	35.9876	31.1019	28.8286	30.1843	31.1019	13.9004	13.7134	14.8561	14.4543	11.7091	11.1955	10.1571	9.14726	10.348	7.21257	7.54684	7.8382
0:02:50	50.0591	56.0514	46.4614	48.7611	52.132	46.2345	43.7678	39.213	34.3357	28.24	31.2492	34.3357	14.5571	19.0428	11.5127	15.045	14.9986	12.2324	8.39504	10.6777	8.44914	10.8349	10.3088	9.10891
0:03:00	60.0239	54.9076	48.8009	57.3717	60.1723	49.3363	42.6952	39.4353	42.5341	29.6254	32.2712	42.5341	17.322	18.8973	15.0041	16.2024	17.5147	13.4501	8.60185	8.72719	9.04346	8.78447	9.63891	9.02525
0:03:10	61.9656	64.4974	55.8094	60.968	62.3138	53.4917	47.0035	49.3231	39.9936	34.2012	33.1111	39.9936	15.5973	20.3475	13.4972	16.5408	15.8909	12.8538	9.62539	11.0838	10.2852	9.4467	10.2713	8.60963
0:03:20	67.0585	62.7766	61.0146	63.8581	69.4813	57.9726	48.9694	50.5894	41.8181	36.3552	35.4018	41.8181	16.9921	18.4814	14.7594	16.2174	15.9396	13.2275	9.94079	10.1927	8.47455	11.0524	9.07542	9.16346
0:03:30	66.5398	67.4412	66.2145	61.386	70.2249	56.6723	50.7489	49.2296	43.2707	36.6756	38.7606	43.2707	15.5794	22.357	14.6554	13.2066	15.3884	12.2994	9.02602	10.3922	8.84321	9.3152	11.6948	11.0307
0:03:40	72.6658	73.0317	67.9063	72.7806	77.7703	58.5618	56.0077	45.2277	41.6351	36.5279	38.5074	41.6351	18.2191	21.4013	12.9069	16.6853	16.6006	11.0557	8.79608	10.1742	9.22297	10.1314	10.3679	9.80135
0:03:50	78.1634	78.9012	66.2801	69.3843	76.7865	64.1669	52.1635	49.7331	42.1655	36.796	39.901	42.1655	18.2954	18.1165	13.4289	15.1379	15.3305	14.0657	10.845	11.6323	7.55096	10.1007	10.276	9.1113
0:04:00	86.9684	80.4331	66.9977	75.167	83.3823	60.4889	52.1884	51.9256	46.2271	34.8257	39.061	46.2271	14.4464	18.7068	13.0453	14.5439	17.6879	13.1134	8.95876	11.4893	10.871	10.7904	13.9273	10.167
0:04:10	86.5621	85.746	69.1917	75.286	83.2701	65.55	53.1648	51.4649	43.3839	35.7743	39.5584	43.3839	16.9799	17.381	16.1682	17.8905	18.7311	13.9503	10.6991	9.52665	7.40861	9.95119	12.0268	8.48055
0:04:20	87.8717	85.1274	78.2551	77.3169	80.2152	66.8529	52.829	51.2273	46.0815	35.1846	42.5176	46.0815	16.1005	17.9735	11.6181	15.2591	18.3443	12.9914	11.1536	11.0576	7.9342	10.5375	14.8809	11.7737
0:04:30	90.5656	84.1772	79.1547	84.3823	83.0748	64.7002	52.4302	52.3605	41.3301	37.9589	36.5869	41.3301	17.2797	20.0732	11.712	18.632	15.5119	10.7307	12.4397	11.5618	8.1597	9.63155	13.1171	8.23619
0:04:40	83.3105	87.5658	70.9666	77.4416	83.5129	72.8057	51.6406	54.9114	44.1257	36.1518	36.7691	44.1257	16.6049	19.8225	12.5849	15.2177	16.23	11.1897	10.3343	12.455	10.3447	9.34294	13.2202	10.0279
0:04:50	89.7474	92.8889	79.4657	84.9197	84.907	72.6355	53.9625	51.4275	41.9144	32.7813	41.5206	41.9144	17.1201	17.279	14.0032	16.3595	15.6391	12.5177	10.5383	13.3904	10.7115	9.24553	11.9824	11.1221
0:05:00	95.0861	94.5397	77.7759	78.9166	90.2948	71.182	50.4855	47.3379	42.5113	32.1953	35.1432	42.5113	16.2257	18.2378	13.6694	17.4047	15.6866	10.7034	9.42778	11.5481	9.57536	7.65443	11.7744	8.13149
0:05:10	97.0351	96.0969	83.2024	82.6992	87.7092	70.3763	54.17	56.8836	40.8081	29.1674	36.5412	40.8081	16.4071	16.7525	9.47397	15.1227	16.8811	10.0596	9.64914	13.6123	9.30485	10.049	14.2152	8.54164
0:05:20	98.232	95.2708	78.4102	88.5121	88.9526	68.6554	48.1183	48.6258	38.3004	33.9033	33.7422	38.3004	14.7022	15.8152	9.97938	14.3034	17.5306	11.1299	10.6715	10.225	11.4536	9.46771	14.2188	9.96951
0:05:30	95.1646	99.8951	78.7672	79.4857	85.2256	65.8274	51.1025	52.4191	40.7584	33.1845	29.7122	40.7584	14.6436	16.4329	10.0068	14.1726	18.1616	11.3353	9.71197	10.5301	7.814	10.8141	12.0875	12.5395
0:05:40	89.6694	95.4583	78.9931	78.4586	99.5377	70.0815	51.9584	49.9827	36.0851	29.1092	37.1265	36.0851	15.8619	15.4606	12.8402	16.5489	13.8268	9.64109	10.0272	10.8193	12.3535	11.9567	12.3178	9.53809
0:05:50	94.3918	94.4219	77.3925	79.4161	84.1022	68.6889	48.6989	46.6997	33.5608	31.4083	32.3292	33.5608	13.3962	17.9383	10.4395	19.1885	14.0678	10.4633	10.4142	14.9128	10.0228	9.72432	14.1959	7.77931
0:06:00	98.887	99.7016	77.02	80.6271	89.7365	69.8673	47.1567	44.2966	37.316	28.0222	29.8216	37.316	13.7323	17.9404	10.2017	15.58	16.5004	10.5324	9.34751	10.5838	7.99981	9.78934	12.0571	11.4984
0:06:10	85.863	100.323	74.0077	82.6827	86.7828	60.8229	40.774	40.9286	34.3907	28.8143	30.5752	34.3907	11.8401	14.0295	9.68061	15.2537	16.4752	11.1231	9.57825	10.1137	7.93336	10.5278	13.4068	7.1366
0:06:20	97.9399	102.777	76.0687	73.1445	86.8366	67.5912	41.2872	46.7476	34.3961	27.3772	28.8689	34.3961	16.7912	15.9322	9.49438	16.3127	15.5515	9.59753	10.5714	12.6945	10.1929	10.6693	13.226	13.2602
0:06:30	88.7149	95.0006	70.3495	77.6799	91.232	68.9543	43.2722	43.0891	29.7806	24.095	29.7811	29.7806	14.9908	16.2316	10.7987	15.6743	15.444	10.1052	9.76094	11.1732	10.0832	11.5881	13.344	11.0142
0:06:40	89.0317	95.5042	75.614	73.444	89.256	69.1007	42.7552	42.9871	27.223	24.9167	26.3502	27.223	13.2984	17.9112	10.9553	12.3677	13.1237	9.19699	8.60891	11.349	9.91168	9.59951	13.5634	10.7897
0:06:50	92.4245	101.828	78.582	76.4911	86.796	62.9357	39.5415	44.5608	34.714	25.3966	27.4943	34.714	12.5964	14.6885	10.6409	12.9334	15.4926	11.3106	10.7376	11.8936	11.836	8.6035	12.8658	10.5856
0:07:00	83.8689	94.4574	69.986	74.1152	79.6039	63.2171	37.1087	41.3984	29.1091	24.114	24.5779	29.1091	12.5282	14.8501	9.24098	13.3306	14.9043	9.29412	8.81803	10.4781	8.10064	9.90417	11.8228	10.3404
0:07:10	91.0996	94.1819	67.8391	72.2729	82.0897	60.3415	35.0174	38.0121	27.2035	24.8201	22.6708	27.2035	11.7314	13.9833	8.19	12.4664	16.0497	7.83896	8.44284	11.2059	9.2978	9.76091	12.5798	8.60842
0:07:20	87.9411	96.5014	61.2901	66.9196	79.3255	59.8659	34.4885	36.3657	26.9884	21.7876	25.8796	26.9884	11.6037	12.1692	8.41874	11.7589	14.7964	8.22586	8.58054	10.0645	6.74268	9.83734	12.1284	10.1901
0:07:30	87.2344	90.017	65.0903	70.0557	82.4263	55.4682	35.9736	32.7977	25.9171	23.1567	24.276	25.9171	11.4365	13.3777	7.67084	13.311	13.2912	8.3576	11.6641	9.19038	8.82607	9.00528	12.7898	11.3698
0:07:40	79.4578	94.3187	67.5428	68.9755	80.6753	57.9792	31.4172	34.147	24.418	22.6963	23.6386	24.418	9.8146	14.4837	9.66738	11.8528	12.6961	7.99079	9.81162	10.875	9.64038	9.29849	13.7099	9.68771
0:07:50	79.6528	88.0508	61.8383	63.5693	79.8449	50.2078	33.3572	37.692	22.2297	20.8313	25.0577	22.2297	10.4174	14.2486	8.63516	11.9758	14.741	8.9871	8.11929	11.3119	10.741	10.0783	13.1115	11.223
0:08:00	80.4621	88.0557	57.8216	60.5731	72.7987	50.5519	30.7972	31.4852	25.4595	17.91	22.3624	25.4595	13.3002	14.5476	9.61824	12.8482	12.848	8.18577	10.1397	11.5266	9.56373	7.99849	12.697	10.9756
0:08:10	72.9863	83.9019	55.2012	62.4786	75.2796	53.4252	27.7099	34.1839	25.451	23.2626	21.6655	25.451	9.65085	14.521	8.11082	12.4826	13.8017	8.27856	8.12432	9.5133	8.42088	8.44799	13.8037	9.10682
0:08:20	72.7134	82.251	60.3579	60.1241	73.196	45.2658	28.8034	33.6388	24.3895	18.7059	22.8247	24.3895	9.09179	14.2279	9.46002	10.4926	11.1517	10.8927	10.013	9.54346	8.03639	8.77366	13.066	10.3422
0:08:30	74.32	80.1195	52.8668	60.8754	70.5747	47.4241	28.3491	29.1514	22.9496	20.3119	21.6571	22.9496	10.232	12.1712	8.21709	9.74693	11.5829	5.84219	8.72019	11.3661	7.76296	9.35823	12.8732	9.66773
0:08:40	69.458	80.3531	55.6487	60.1042	67.7869	44.5693	30.15	28.7779	21.2033	18.9894	20.0863	21.2033	10.2594	13.7127	6.84291	11.7615	12.9274	8.94343	9.46693	10.7635	10.3855	8.12947	12.2739	9.29686
0:08:50	67.4521	68.2447	52.4124	59.1369	68.5697	47.7866	29.9866	29.7286	20.4929	21.2374	19.6374	20.4929	11.7506	11.0246	8.80745	10.5219	13.8228	8.75766	8.96728	10.8079	9.09739	8.26193	11.7207	8.36933
0:09:00	68.703	73.633	46.2037	55.9494	64.84	44.8115	27.728	30.3453	21.727	17.2435	19.4128	21.727	11.8057	12.6755	8.40921	13.691	11.6564	6.3441	9.19075	8.28505	7.23669	9.26945	13.1752	9.02938
0:09:10	65.9071	77.3391	48.2737	58.7779	67.2388	39.5641	23.7879	26.6551	20.3546	19.4785	22.987	20.3546	9.58774	13.4208	9.99725	10.5303	13.1342	10.8809	7.6869	8.45212	8.8105	9.14649	14.1229	9.50355
0:09:20	61.8451	71.6781	47.392	53.9091	62.2029	40.2553	27.4656	29.4532	19.712	15.989	19.5655	19.712	10.6433	10.9314	8.57459	9.5331	11.6662	8.78879	8.67613	10.7177	7.60727	8.65657	10.6104	11.1872
0:09:30	62.1754	70.8715	45.5901	50.6535	58.7551	39.815	26.4854	26.9089	21.1605	16.0111	19.0637	21.1605	9.43685	12.0243	7.44198	9.92632	11.6839	7.83631	7.96779	8.83478	8.18991	9.65066	11.0547	9.31029
0:09:40	62.4001	72.0705	48.8692	49.4518	61.566	39.0191	24.295	25.9917	17.6957	16.5066	18.6424	17.6957	10.6437	10.5697	8.79196	9.72058	10.7558	8.64552	9.10236	10.8796	8.10205	9.97605	11.3137	9.39493
0:09:50	54.8647	64.3448	43.5842	44.9955	57.7031	37.9893	23.0586	25.4111	18.3259	15.925	20.3701	18.3259	7.20399	9.39939	6.10212	11.1577	11.954	7.25398	7.07643	9.74358	6.51132	6.85869	12.3715	8.81745
0:10:00	56.1481	63.4307	39.7689	47.7269	61.4147	33.7613	22.2875	23.5032	22.214	17.5479	17.4138	22.214	9.93525	9.05823	6.75667	10.0409	10.2646	8.29905	9.63492	9.60061	7.90734	9.51885	11.551	10.3041
0:10:10	53.7315	61.8149	35.9965	46.0761	59.7202	37.7705	23.9121	25.2913	16.1957	15.3744	18.1133	16.1957	7.81401	10.9438	8.47572	9.49219	10.7022	7.49409	7.70964	7.40374	7.31007	8.21646	9.56728	6.98799
0:10:20	54.9586	64.5182	40.1301	46.6313	58.4302	33.742	22.2924	23.9453	14.8748	14.0203	18.3014	14.8748	7.38176	12.4352	7.36704	10.2766	9.32348	6.56825	7.50767	8.00443	5.39821	7.75077	12.2071	12.0536
0:10:30	54.1113	55.4086	38.2109	41.6356	57.7951	33.4339	19.4054	24.2645	16.9292	12.8894	15.8819	16.9292	9.3485	13.3894	6.71213	10.4959	11.3981	6.61582	6.51636	9.4637	8.15557	6.92485	11.4515	9.71383
0:10:40	50.3385	64.3622	34.2995	40.2873	48.1096	33.8772	19.2423	23.097	20.0688	15.3194	17.1572	20.0688	8.68333	11.0457	9.60223	7.56758	9.89145	10.4254	9.94387	10.3144	6.73884	6.66114	11.5634	8.9541
0:10:50	46.233	58.4485	36.2904	42.8781	54.7057	30.5328	21.1832	25.143	17.0222	12.7625	18.0045	17.0222	8.87773	9.50048	8.63666	10.3688	10.4809	8.39453	7.80177	8.29567	7.39219	7.39478	12.3459	9.30548
0:11:00	46.0406	54.2161	37.9452	36.4947	51.8011	27.7873	23.499	20.5395	15.4804	14.4445	17.9296	15.4804	8.44346	10.6442	7.02854	10.4538	10.1759	6.35107	6.30828	8.8662	8.4501	6.94394	11.4858	7.31719
0:11:10	47.5251	52.6623	33.1981	39.8836	53.0368	28.1411	19.4111	20.1607	14.9532	16.1679	16.9755	14.9532	9.36148	9.89914	7.91219	10.0403	9.06958	6.42367	7.36744	7.67288	6.14675	5.32723	10.6635	7.46086
0:11:20	42.6887	53.3157	30.8069	34.7613	50.4559	30.0788	19.7317	21.4518	14.9834	12.3304	16.8728	14.9834	9.11003	9.90264	5.76524	7.60176	10.5049	6.20491	6.5856	7.52527	7.79742	5.86401	11.3505	11.2012
0:11:30	40.8479	56.2339	28.4868	34.4912	45.1528	29.0041	18.2303	22.688	16.1064	13.5693	16.0223	16.1064	9.03587	10.1264	7.42243	10.4866	10.9438	8.23712	7.36605	9.24024	9.20741	6.98349	9.57113	8.39775
0:11:40	45.0154	49.7956	31.5088	35.0211	44.5479	23.2833	18.2712	19.2496	17.7699	12.5671	14.3197	17.7699	8.9628	9.42051	6.71321	8.74473	8.73124	8.56898	7.83105	9.53791	6.72393	7.52022	8.66227	9.76508
0:11:50	42.5929	49.6	35.4373	31.84	40.7231	28.0501	18.8766	18.9543	17.0741	12.4749	15.0516	17.0741	8.3268	11.4239	6.16454	8.46465	9.16431	6.79849	7.12796	6.65844	9.05438	10.1226	8.43573	7.78395
0:12:00	37.3398	50.5712	30.0598	34.7379	45.5017	31.3993	18.653	22.2835	15.6688	12.9704	15.7564	15.6688	8.04471	10.312	6.05524	9.05186	10.0259	7.9658	5.53458	7.21053	7.0546	8.15371	9.85008	9.85782
0:12:10	39.3893	46.1109	28.4474	29.9486	43.1622	25.7405	21.287	20.2167	14.42	13.6709	15.859	14.42	5.96793	8.51817	6.29626	9.69872	8.92915	6.69552	8.39812	8.27523	7.86844	7.47205	10.4645	7.35601
0:12:20	37.8781	44.7069	29.8949	34.3951	40.4346	26.8922	18.452	17.5934	15.2718	13.671	14.5124	15.2718	9.36783	9.84991	5.96432	7.17937	9.93817	7.54298	6.17208	8.22228	6.99198	7.64467	8.51593	7.06582
0:12:30	35.9641	45.0715	25.507	29.7339	41.538	22.8809	16.2535	20.2473	13.1797	12.854	16.4288	13.1797	6.43519	9.25539	6.93903	8.00113	9.70723	6.32294	6.9457	7.44817	5.58626	6.61692	10.7557	7.67933
0:12:40	33.1468	43.531	25.9265	31.5258	39.7304	22.4468	18.637	19.4298	15.421	12.5162	13.8768	15.421	8.07547	10.3721	6.78096	9.03813	8.70496	6.65095	5.9814	6.39413	5.85529	5.78241	9.94287	5.80326
0:12:50	36.2152	38.9434	26.7395	28.8581	38.5581	22.8645	20.7801	18.8516	12.8614	13.498	15.755	12.8614	7.80493	7.40078	7.44278	7.14406	9.59731	7.22907	5.2724	7.19592	5.76959	7.36658	9.85464	7.44271
0:13:00	35.1295	39.8637	24.7638	32.3043	36.8447	24.4857	17.9697	18.9239	14.8225	13.3078	14.5639	14.8225	7.51117	8.28353	6.33208	8.51853	8.27173	4.90191	6.14497	6.97507	5.94871	7.44183	9.14373	7.46903
0:13:10	31.8673	43.7374	29.0519	29.0197	38.4979	22.6956	17.0163	18.8455	13.1708	12.0892	12.6113	13.1708	5.88878	8.66064	4.93701	8.45651	8.77747	7.19221	6.83198	7.53537	5.25328	6.86519	8.94493	6.49519
0:13:20	31.2883	41.4845	22.7085	32.1328	41.5304	22.7341	19.3488	17.3054	13.0718	14.3946	15.2398	13.0718	7.78341	8.34649	5.02489	7.04296	7.71178	6.81486	5.9629	8.34603	7.05806	7.28619	10.2208	7.21972
0:13:30	31.5735	39.2623	21.4703	28.1782	35.8423	22.6925	19.8823	19.2788	13.117	14.7281	14.357	13.117	6.21988	8.79354	5.95338	8.69169	9.80817	5.2677	5.64079	7.20686	7.99199	5.53901	9.47422	7.08525
0:13:40	29.3633	37.7438	20.7056	30.1686	33.7127	21.2568	15.6852	16.2896	11.9267	11.2632	14.6098	11.9267	8.31928	8.84691	5.70928	6.46229	8.80467	4.6597	4.9466	7.27439	6.15588	5.27044	11.3616	4.96948
0:13:50	30.649	36.8254	21.3175	24.9866	36.3342	21.7823	15.6077	17.7003	14.7086	13.0678	12.7219	14.7086	7.91929	8.88764	4.96393	7.81789	8.60756	5.89426	5.7513	6.09648	6.1081	5.82762	7.89577	8.60263
0:14:00	28.4039	40.0724	22.5538	29.0371	34.5786	20.2946	15.3215	15.685	12.9375	12.2644	14.7539	12.9375	8.13799	9.36082	5.38577	7.79629	9.26874	6.3937	6.73246	7.6794	5.37725	6.13344	10.7454	6.7154
0:14:10	28.7961	36.426	24.0745	26.4595	33.8515	20.6992	15.8986	17.7043	12.5535	13.0152	13.4167	12.5535	8.52894	9.21507	5.5913	7.7534	8.80619	5.731	5.43136	7.19141	7.13094	7.45911	7.77619	7.45371
0:14:20	32.4643	32.1524	24.1326	26.588	33.6212	22.1954	17.3528	18.3326	16.1073	13.1139	13.6287	16.1073	8.0124	9.35734	5.55833	7.30026	8.44757	7.32568	6.87975	8.16133	7.76508	7.58504	9.07446	6.1363
0:14:30	29.4647	32.1677	21.5201	26.0365	35.9953	19.7426	17.2414	15.8313	13.277	11.4987	12.7106	13.277	8.36953	8.55585	4.86984	9.12867	9.9014	5.43234	5.86488	6.75537	6.84879	6.76614	9.22241	5.35497
0:14:40	27.3247	34.2545	19.6781	27.0366	32.1461	18.7281	18.7155	16.6585	11.031	12.3213	13.0415	11.031	6.67708	8.31904	5.78802	6.72172	10.4552	5.66962	6.3298	6.27611	4.98783	6.49915	9.65452	7.36595
0:14:50	27.5711	36.6493	19.0276	28.3709	34.1754	21.4079	19.6013	16.1412	12.8181	12.2179	15.5328	12.8181	7.64818	8.5491	5.41607	7.20833	8.5118	6.40188	5.45936	6.7846	5.41532	6.00296	10.0404	8.45996
0:15:00	26.394	31.0345	20.2724	24.7088	27.7183	19.3673	17.3557	15.0457	14.1519	12.0398	14.3112	14.1519	7.01535	6.9984	6.32158	7.64936	6.80463	5.86758	4.60351	5.62956	4.40971	5.58635	8.40364	7.42691
0:15:10	29.0903	34.4462	22.4068	23.0317	34.3477	18.6358	16.4777	17.8059	13.0666	12.068	14.6306	13.0666	8.77569	8.02603	5.11209	7.09651	8.1714	5.41944	5.86693	5.85333	6.99586	6.2041	7.54787	6.76504
0:15:20	29.1379	31.0178	21.4375	24.2842	26.6488	16.3519	15.5863	15.2718	14.5691	12.6806	12.8545	14.5691	6.66151	8.85367	3.56738	6.91984	7.76595	5.09393	6.85682	6.13874	6.99016	6.04182	8.66704	6.38468
0:15:30	23.5294	33.2249	19.886	25.0424	29.1746	18.844	16.3115	14.6581	11.7115	11.9227	12.6831	11.7115	6.80741	7.16615	5.83751	6.47257	7.92671	4.57525	5.69124	6.83983	6.44406	5.02509	8.78579	7.13686
0:15:40	24.0641	30.6789	19.6081	23.5822	29.0884	16.3872	17.0682	15.5959	14.9097	14.4887	14.3622	14.9097	6.63043	6.9008	6.56001	5.75888	7.35912	4.97028	6.01532	6.45982	6.57156	6.31848	8.03252	8.8
0:15:50	25.1534	27.7444	19.3077	25.1024	29.0423	20.3488	17.1563	16.8475	12.7458	11.8216	12.4022	12.7458	8.78194	9.09874	5.84267	7.75619	7.21593	5.8639	6.00341	7.11914	6.34317	4.14016	7.99446	5.62802
0:16:00	23.4271	34.3884	21.182	21.3822	26.82	17.3844	13.6848	15.5593	12.5928	8.85262	12.4565	12.5928	5.81304	6.59711	5.32342	6.89596	7.62293	5.82374	5.7836	5.93437	5.5433	5.77014	7.54249	5.79761
0:16:10	26.9858	30.9005	20.5068	26.5822	28.0038	15.7472	18.1624	14.567	12.3919	11.8518	12.5099	12.3919	5.80024	7.42867	6.15431	8.00195	8.15252	7.01129	4.59543	6.81454	6.4234	6.02761	10.0513	6.22421
0:16:20	26.2342	32.9504	16.8442	24.048	29.1536	17.0606	14.9522	17.06	13.143	11.7075	13.7025	13.143	7.30944	11.1231	5.57623	6.10464	8.1212	6.78853	4.8426	7.12035	4.58806	5.74107	8.44192	7.03757
0:16:30	22.7543	31.187	16.2533	22.4431	25.6952	16.1623	15.0896	16.9322	14.1874	11.2078	14.3356	14.1874	6.16263	8.626	6.90384	6.86467	8.18946	5.4671	5.45801	8.2567	5.63359	7.05386	8.40449	6.65405
0:16:40	20.2159	28.3701	20.4105	20.5817	26.1766	16.6817	14.1686	16.4132	12.2402	9.22777	11.7131	12.2402	6.65113	7.20929	5.4251	7.88353	7.83583	5.31614	6.08872	5.84657	5.88756	6.15849	8.89528	5.12005
0:16:50	24.2564	27.8412	16.9179	21.1909	32.4827	17.1171	16.854	15.5548	13.012	10.8148	13.4742	13.012	7.09155	6.91453	5.17469	7.6201	6.70474	8.3208	7.00547	6.30786	6.1419	5.75448	10.2905	7.55144
0:17:00	21.0857	28.1032	18.12	19.2594	26.5553	14.7349	13.7543	16.412	12.5628	10.6349	15.8492	12.5628	7.22528	7.13978	5.40461	7.33491	7.26953	4.29031	4.73924	5.6973	6.01633	6.91115	7.94489	6.32253
0:17:10	23.383	29.7574	17.4782	22.1485	27.7796	15.6378	16.1527	15.1034	13.3426	10.4225	13.3448	13.3426	7.47041	7.21016	6.11159	7.34918	8.04187	4.9524	5.27954	5.4683	6.00503	6.967	8.31064	6.0851
0:17:20	26.0975	29.2489	16.956	17.2211	27.5682	16.9998	14.9269	15.5267	9.92403	10.9725	11.9521	9.92403	6.42113	7.63367	5.54755	4.8175	7.91704	4.74175	6.02962	5.90703	5.95883	5.41952	7.55486	5.96118
0:17:30	21.2194	26.8323	18.6118	21.2531	23.7989	14.5997	13.6358	15.0884	10.5309	10.5372	12.6557	10.5309	7.49598	6.78011	5.26918	5.87594	7.56457	6.42028	4.83111	5.25346	5.9137	5.86823	9.17716	4.88063
0:17:40	22.0029	28.1506	17.8269	21.3166	26.6106	14.6606	16.9688	14.0791	9.08606	10.5987	12.3272	9.08606	5.67906	8.42471	7.74142	7.01042	7.77243	8.08662	7.25891	5.61727	4.695	6.10456	8.07676	4.68618
0:17:50	22.1583	27.4981	16.4469	20.5807	24.1371	14.6553	14.6633	13.5515	13.4761	10.6864	10.5859	13.4761	6.2615	9.37868	5.73458	6.91283	8.24935	6.19594	5.88762	7.03971	4.46529	4.91016	7.41384	5.06437
0:18:00	22.7128	29.2544	15.1626	18.8326	24.6601	17.5251	16.3425	16.6799	11.9265	11.5203	13.571	11.9265	6.41912	6.89535	6.79678	5.97444	8.39456	4.29671	6.62437	4.40356	5.46015	5.53719	9.10524	6.48286
0:18:10	21.7306	26.7486	16.7211	19.8628	24.3113	12.4021	12.8946	17.1569	9.79068	9.79301	12.7994	9.79068	7.02574	7.43237	4.66194	6.62831	7.52037	5.11045	5.35675	5.27551	5.2803	4.97021	8.87324	5.22999
0:18:20	19.0389	27.8645	18.1202	18.5509	26.2942	13.5563	14.7659	15.6775	9.5478	9.88287	11.7711	9.5478	6.16299	6.52325	5.07236	6.9868	9.13157	5.16333	5.09653	6.16832	7.23661	5.55204	8.25224	7.31227
0:18:30	21.0801	26.9428	17.9001	17.3553	25.0208	13.9972	12.2909	15.2521	9.84727	12.0303	12.9981	9.84727	5.95119	5.95356	4.01107	7.65603	8.30022	4.23509	5.42501	6.24484	5.96381	5.15321	7.0819	6.29077
0:18:40	16.1938	27.1436	13.8076	18.9619	26.347	15.7851	13.3363	14.6354	8.98519	10.9859	12.8179	8.98519	6.61339	8.8114	4.52192	6.73017	7.60497	5.73057	4.47548	7.81495	5.55986	6.84228	6.84599	5.60273
0:18:50	17.458	27.3716	17.3624	19.9439	22.8587	16.0259	13.4962	15.7013	9.23613	9.99986	10.6224	9.23613	6.53269	7.49969	5.34855	5.26026	7.41982	6.02346	4.25882	6.30966	6.88911	5.12711	6.67801	8.17794
0:19:00	19.9756	27.5775	16.7851	16.5143	23.977	13.1965	16.0275	16.5214	10.3277	10.862	10.2879	10.3277	7.80889	8.61816	4.90797	6.00356	7.71076	6.4741	5.72886	5.43394	4.49238	5.6801	7.81363	5.95597
0:19:10	20.0014	26.5881	14.8121	20.4016	25.7141	12.5438	14.2657	14.5419	9.60984	8.5638	11.432	9.60984	6.43333	8.30924	4.74477	6.24352	6.78185	5.07959	4.50844	5.51097	6.07342	5.14652	7.03849	6.17544
0:19:20	21.0894	25.7336	15.8677	17.6079	23.5206	15.3618	11.9866	14.9727	9.63718	10.2865	10.2847	9.63718	7.0295	8.98088	6.70651	6.93235	7.72272	5.65481	5.00638	6.99941	5.3626	5.22535	8.19312	6.30418
0:19:30	19.6572	24.7776	14.6743	18.2421	23.4966	12.1908	11.0431	14.3757	9.06198	8.89054	11.8032	9.06198	4.47952	7.68421	4.50556	5.54191	7.55488	4.77894	6.44141	5.17328	4.42325	4.76442	8.4866	6.43106
0:19:40	18.8642	26.638	13.89	20.3985	26.7781	11.6154	13.8187	15.3249	9.41871	8.57335	11.554	9.41871	5.58012	7.84325	4.87321	4.71148	7.06879	5.32055	4.74828	4.38527	5.76199	4.79536	7.81971	4.93213
0:19:50	20.0401	25.5595	16.0844	17.1331	23.0008	12.5318	10.7438	14.4849	9.93386	8.02481	9.30843	9.93386	5.90626	6.62108	4.98603	6.32949	7.50708	3.92377	6.05554	5.19096	4.81928	5.98252	7.4169	5.81811
0:20:00	19.8856	21.8728	14.8382	17.9667	22.1473	12.4187	12.7329	12.8589	9.80732	8.93813	11.1227	9.80732	5.99523	6.8178	5.20628	4.90562	9.00844	4.18954	5.08129	5.41725	6.53591	5.38854	6.73069	6.37471
0:20:10	19.5952	20.7236	14.4269	14.1267	22.0089	11.9466	11.7932	13.0717	9.05398	9.81674	10.5748	9.05398	6.59733	7.57811	6.71604	5.12877	7.23411	5.71579	4.8226	4.71459	4.74225	5.11977	8.06385	4.56293
0:20:20	20.4824	25.2851	17.5857	16.7851	21.4833	13.944	11.6135	15.5389	10.8249	9.65679	12.0419	10.8249	6.72199	6.51824	4.75504	6.4996	6.42908	5.63438	4.50367	5.48595	5.54927	5.2815	7.59466	4.99167
0:20:30	17.1963	20.0017	14.3173	17.8229	22.2173	12.453	10.6417	13.8144	8.78669	9.77681	9.55562	8.78669	7.34721	6.55529	4.71324	6.52704	6.32207	3.82467	3.76548	5.421	6.23794	5.29086	7.79458	6.19601
0:20:40	16.2833	23.2509	12.5142	16.8357	23.5186	11.6191	12.6603	13.6164	10.0933	8.38314	11.0575	10.0933	4.67758	6.55398	4.22127	6.3579	6.09626	3.93574	5.94941	5.47	4.85204	5.54093	6.73648	6.46511
0:20:50	16.2364	22.3766	14.1491	15.5074	20.7329	11.33	13.9216	13.8962	9.98287	8.81231	12.5959	9.98287	3.63616	6.38382	4.18805	5.60405	7.12927	5.13283	4.25346	5.5465	5.70077	5.0225	8.09645	6.022
0:21:00	20.9143	21.872	14.6726	17.9204	20.5547	10.4941	11.1754	11.8604	9.4727	8.80815	10.1986	9.4727	5.16048	5.80019	4.79866	6.05841	6.4316	4.28236	4.31816	5.26598	5.74464	4.81531	8.50957	6.53241
0:21:10	18.1306	24.5929	13.5689	18.7328	21.3369	11.7569	12.7049	13.1647	9.40121	9.43293	9.90244	9.40121	6.90276	6.81737	3.69288	6.4182	6.30624	4.97601	5.62609	4.13399	4.7633	5.95457	7.07384	5.39953
0:21:20	16.4658	19.607	15.0186	14.3808	19.3869	10.7714	11.2093	12.0055	8.42797	7.64394	8.43333	8.42797	4.39173	7.20536	4.86369	6.95868	6.44263	5.39326	5.51831	4.70748	4.28792	5.2751	5.36385	4.76592
0:21:30	18.6981	19.4589	12.5983	14.0081	22.6084	11.6948	10.8996	12.0723	10.4991	7.68243	9.69141	10.4991	6.50195	6.28819	5.02729	4.36538	6.02522	5.65934	4.64405	5.42881	3.54461	4.9222	7.78526	5.16383
0:21:40	16.3281	23.0538	14.2728	18.3624	20.2244	11.601	10.3238	14.5292	7.22946	7.96395	10.8329	7.22946	5.43092	7.38269	4.72262	5.0748	8.00384	5.76749	5.81011	6.28534	4.03477	3.85828	6.38793	3.70532
0:21:50	15.418	21.0741	13.0416	13.7673	17.4622	13.0964	10.5417	13.7747	10.5724	7.87028	10.1276	10.5724	6.18119	6.90646	5.41398	5.7814	6.18133	3.89721	4.64832	6.3869	5.66873	4.78749	7.91622	6.8526
0:22:00	16.1116	20.5816	12.9417	15.3912	20.1297	14.3464	11.1289	11.46	6.885	7.73504	9.46211	6.885	3.99182	6.42566	4.89183	4.59038	7.01945	4.93278	4.19031	5.8004	4.16652	3.54788	6.63327	5.98033
0:22:10	18.8184	21.1724	11.2952	16.1919	22.4807	9.95745	11.4177	13.3639	7.68145	8.76693	12.4767	7.68145	5.13131	7.02672	4.33206	5.13635	7.04172	3.67752	5.36777	5.68442	4.98234	3.66001	5.53559	5.47513
0:22:20	16.6009	21.5476	11.5246	13.6685	20.3104	11.8212	9.47371	12.6879	9.09429	7.43568	9.95604	9.09429	5.76883	5.56186	5.12376	5.46854	5.32195	4.11295	4.51142	5.30734	4.2715	5.98196	6.30175	3.98114
0:22:30	14.3035	19.4527	12.5604	14.1913	18.3426	10.7067	12.3865	11.7555	7.94804	7.65219	8.24205	7.94804	3.81914	7.15264	5.34869	5.76137	6.27063	5.96217	5.05038	5.54307	5.39183	5.48649	7.18401	4.27097
0:22:40	16.5789	19.4814	12.9432	13.4982	16.8693	9.52681	11.0565	10.0825	8.70062	7.19945	8.16697	8.70062	4.41523	6.00693	4.30929	4.54375	6.87348	4.81424	3.89901	5.57285	5.37765	4.71003	6.58431	5.32495
0:22:50	14.5274	20.3395	12.5507	12.6611	17.9089	10.2351	12.6681	9.23942	8.46714	10.2641	9.02067	8.46714	4.76693	6.80908	4.50693	4.23733	4.83532	5.55012	4.51093	6.48666	4.63202	7.98832	8.02846	5.00653
0:23:00	15.3741	21.2668	14.0319	14.9739	16.6243	11.0424	10.4172	10.043	8.2977	6.97081	10.2918	8.2977	6.30433	6.25682	3.05099	5.59693	5.7004	6.18618	4.05352	4.95885	4.16269	4.83127	8.67707	5.41615
Fig. S1B Reporter expression (Shield)
Shield (-)		Shield (+)
Iso	FSK	Iso	FSK
1.28	1.54	1.83	2.2
0.82	0.9	1.76	2.36
Fig. S1C Frequency of GFP expressing cells
Untreated	10pM	100pM	1nM	5nM	10nM	100nM	1uM
3.70531	2.46316	3.24407	3.86786	4.28384	3.99677	4.07877	3.94049
3.5055	1.94236	3.20182	3.86392	3.93527	3.94483	4.06693	3.88432
3.32285	1.9492	3.19455	3.8555	3.9247	3.93722	3.87023	3.88354
3.1724	2.52141	3.17964	3.85169	3.9195	3.93281	3.86135	3.87877
3.09484	2.28289	3.11009	3.77161	3.88613	3.90457	3.83911	3.86688
3.07447	1.98811	3.10869	3.74843	3.86696	3.86868	3.82579	3.8257
2.96518	1.92834	3.0987	3.74789	3.8445	3.86696	3.82534	3.81714
2.94028	2.29223	3.08651	3.74104	3.80813	3.84007	3.80972	3.8016
2.89429	2.38106	3.08453	3.69165	3.80492	3.83268	3.80454	3.79206
2.85059	2.30438	3.06833	3.66533	3.78952	3.83046	3.79352	3.78991
2.83143	1.98186	3.06209	3.66402	3.76044	3.81998	3.79235	3.77202
2.82426	2.01808	3.04556	3.66021	3.75633	3.81298	3.79118	3.77038
2.79719	2.18834	3.03678	3.65716	3.72994	3.80169	3.78745	3.75928
2.79137		3.03511	3.6545	3.71959	3.79449	3.78696	3.74713
2.7835	2.05683	2.98935	3.64339	3.71728	3.79001	3.78459	3.74016
2.77749	2.50095	2.98375	3.64188	3.716	3.7795	3.77293	3.73796
2.76419	2.48937	2.97038	3.63675	3.7153	3.77719	3.77089	3.73774
2.76106	2.33335	2.96649	3.61136	3.71449	3.77324	3.76637	3.73685
2.75896	1.39829	2.96058	3.60721	3.71192	3.77253	3.75548	3.73386
2.75261	2.54785	2.95526	3.59265	3.7059	3.77202	3.7525	3.72644
2.74616	2.30438	2.94304	3.58971	3.70328	3.77048	3.74832	3.72587
2.74616	2.07751	2.9382	3.58518	3.69775	3.74224	3.74257	3.72553
2.7418	2.12074	2.93681	3.57164	3.68758	3.73386	3.74027	3.71924
2.73408	2.23992	2.934	3.57131	3.68572	3.72325	3.73708	3.701
2.73297	2.07243	2.92763	3.56643	3.67142	3.72211	3.73663	3.70088
2.72735	2.26359	2.9262	3.55899	3.67103	3.71309	3.73397	3.69944
2.72621	1.63438	2.90344	3.55765	3.67077	3.71051	3.73196	3.69593
2.7228	2.47545	2.90268	3.55261	3.65423	3.70874	3.7278	3.69581
2.71589	2.2536	2.89813	3.53834	3.64681	3.70172	3.72131	3.69337
2.71472	2.14734	2.88495	3.53782	3.64572	3.70016	3.71982	3.68783
2.71122	2.20747	2.86152	3.53448	3.64256	3.68159	3.70519	3.67831
2.7065	2.25696	2.85398	3.53147	3.63086	3.67945	3.704	3.67219
2.70412	2.28289	2.82606	3.52969	3.62774	3.67818	3.68359	3.66935
2.69932	1.37346	2.80953	3.51648	3.62446	3.67309	3.68322	3.66284
2.69932	2.40309	2.79623	3.50587	3.62431	3.6718	3.67704	3.66258
2.69568	1.93541	2.7904	3.5055	3.62374	3.67103	3.66767	3.66008
2.69202	2.18441	2.77749	3.49112	3.61445	3.66922	3.66663	3.65809
2.69079	2.43748	2.77547	3.48346	3.61121	3.6665	3.6652	3.65769
2.69079	2.00035	2.77446	3.47867	3.60646	3.65383	3.66232	3.65637
2.68832	1.98811	2.76833	3.46129	3.60014	3.65275	3.66047	3.65583
2.67831	2.01225	2.76419	3.45646	3.59892	3.64939	3.65756	3.65463
2.67577	2.2222	2.76315	3.44923	3.59786	3.64884	3.65289	3.65329
2.66284	2.27335	2.76315	3.44794	3.59403	3.64558	3.64979	3.65168
2.66153	2.1068	2.76106	3.44686	3.5928	3.64325	3.6464	3.65128
2.66021	2.48937	2.76106	3.44664	3.58737	3.63953	3.64256	3.64762
2.65756	2.11614	2.76002	3.4399	3.58455	3.63745	3.63994	3.64558
2.65222	2.2149	2.75686	3.43305	3.57758	3.63438	3.63466	3.64517
2.65222	2.33891	2.75686	3.42677	3.57196	3.63283	3.63325	3.64462
2.64817	1.78647	2.7558	3.42359	3.56593	3.63283	3.63157	3.64311
2.64681	1.99427	2.73961	3.42268	3.5633	3.62888	3.63001	3.63578
2.64681	1.98186	2.73851	3.41648	3.56248	3.62817	3.6293	3.63466
2.64407	2.56626	2.72508	3.41578	3.56148	3.62187	3.62774	3.63185
2.64133	2.40547	2.7228	3.41206	3.55999	3.62043	3.6256	3.62617
2.63994	2.29223	2.71356	3.41159	3.55816	3.61606	3.6197	3.6246
2.63994	1.84198	2.7065	3.41019	3.55312	3.61519	3.61927	3.6246
2.63856	2.37346	2.7065	3.40523	3.55091	3.61357	3.61431	3.62317
2.63578	2.42177	2.70292	3.40021	3.54802	3.61254	3.61387	3.62288
2.63438	1.7558	2.70172	3.39684	3.54061	3.61151	3.61077	3.62086
2.62874	2.0875	2.69932	3.39587	3.5343	3.6084	3.61018	3.61941
2.62874	2.23292	2.6969	3.39562	3.52862	3.60211	3.60914	3.61854
2.62874	2.58235	2.69447	3.39441	3.52826	3.5928	3.60676	3.6181
2.62731	2.02383	2.69447	3.39148	3.52701	3.59249	3.60661	3.61738
2.62302	2.3162	2.69202	3.39074	3.52141	3.59141	3.60481	3.61592
2.62302	1.79623	2.68708	3.3863	3.5174	3.58893	3.60421	3.61387
2.62158	1.87541	2.67704	3.38281	3.51537	3.588	3.60165	3.6078
2.62014	2.11614	2.67449	3.38106	3.51482	3.58628	3.60135	3.60301
2.62014	1.80577	2.67321	3.37627	3.51445	3.58612	3.6012	3.60211
2.61869	2.2258	2.66676	3.37372	3.51427	3.58534	3.6009	3.60059
2.61723	1.90644	2.66676	3.37321	3.51408	3.58518	3.60029	3.60029
2.61577	2.27974	2.66546	3.3727	3.50794	3.58408	3.59847	3.59877
2.61431	2.58235	2.66546	3.37244	3.50682	3.58377	3.5974	3.59832
2.60691	1.48544	2.66415	3.37193	3.50663	3.58314	3.5974	3.59816
2.60541	2.00634	2.66153	3.36729	3.50474	3.58251	3.59419	3.59725
2.59633	2.13424	2.66021	3.36076	3.50361	3.58251	3.59296	3.59419
2.59633	2.26687	2.65756	3.35971	3.50247	3.57997	3.5928	3.59157
2.59017	2.27012	2.65356	3.35839	3.49904	3.57981	3.59141	3.58846
2.58862		2.65222	3.356	3.49866	3.57886	3.59126	3.58753
2.58706	2.06729	2.65087	3.35199	3.49828	3.57598	3.58815	3.5869
2.58549	1.98811	2.65087	3.34903	3.49808	3.5739	3.58737	3.58534
2.58549	2.0924	2.64133	3.34903	3.49808	3.57277	3.58737	3.58502
2.58392	1.89889	2.63994	3.34578	3.49655	3.5718	3.58549	3.58424
2.58235	2.12529	2.63717	3.34578	3.49655	3.56379	3.58518	3.58392
2.58076		2.63578	3.34222	3.49558	3.56065	3.58487	3.58361
2.57758	2.13424	2.63297	3.34029	3.49249	3.56032	3.58487	3.58329
2.57758	2.31328	2.63015	3.33974	3.49132	3.56015	3.58408	3.58298
2.57758	2.22938	2.63015	3.33891	3.48721	3.55982	3.58251	3.58187
2.57598	2.1724	2.63015	3.33725	3.48623	3.55799	3.58013	3.58171
2.57438	1.2222	2.62589	3.3353	3.48445	3.55799	3.5779	3.57902
2.57438	1.95593	2.62158	3.33447	3.48346	3.55564	3.57742	3.5739
2.57438	2.26687	2.62158	3.33447	3.48326	3.55497	3.57341	3.57261
2.57277	1.79623	2.62014	3.32799	3.48286	3.55413	3.57261	3.57066
2.57277	1.62014	2.62014	3.32742	3.48187	3.55379	3.57212	3.56741
2.57115	1.81511	2.62014	3.32742	3.47807	3.55329	3.56887	3.56643
2.57115	2.2112	2.61723	3.32657	3.47282	3.55176	3.56659	3.56626
2.56953	2.28603	2.61723	3.32543	3.47282	3.55176	3.56643	3.56379
2.56626	1.67449	2.61577	3.32429	3.47221	3.55125	3.56626	3.56347
2.56626	2.00035	2.61431	3.32142	3.47058	3.54785	3.5661	3.56165
2.56462	1.90644	2.61284	3.32026	3.47037	3.54716	3.56544	3.55982
2.56297	2.06209	2.61284	3.31997	3.4642	3.54596	3.55682	3.55916
2.56132	2.18834	2.61136	3.31911	3.46378	3.54373	3.54665	3.55749
2.56132	1.90644	2.60988	3.31474	3.46254	3.53782	3.54286	3.55665
2.55965	1.96256	2.60988	3.31474	3.4617	3.53729	3.54148	3.55497
2.55965	1.85902	2.60691	3.31386	3.4615	3.53641	3.5413	3.55278
2.55799	2.00634	2.60541	3.31063	3.45878	3.53501	3.53886	3.5521
2.55632	2.25022	2.60391	3.30945	3.45857	3.53218	3.53694	3.54887
2.55632	2.33891	2.60391	3.30408	3.45836	3.53165	3.53395	3.54078
2.55464	2.3162	2.60241	3.30108	3.45709	3.53165	3.53307	3.53747
2.55295	2.1724	2.6009	3.29805	3.45413	3.53023	3.5288	3.53641
2.55295	2.0515	2.59938	3.29805	3.45307	3.52916	3.52755	3.53501
2.55295	2.23644	2.5948	3.29805	3.45094	3.52916	3.52665	3.532
2.54955	1.96256	2.59326	3.29713	3.44987	3.52898	3.52503	3.53023
2.54785	1.88338	2.59172	3.29377	3.44923	3.52844	3.52014	3.52987
2.54785	1.96256	2.59017	3.29346	3.44837	3.52683	3.51996	3.52969
2.54614	2.41948	2.58862	3.28883	3.44751	3.52611	3.51868	3.52898
2.54441	2.15585	2.58706	3.28883	3.44729	3.52593	3.51795	3.5288
2.54269	2.40309	2.58549	3.28852	3.44513	3.52359	3.51685	3.52808
2.54269	2.33614	2.58392	3.28665	3.44448	3.52032	3.51593	3.52431
2.53921	2.06209	2.58235	3.28634	3.44209	3.51795	3.51501	3.52395
2.53921	2.1724	2.58235	3.28195	3.44209	3.51795	3.51501	3.52286
2.53747	2.06209	2.58076	3.28132	3.44187	3.5174	3.51316	3.51904
2.53395	2.24682	2.57918	3.28069	3.44143	3.51556	3.51149	3.51776
2.53395	1.96909	2.57598	3.27687	3.44099	3.51501	3.50794	3.51758
2.53218	2.22938	2.57598	3.27687	3.43616	3.51501	3.50606	3.51685
2.53218	2.31911	2.57438	3.27495	3.43549	3.51408	3.5038	3.51593
2.52862	2.27335	2.57438	3.27206	3.43171	3.51279	3.50323	3.51574
2.52862	1.57438	2.57438	3.26947	3.43126	3.51242	3.50304	3.51112
2.52683	2.42405	2.57115	3.26752	3.43104	3.50682	3.50076	3.50963
2.52683	2.47947	2.57115	3.26621	3.42699	3.50493	3.50038	3.50888
2.52683	1.9492	2.5679	3.2649	3.42632	3.50436	3.5	3.50813
2.52503	1.91387	2.5679	3.26392	3.42382	3.50304	3.5	3.50738
2.52503	2.0515	2.56297	3.26359	3.422	3.49751	3.49904	3.50663
2.52323	2.13424	2.56297	3.26161	3.41948	3.495	3.49847	3.5019
2.52323	1.91387	2.55965	3.26128	3.41902	3.49268	3.49789	3.50095
2.52323	2.12979	2.55632	3.25996	3.41856	3.49054	3.49462	3.5
2.52323	2.16005	2.55632	3.25729	3.41717	3.4876	3.49249	3.49904
2.52323	1.7558	2.55632	3.25662	3.41717	3.48701	3.4878	3.49847
2.52141	2.29223	2.55464	3.25596	3.41625	3.48603	3.48662	3.49828
2.52141	1.39829	2.55464	3.25394	3.41555	3.48504	3.48544	3.49751
2.51959	1.89889	2.55295	3.25293	3.41416	3.48504	3.48504	3.49674
2.51776	2.18441	2.55295	3.25259	3.41229	3.48187	3.48266	3.49597
2.51776	0.988113	2.55295	3.25022	3.41042	3.48147	3.48207	3.4919
2.51776	1.96256	2.55295	3.24988	3.40995	3.48147	3.48187	3.49054
2.51593	2.15162	2.55125	3.2475	3.40854	3.48127	3.48047	3.48956
2.51593	2.1068	2.54785	3.24682	3.40783	3.47927	3.47967	3.48583
2.51593	2.1642	2.54785	3.24682	3.4076	3.47847	3.47807	3.48563
2.51593	2.41486	2.54614	3.24579	3.4076	3.47827	3.47646	3.48366
2.51408	2.06209	2.54614	3.24511	3.40689	3.47666	3.4716	3.48127
2.51223	1.82426	2.54441	3.24373	3.40641	3.47606	3.4716	3.48047
2.51223	2.45264	2.54441	3.24338	3.40428	3.47302	3.47037	3.47967
2.51037	2.0461	2.54269	3.242	3.40285	3.47221	3.47017	3.47887
2.51037	2.30138	2.54269	3.242	3.40141	3.47099	3.46976	3.47666
2.51037	2.16005	2.54269	3.24131	3.39973	3.46935	3.46894	3.47485
2.5085	2.11614	2.54269	3.23888	3.39973	3.46585	3.46544	3.47424
2.5085	2.16832	2.54269	3.23749	3.39538	3.46295	3.46399	3.47404
2.5085	2.01225	2.54095	3.23714	3.39514	3.46274	3.46274	3.47323
2.5085	2.33335	2.53747	3.23327	3.3949	3.46108	3.46233	3.47201
2.50663	2.43748	2.53218	3.23115	3.39368	3.45982	3.46233	3.4718
2.50663	1.55799	2.53218	3.22866	3.39368	3.45982	3.46087	3.46894
2.50474	1.95593	2.52862	3.22616	3.39344	3.45836	3.46003	3.46874
2.50285	2.31911	2.52862	3.22616	3.39319	3.45751	3.46003	3.46295
2.50285	1.99427	2.52683	3.22508	3.3927	3.45477	3.45982	3.4615
2.49904	1.92117	2.52503	3.2222	3.3927	3.45434	3.45961	3.46066
2.49712	2.2536	2.52503	3.22075	3.38951	3.45179	3.4573	3.45878
2.49712	2.19992	2.52323	3.22002	3.38927	3.45094	3.45583	3.45667
2.49712	2.0875	2.52141	3.21929	3.38853	3.45094	3.4554	3.45625
2.4952	2.21856	2.51959	3.21893	3.38704	3.45072	3.45519	3.45561
2.49326	2.38106	2.51593	3.2182	3.3868	3.45072	3.45434	3.45434
2.49326	2.0924	2.51408	3.21453	3.38655	3.44751	3.45392	3.45371
2.49326	2.05683	2.51408	3.2112	3.38381	3.44448	3.45371	3.4535
2.49132	2.18044	2.51408	3.21009	3.38356	3.4423	3.45371	3.45222
2.49132	2.47545	2.51408	3.20859	3.3798	3.44034	3.45328	3.45201
2.48937	1.90644	2.51408	3.20859	3.3793	3.43946	3.45264	3.45201
2.48937	2.0924	2.51223	3.2071	3.37829	3.4388	3.45264	3.45201
2.48937	1.76626	2.51037	3.20484	3.37703	3.43814	3.45008	3.44965
2.48741	2.43748	2.51037	3.20409	3.37677	3.43704	3.44944	3.44901
2.48544	1.63438	2.5085	3.20258	3.37448	3.43638	3.44794	3.44901
2.48544	2.01225	2.50663	3.20258	3.37346	3.43483	3.44729	3.44772
2.48147	2.39587	2.50663	3.19648	3.3727	3.43283	3.44643	3.44686
2.48147	2.25022	2.50474	3.19571	3.37013	3.43149	3.44599	3.44513
2.47947	2.40783	2.50474	3.19417	3.36807	3.43126	3.44578	3.44491
2.47947	2.2112	2.50474	3.19417	3.36729	3.42925	3.4447	3.4447
2.47747	1.9492	2.50474	3.19378	3.36677	3.42925	3.44426	3.4447
2.47747	2.14734	2.50474	3.19301	3.36651	3.42835	3.44339	3.44296
2.47747	2.2258	2.50285	3.19301	3.36599	3.42654	3.44339	3.44274
2.47545	2.14302	2.50285	3.19262	3.36391	3.42586	3.44318	3.43858
2.47545	2.25022	2.50285	3.19107	3.36339	3.42518	3.44252	3.43836
2.47343	2.1642	2.50095	3.19068	3.36181	3.42268	3.44187	3.43616
2.47343	2.02951	2.49904	3.18912	3.3605	3.42177	3.44143	3.4335
2.47343	2.65756	2.49712	3.18873	3.35839	3.4204	3.44121	3.4335
2.47139	2.40309	2.49712	3.18598	3.35786	3.41948	3.44056	3.4326
2.47139	2.38853	2.4952	3.18322	3.35706	3.41648	3.43968	3.43171
2.47139	2.07243	2.4952	3.18322	3.356	3.41393	3.4388	3.4297
2.46935	1.2222	2.49326	3.18163	3.35387	3.41206	3.43836	3.42428
2.46935	1.95593	2.49326	3.18084	3.35119	3.41136	3.43814	3.42405
2.46935	2.16832	2.49326	3.18004	3.35092	3.40854	3.4366	3.422
2.46935	2.33053	2.49132	3.17844	3.34957	3.40736	3.4366	3.422
2.4673	2.28603	2.49132	3.17764	3.34903	3.40665	3.43571	3.42016
2.4673	2.20747	2.49132	3.17684	3.34849	3.40665	3.43527	3.41971
2.4673	2.14302	2.48937	3.17402	3.34822	3.40618	3.43461	3.41879
2.4673	2.24338	2.48937	3.1724	3.34768	3.40618	3.43037	3.41764
2.46523	2.15585	2.48937	3.17199	3.34686	3.4057	3.42812	3.41717
2.46523	2.41019	2.48937	3.17159	3.34659	3.40499	3.4279	3.41578
2.46316	2.32199	2.48741	3.17159	3.34469	3.40285	3.4279	3.41462
2.46108	1.73408	2.48741	3.17077	3.34304	3.40237	3.42745	3.41393
2.45899	2.06729	2.48741	3.16586	3.34167	3.39997	3.42473	3.41019
2.45899	1.76626	2.48544	3.16255	3.33919	3.39973	3.42473	3.40948
2.45899	2.14734	2.48544	3.16172	3.33781	3.39805	3.4245	3.40901
2.45899	2.11614	2.48544	3.15921	3.33586	3.3949	3.42405	3.40783
2.45899	1.86729	2.48544	3.15879	3.33558	3.39417	3.42359	3.40736
2.45688	2.06209	2.48346	3.15837	3.33419	3.39392	3.42337	3.40712
2.45688	1.7558	2.48346	3.15712	3.33363	3.39319	3.42291	3.40547
2.45688	1.7228	2.48346	3.15712	3.33082	3.39295	3.42177	3.40523
2.45688	2.09726	2.48346	3.15501	3.32997	3.3905	3.42016	3.40428
2.45688	2.46935	2.48346	3.15416	3.32714	3.39025	3.41994	3.4038
2.45477	1.59017	2.48346	3.15416	3.326	3.39025	3.41994	3.39853
2.45477	2.0461	2.48147	3.15374	3.32572	3.38951	3.41971	3.39805
2.45477	2.29223	2.48147	3.15374	3.31882	3.38877	3.41948	3.39756
2.45264		2.48147	3.15374	3.31824	3.38729	3.41902	3.3966
2.45264	2.33614	2.47947	3.15289	3.31795	3.38729	3.41694	3.39441
2.45264	2.10206	2.47747	3.15204	3.31737	3.38704	3.41555	3.39392
2.45264	2.16005	2.47747	3.15119	3.3162	3.3868	3.41369	3.39368
2.45264	2.32771	2.47747	3.15119	3.31562	3.38381	3.41369	3.39319
2.45264	1.96909	2.47747	3.15076	3.31328	3.38331	3.41229	3.39197
2.45264	2.0461	2.47747	3.15076	3.31298	3.38181	3.41206	3.39148
2.45051	1.94236	2.47545	3.15034	3.31181	3.38031	3.41089	3.39123
2.45051	2.44837	2.47545	3.14819	3.31033	3.38031	3.41042	3.38976
2.45051	1.98186	2.47343	3.14691	3.31004	3.3798	3.40854	3.38951
2.45051	2.2258	2.47139	3.14648	3.30885	3.37905	3.4057	3.38902
2.44837	2.20371	2.47139	3.14604	3.30856	3.37753	3.40547	3.38853
2.44837	1.98186	2.46935	3.14475	3.30707	3.37753	3.40523	3.38853
2.44837	2.7558	2.46316	3.14432	3.30647	3.37703	3.40523	3.3868
2.44837	2.44621	2.46316	3.14345	3.30468	3.37448	3.40285	3.38605
2.44621	2.3162	2.46108	3.14302	3.30348	3.37397	3.40261	3.3858
2.44621	2.12529	2.46108	3.13953	3.30348	3.37346	3.40021	3.38556
2.44621	0.921166	2.46108	3.13909	3.30138	3.37346	3.39901	3.38307
2.44405	2.26029	2.46108	3.13865	3.29896	3.37193	3.39684	3.38257
2.44187	2.19223	2.45899	3.13821	3.29896	3.3709	3.39684	3.3798
2.44187	1.73408	2.45899	3.13777	3.29865	3.36781	3.39587	3.3798
2.44187	1.92117	2.45688	3.13645	3.29805	3.36573	3.39562	3.37753
2.44187	1.62014	2.45688	3.13468	3.29774	3.36547	3.39392	3.37728
2.44187	2.02383	2.45477	3.13424	3.29713	3.36495	3.39221	3.37627
2.44187	2.2536	2.45477	3.13424	3.29683	3.36469	3.39197	3.37474
2.44187	2.08253	2.45477	3.13335	3.2953	3.36391	3.39025	3.37423
2.43968	1.96909	2.45264	3.13202	3.29254	3.36286	3.38927	3.37397
2.43968	1.62014	2.45264	3.13068	3.29254	3.36155	3.38853	3.37397
2.43968	2.18834	2.45264	3.12979	3.29223	3.36129	3.38779	3.37218
2.43968	2.0924	2.45051	3.12934	3.29223	3.35997	3.38754	3.37141
2.43968	2.1642	2.44837	3.12934	3.29162	3.35918	3.38754	3.37039
2.43748	1.42177	2.44837	3.12754	3.29131	3.35839	3.3868	3.37013
2.43748	2.38605	2.44837	3.12664	3.291	3.35812	3.38655	3.36962
2.43748		2.44837	3.12619	3.28914	3.35812	3.38556	3.36936
2.43748	2.03511	2.44405	3.12574	3.28665	3.35574	3.38531	3.36936
2.43527	2.67449	2.44405	3.12256	3.28572	3.35413	3.38307	3.36884
2.43527	2.29835	2.44405	3.12211	3.28446	3.3528	3.38106	3.36832
2.43305	2.15585	2.44405	3.12074	3.28132	3.3528	3.38081	3.36755
2.43305	2.18044	2.44187	3.11982	3.27847	3.35226	3.37955	3.36755
2.43305	1.73408	2.44187	3.11891	3.27719	3.35119	3.3793	3.36703
2.43305	1.80577	2.44187	3.11753	3.27591	3.34795	3.37854	3.36677
2.43305	2.12074	2.43968	3.11707	3.27591	3.34795	3.37778	3.36625
2.43305	2.53747	2.43968	3.11568	3.27206	3.34795	3.37728	3.36443
2.43082	2.0461	2.43748	3.11522	3.27206	3.34768	3.37474	3.36312
2.43082	2.05683	2.43748	3.11475	3.27141	3.34632	3.37013	3.36286
2.43082	1.98186	2.43748	3.11383	3.27077	3.34632	3.3691	3.36207
2.43082	1.81511	2.43748	3.11243	3.27044	3.34605	3.3691	3.36155
2.43082	2.12979	2.43748	3.10916	3.2685	3.34469	3.36807	3.36129
2.42857	2.43305	2.43527	3.10869	3.26817	3.34414	3.36781	3.3605
2.42857	2.0924	2.43527	3.10727	3.26654	3.3414	3.36755	3.3605
2.42632	2.15162	2.43305	3.10633	3.26589	3.34057	3.36703	3.3605
2.42632	2.2112	2.43305	3.10633	3.26523	3.33947	3.36677	3.35997
2.42632	1.89889	2.43305	3.10586	3.26457	3.33919	3.36469	3.35733
2.42632	2.50663	2.43305	3.10301	3.26425	3.33864	3.36469	3.35467
2.42405	1.9492	2.43305	3.10253	3.26194	3.33697	3.36443	3.3544
2.42405	2.13865	2.43305	3.10253	3.26194	3.3353	3.36365	3.35413
2.42405	1.84198	2.43305	3.10206	3.26095	3.33474	3.36286	3.35226
2.42177	1.39829	2.43305	3.10158	3.25929	3.33447	3.3626	3.34984
2.42177	1.92834	2.43082	3.1011	3.25929	3.33419	3.36076	3.34903
2.42177	2.13424	2.43082	3.10062	3.25763	3.33363	3.36076	3.34849
2.42177	1.54096	2.42857	3.10014	3.25629	3.3325	3.35971	3.34768
2.42177	1.93541	2.42857	3.09918	3.25562	3.33222	3.35945	3.34768
2.42177	2.39829	2.42857	3.09918	3.25495	3.33194	3.356	3.34714
2.41948	2.10206	2.42857	3.0987	3.25259	3.33082	3.35574	3.3455
2.41948	2.16832	2.42857	3.09822	3.25259	3.33082	3.3552	3.34523
2.41948	2.17644	2.42632	3.09726	3.25158	3.32771	3.3544	3.34469
2.41948	1.71122	2.42632	3.09726	3.25022	3.32657	3.35226	3.34414
2.41717	2.38356	2.42632	3.09678	3.24921	3.32657	3.35173	3.34387
2.41717	2.02951	2.42632	3.09532	3.24613	3.326	3.35173	3.34304
2.41486	2.54614	2.42405	3.09532	3.24545	3.32371	3.35119	3.34277
2.41486	2.07751	2.42405	3.09192	3.24269	3.32113	3.35038	3.3425
2.41486	1.98811	2.42177	3.09143	3.24269	3.32113	3.35011	3.3414
2.41486	2.16832	2.42177	3.08947	3.242	3.31997	3.34984	3.34085
2.41253	2.25022	2.42177	3.08947	3.24166	3.31824	3.3493	3.33919
2.41253	2.27655	2.42177	3.08898	3.23923	3.31591	3.34795	3.33919
2.41253	2.07243	2.41948	3.08848	3.23853	3.31533	3.34768	3.33781
2.41253	2.16005	2.41948	3.0875	3.23853	3.31445	3.34741	3.33781
2.41253	1.09726	2.41948	3.0875	3.23784	3.31416	3.34714	3.33419
2.41019	1.92117	2.41717	3.08203	3.23784	3.31269	3.34659	3.33222
2.41019	2.12979	2.41717	3.08103	3.23679	3.31239	3.34632	3.3311
2.41019	2.12529	2.41717	3.08003	3.23644	3.31092	3.34605	3.33025
2.40783	2.2258	2.41717	3.07903	3.23398	3.31033	3.34605	3.32884
2.40783	2.28603	2.41717	3.07751	3.23115	3.30945	3.34414	3.32884
2.40783	2.33053	2.41486	3.07701	3.2308	3.30915	3.34414	3.32742
2.40783	2.07243	2.41486	3.076	3.23009	3.30885	3.34387	3.32657
2.40783	2.32486	2.41486	3.07498	3.22973	3.30767	3.34277	3.32628
2.40547	2.16832	2.41486	3.07447	3.22831	3.30288	3.3425	3.32628
2.40547	2.31328	2.41486	3.07345	3.22831	3.30288	3.3425	3.32543
2.40547	2.84199	2.41486	3.07294	3.22759	3.30198	3.34167	3.32543
2.40547	2.32771	2.41486	3.07192	3.22759	3.30138	3.34085	3.32429
2.40547	1.62014	2.41486	3.06987	3.22544	3.30077	3.34057	3.32371
2.40547	1.81511	2.41019	3.06729	3.22328	3.29835	3.34029	3.32285
2.40547	2.27655	2.41019	3.06262	3.22147	3.29591	3.34002	3.32257
2.40309	2.84285	2.41019	3.06262	3.22038	3.29561	3.34002	3.3194
2.40309	1.85058	2.41019	3.05947	3.22002	3.2953	3.33836	3.31853
2.40309	2.63015	2.41019	3.05894	3.2182	3.29377	3.33753	3.31474
2.40309	1.78647	2.40783	3.05894	3.21637	3.29223	3.33697	3.31416
2.40069	2.26029	2.40783	3.05789	3.216	3.291	3.3367	3.31357
2.40069	2.0924	2.40783	3.05364	3.2149	3.28945	3.33642	3.31298
2.40069	2.06729	2.40783	3.05257	3.21231	3.28821	3.33614	3.31239
2.40069	1.84198	2.40783	3.0515	3.20971	3.2879	3.33391	3.31239
2.40069	2.34714	2.40547	3.05096	3.20934	3.28665	3.33194	3.31239
2.40069	2.31911	2.40547	3.05043	3.20859	3.28572	3.3311	3.31181
2.39829	2.1115	2.40547	3.04827	3.20822	3.28572	3.33082	3.30974
2.39829	2.23992	2.40547	3.04773	3.20672	3.28572	3.32969	3.30945
2.39829	2.41019	2.40547	3.04719	3.20447	3.28446	3.32912	3.30945
2.39829	2.05683	2.40547	3.04393	3.20182	3.28384	3.32884	3.30885
2.39587	1.87541	2.40547	3.04284	3.20144	3.28384	3.32771	3.30856
2.39587	1.55799	2.40309	3.04229	3.19916	3.28289	3.32486	3.30826
2.39587	2.00634	2.40309	3.04064	3.19839	3.28069	3.324	3.30826
2.39587	2.46935	2.40309	3.04064	3.19839	3.28069	3.32199	3.30618
2.39587	1.96909	2.40309	3.03954	3.19763	3.28005	3.3217	3.30438
2.39344	2.31911	2.40069	3.03954	3.19763	3.27942	3.32113	3.30348
2.39344	2.23292	2.40069	3.03899	3.19648	3.2791	3.31997	3.30258
2.39344	2.41019	2.40069	3.03789	3.19609	3.27878	3.31795	3.30258
2.39344	2.09726	2.40069	3.03733	3.19378	3.27815	3.31795	3.30228
2.39344	2.47343	2.40069	3.03733	3.19378	3.27751	3.31766	3.30108
2.39099	1.9492	2.40069	3.03733	3.1934	3.27751	3.31737	3.29987
2.39099	2.32771	2.40069	3.03678	3.19262	3.27687	3.31649	3.29987
2.39099	1.92834	2.39829	3.03511	3.19107	3.27655	3.3162	3.29835
2.38853	2.38356	2.39829	3.03511	3.19107	3.27623	3.31562	3.29774
2.38853	2.55464	2.39829	3.03455	3.18873	3.27591	3.31445	3.29774
2.38853	2.2149	2.39587	3.03399	3.18834	3.27591	3.31357	3.29744
2.38853	2.68209	2.39587	3.03119	3.18795	3.2756	3.31298	3.29713
2.38853	2.07751	2.39587	3.03063	3.18716	3.2756	3.31298	3.29622
2.38853	2.47747	2.39587	3.03007	3.18716	3.27463	3.31151	3.29622
2.38605	2.01808	2.39587	3.03007	3.18598	3.27431	3.30767	3.29622
2.38605	1.7228	2.39587	3.03007	3.1852	3.27399	3.30767	3.29622
2.38605	1.89889	2.39344	3.02781	3.1848	3.27271	3.30737	3.2953
2.38356	1.80577	2.39344	3.02724	3.1848	3.27271	3.30737	3.2953
2.38356	2.1642	2.39099	3.02611	3.18441	3.27174	3.30528	3.29469
2.38356	2.3709	2.39099	3.02554	3.18401	3.27109	3.30498	3.29377
2.38356	2.07243	2.39099	3.02554	3.18243	3.27077	3.30498	3.29346
2.38356	2.30138	2.38853	3.02554	3.18243	3.27044	3.30408	3.29346
2.38356	2.12979	2.38853	3.02497	3.18243	3.26915	3.30168	3.29346
2.38356	2.51593	2.38605	3.0244	3.18203	3.26915	3.30017	3.29193
2.38356	2.24682	2.38605	3.02383	3.18124	3.26817	3.29956	3.29193
2.38356	1.8912	2.38605	3.02326	3.18044	3.26784	3.29896	3.29193
2.38106	2.19609	2.38605	3.02268	3.18044	3.26719	3.29835	3.291
2.38106	2.11614	2.38605	3.02096	3.18004	3.26621	3.29805	3.29038
2.38106	1.92834	2.38605	3.01808	3.17964	3.26556	3.29774	3.28883
2.38106	2.23644	2.38605	3.01517	3.17844	3.26523	3.295	3.28821
2.38106	2.15162	2.38605	3.014	3.17804	3.26523	3.29408	3.2879
2.38106	2.27335	2.38605	3.01225	3.17804	3.26523	3.29377	3.28697
2.38106	1.87541	2.38605	3.01107	3.17724	3.2649	3.29316	3.28665
2.37854	1.92117	2.38605	3.01048	3.17604	3.26392	3.29131	3.28478
2.37854	2.1724	2.38356	3.01048	3.17604	3.26359	3.29131	3.28446
2.37601	1.94236	2.38356	3.00989	3.17604	3.2626	3.29131	3.28446
2.37601	1.87541	2.38356	3.00871	3.17483	3.26194	3.28976	3.28446
2.37601	1.69932	2.38106	3.00335	3.17321	3.26194	3.28976	3.28415
2.37346	1.04611	2.37854	2.99853	3.17036	3.26194	3.28728	3.28352
2.37346	1.93541	2.37601	2.99853	3.16668	3.26161	3.28446	3.28195
2.37346	2.19609	2.37601	2.99732	3.16586	3.26161	3.28384	3.28195
2.37346	2.05683	2.37346	2.99732	3.1642	3.26062	3.28258	3.28163
2.37346	2.67704	2.37346	2.99671	3.16338	3.26062	3.28195	3.28163
2.37346	1.66153	2.37346	2.9961	3.16296	3.26029	3.28195	3.28132
2.37346	2.52141	2.37346	2.99366	3.16172	3.25929	3.28132	3.27751
2.37346	1.95593	2.37346	2.99305	3.16172	3.25929	3.281	3.27528
2.3709	2.19223	2.37346	2.99305	3.1613	3.25763	3.28037	3.27399
2.3709	1.34713	2.37346	2.99305	3.15754	3.25629	3.28037	3.27335
2.3709	2.49132	2.3709	2.9912	3.15669	3.25596	3.27974	3.27109
2.3709	1.83321	2.3709	2.99059	3.15627	3.25596	3.27878	3.26947
2.3709	2.32486	2.3709	2.98935	3.15416	3.25529	3.27847	3.26915
2.3709	2.06209	2.3709	2.98935	3.15374	3.25461	3.27815	3.26752
2.36832	2.23644	2.3709	2.98873	3.15289	3.25461	3.27751	3.26654
2.36832	2.34441	2.36832	2.98873	3.15162	3.25428	3.27655	3.26621
2.36832	2.34984	2.36832	2.98811	3.15034	3.25394	3.27655	3.26523
2.36832	2.35253	2.36832	2.98749	3.14948	3.25394	3.27623	3.26425
2.36832	1.80577	2.36832	2.98687	3.14819	3.2536	3.27528	3.26392
2.36832	2.37854	2.36832	2.98562	3.14648	3.25327	3.27528	3.26392
2.36832	2.14302	2.36832	2.985	3.14648	3.25293	3.27495	3.26392
2.36573	2.39587	2.36573	2.98437	3.14604	3.25259	3.27399	3.2626
2.36573	2.76833	2.36573	2.98375	3.14561	3.25259	3.27174	3.2626
2.36573	2.38605	2.36573	2.98375	3.14475	3.2509	3.27141	3.26227
2.36573	2.28914	2.36312	2.98312	3.14432	3.24988	3.27044	3.26161
2.36573	2.32771	2.36312	2.98249	3.14345	3.24852	3.27044	3.26029
2.36573	2.36312	2.36312	2.98123	3.14345	3.24818	3.26979	3.25996
2.36312	1.94236	2.36312	2.98123	3.14258	3.24818	3.26752	3.25929
2.36312	1.98811	2.36312	2.98123	3.14084	3.2475	3.26752	3.25896
2.36312	1.46523	2.36312	2.9806	3.1404	3.24682	3.26752	3.25896
2.36312	2.03511	2.3605	2.97997	3.13996	3.24648	3.26654	3.25829
2.36312	2.28914	2.3605	2.97934	3.13865	3.24613	3.26359	3.25796
2.36312	1.93541	2.3605	2.97871	3.13821	3.24579	3.26293	3.25729
2.3605	2.19223	2.3605	2.97871	3.13689	3.24511	3.26161	3.25729
2.3605	1.85902	2.3605	2.97871	3.13601	3.24373	3.26128	3.25662
2.3605	2.18441	2.3605	2.97807	3.13601	3.24235	3.26029	3.25629
2.3605	2.3162	2.3605	2.97232	3.13557	3.24166	3.26029	3.25596
2.35786	2.20371	2.35786	2.97103	3.13557	3.24097	3.25996	3.25562
2.35786	2.33614	2.35786	2.97038	3.13513	3.23958	3.25996	3.25495
2.35786	2.27335	2.35786	2.97038	3.13468	3.23818	3.25962	3.25394
2.35786	2.48147	2.35786	2.96974	3.13424	3.23749	3.25962	3.25327
2.3552	2.12074	2.35786	2.96974	3.13424	3.23714	3.25929	3.25158
2.3552	1.44405	2.3552	2.96518	3.13335	3.23714	3.25829	3.25158
2.3552	2.37346	2.3552	2.96387	3.13291	3.23433	3.25729	3.2509
2.3552	2.2258	2.3552	2.96387	3.13202	3.23398	3.25662	3.25056
2.3552	2.32486	2.3552	2.96322	3.13202	3.23327	3.25662	3.25056
2.35253	2.21856	2.35253	2.96256	3.13113	3.23292	3.25529	3.25022
2.35253	1.39829	2.35253	2.96124	3.13113	3.23257	3.25495	3.24955
2.35253	1.95593	2.35253	2.95859	3.13023	3.2315	3.25226	3.24955
2.35253	2.3162	2.35253	2.95726	3.12844	3.23115	3.25056	3.24886
2.35253	1.96909	2.35253	2.9566	3.12799	3.23009	3.25022	3.24886
2.35253	1.97552	2.35253	2.95526	3.12619	3.22616	3.24921	3.24784
2.35253	2.34714	2.35253	2.95459	3.12529	3.2258	3.24852	3.24784
2.35253	2.40309	2.35253	2.95459	3.12438	3.22508	3.2475	3.24784
2.35253	2.1115	2.35253	2.95392	3.12438	3.22508	3.24545	3.24579
2.35253	2.18441	2.35253	2.95257	3.12347	3.22472	3.24338	3.24476
2.35253	1.85902	2.34984	2.9519	3.12302	3.22436	3.24235	3.24407
2.34984	2.01808	2.34984	2.95055	3.12074	3.22436	3.24235	3.24407
2.34984	2.16832	2.34984	2.94852	3.12028	3.224	3.24235	3.24407
2.34984	2.22938	2.34984	2.94783	3.11937	3.22364	3.24027	3.24407
2.34984	1.96256	2.34984	2.94715	3.11845	3.22364	3.23958	3.24269
2.34984	2.33335	2.34984	2.94647	3.11845	3.22364	3.23818	3.24166
2.34984	2.35786	2.34714	2.9451	3.11799	3.2222	3.23679	3.24166
2.34714	1.85058	2.34714	2.94373	3.11753	3.2222	3.23574	3.24097
2.34714	1.04611	2.34714	2.94236	3.11614	3.22038	3.23574	3.23992
2.34714	2.13424	2.34714	2.94236	3.11568	3.22002	3.23538	3.23992
2.34714	1.60541	2.34714	2.94028	3.11336	3.21746	3.23503	3.23923
2.34714	2.39099	2.34714	2.93681	3.1129	3.2171	3.23503	3.23923
2.34714	2.19992	2.34714	2.93611	3.1129	3.2171	3.23292	3.23888
2.34714	2.31033	2.34714	2.93611	3.11197	3.21673	3.23186	3.23818
2.34714	2.19992	2.34714	2.934	3.1115	3.21637	3.23186	3.23784
2.34714	2.28914	2.34441	2.934	3.1115	3.21527	3.22795	3.23679
2.34714	2.37601	2.34441	2.93189	3.11056	3.2149	3.22759	3.23679
2.34441	2.2258	2.34441	2.92977	3.11009	3.21194	3.22723	3.23468
2.34441	2.24682	2.34441	2.92763	3.10963	3.21194	3.22723	3.23433
2.34441	2.64544	2.34441	2.92692	3.10916	3.21083	3.22652	3.23433
2.34441	2.26359	2.34441	2.92692	3.10822	3.21046	3.2258	3.23362
2.34441	2.33335	2.34441	2.9262	3.10775	3.21009	3.2258	3.23257
2.34441	1.86729	2.34167	2.92477	3.10538	3.20934	3.22111	3.23221
2.34441	2.40547	2.34167	2.92477	3.10538	3.20897	3.22111	3.23186
2.34167	1.54096	2.34167	2.92333	3.10491	3.20859	3.22038	3.23009
2.34167	1.42177	2.34167	2.92333	3.10349	3.20822	3.21893	3.23009
2.34167	2.27335	2.34167	2.92261	3.10253	3.20747	3.21856	3.22973
2.34167	2.54095	2.33891	2.92189	3.10206	3.2056	3.21783	3.22902
2.34167	2.62302	2.33891	2.92117	3.10158	3.20484	3.21746	3.22759
2.34167	2.3162	2.33891	2.92044	3.1011	3.20447	3.21746	3.22759
2.34167	2.45688	2.33891	2.92044	3.1011	3.20447	3.21637	3.22759
2.34167	2.20747	2.33891	2.91972	3.1011	3.20409	3.21563	3.22723
2.34167	2.16005	2.33891	2.91972	3.1011	3.20371	3.21527	3.22723
2.34167	2.02951	2.33891	2.91899	3.10062	3.20371	3.2149	3.22723
2.34167	2.44837	2.33891	2.91899	3.09918	3.20334	3.21453	3.22616
2.34167	1.82426	2.33891	2.9168	3.0987	3.20334	3.21416	3.2258
2.34167	2.28914	2.33891	2.9168	3.09822	3.20334	3.21416	3.22544
2.34167	2.11614	2.33614	2.91607	3.09678	3.20296	3.21379	3.22508
2.33891	2.26359	2.33614	2.91534	3.09629	3.20144	3.21342	3.22508
2.33891	1.09726	2.33614	2.91387	3.09629	3.20106	3.20971	3.224
2.33891	1.25696	2.33614	2.91313	3.09581	3.20068	3.20859	3.224
2.33891	1.31911	2.33614	2.91239	3.09581	3.20068	3.2071	3.22364
2.33891	2.24682	2.33335	2.91017	3.09484	3.19992	3.20672	3.22364
2.33891	2.48741	2.33335	2.90868	3.09435	3.19992	3.20672	3.22328
2.33891	1.8912	2.33335	2.90868	3.09435	3.19954	3.20672	3.22292
2.33891	2.12529	2.33335	2.90794	3.0924	3.19877	3.20484	3.2222
2.33891	2.18044	2.33335	2.90569	3.09045	3.19839	3.20447	3.2222
2.33614	2.32199	2.33335	2.90569	3.08947	3.19839	3.20409	3.21965
2.33614	1.9492	2.33053	2.90419	3.08947	3.19763	3.20258	3.21965
2.33614	2.45688	2.33053	2.90344	3.08898	3.19725	3.2022	3.2171
2.33614	2.1068	2.33053	2.90344	3.08898	3.19609	3.2003	3.21637
2.33614	2.13865	2.33053	2.90268	3.08799	3.19571	3.19992	3.216
2.33335	2.00634	2.33053	2.90193	3.0875	3.19378	3.19954	3.21563
2.33335	1.86729	2.33053	2.90117	3.0875	3.1934	3.19648	3.21563
2.33335	1.89889	2.33053	2.90041	3.087	3.1934	3.19571	3.21527
2.33335	2.43968	2.32771	2.90041	3.087	3.19301	3.19417	3.21527
2.33335	2.03511	2.32771	2.90041	3.08453	3.19184	3.19378	3.21342
2.33335	2.06729	2.32771	2.89813	3.08353	3.19107	3.19378	3.21194
2.33335	1.64817	2.32771	2.89429	3.08353	3.18951	3.19184	3.21194
2.33335	1.84198	2.32486	2.89275	3.08353	3.18951	3.19146	3.21083
2.33335	1.31911	2.32486	2.8912	3.08154	3.18912	3.19107	3.21009
2.33053	2.24682	2.32486	2.88965	3.07903	3.18912	3.19029	3.20971
2.33053	2.18441	2.32486	2.88809	3.07852	3.18795	3.1899	3.20971
2.33053	2.24338	2.32486	2.88809	3.07751	3.18756	3.18951	3.20971
2.32771	1.91387	2.32199	2.88731	3.0765	3.18756	3.18834	3.20822
2.32771	2.29835	2.32199	2.88652	3.076	3.18598	3.18795	3.20785
2.32771	2.78844	2.32199	2.88652	3.07498	3.1848	3.18756	3.20785
2.32771	2.0461	2.32199	2.88574	3.07294	3.18441	3.18716	3.20747
2.32771	2.25696	2.32199	2.88259	3.07192	3.18401	3.18677	3.2071
2.32771	2.19609	2.31911	2.88021	3.07038	3.18362	3.1852	3.2071
2.32771	2.30438	2.31911	2.87941	3.06936	3.18282	3.1852	3.20597
2.32771	2.19992	2.31911	2.87861	3.06884	3.18203	3.1848	3.20522
2.32771	2.30438	2.31911	2.87861	3.06574	3.18203	3.1848	3.20447
2.32771	2.13424	2.31911	2.87782	3.0647	3.18203	3.18362	3.20409
2.32771	2.10206	2.31911	2.87701	3.06366	3.18163	3.18362	3.20371
2.32486	1.62014	2.3162	2.87621	3.06314	3.18124	3.18243	3.20334
2.32486	1.90644	2.3162	2.8746	3.06262	3.18044	3.18243	3.20296
2.32486	1.57438	2.3162	2.8738	3.06262	3.17924	3.18203	3.2022
2.32486	1.66153	2.3162	2.87299	3.06157	3.17804	3.18203	3.20106
2.32486	1.7228	2.3162	2.87218	3.06157	3.17644	3.18203	3.20068
2.32486	1.81511	2.31328	2.87218	3.06052	3.17523	3.18124	3.20068
2.32486	1.44405	2.31328	2.87137	3.06052	3.17483	3.18044	3.19992
2.32486	1.96256	2.31328	2.87056	3.05999	3.17442	3.17964	3.19992
2.32486	2.39587	2.31328	2.87056	3.05947	3.17361	3.17884	3.19916
2.32199	2.1642	2.31328	2.86893	3.05683	3.17321	3.17684	3.19916
2.32199	2.38605	2.31328	2.86893	3.0563	3.1728	3.17684	3.19839
2.32199	1.88338	2.31328	2.86729	3.0563	3.1724	3.17644	3.19839
2.32199	1.95593	2.31328	2.86647	3.05577	3.17159	3.17483	3.19763
2.32199	1.55799	2.31328	2.86647	3.05364	3.17118	3.17361	3.19725
2.32199	2.06209	2.31033	2.86565	3.05257	3.17036	3.17321	3.19609
2.32199	2.19223	2.31033	2.864	3.05204	3.16873	3.1724	3.19571
2.32199	2.1115	2.31033	2.86317	3.04989	3.16791	3.17199	3.19494
2.31911	2.26687	2.31033	2.86317	3.04881	3.16709	3.17159	3.19455
2.31911	2.29223	2.31033	2.86235	3.04827	3.16668	3.17118	3.1934
2.31911	2.34167	2.31033	2.86235	3.04773	3.16668	3.17118	3.1934
2.31911	2.56462	2.31033	2.86235	3.04773	3.16586	3.17077	3.19301
2.31911	1.79623	2.31033	2.86235	3.04773	3.16544	3.16996	3.19262
2.3162	2.03511	2.31033	2.86152	3.04719	3.16503	3.16955	3.19262
2.3162	2.59326	2.30737	2.85985	3.04502	3.16296	3.16914	3.19223
2.3162	2.02951	2.30737	2.85818	3.04338	3.16296	3.16873	3.19223
2.3162	2.45051	2.30737	2.85567	3.04284	3.16088	3.16873	3.19223
2.3162	2.34984	2.30737	2.85567	3.04119	3.16088	3.1675	3.19107
2.3162	2.13865	2.30737	2.85567	3.04009	3.16005	3.16668	3.19107
2.31328	1.96256	2.30737	2.85229	3.04009	3.15963	3.16627	3.19068
2.31328	2.0461	2.30737	2.85229	3.03954	3.15837	3.16586	3.19029
2.31328	2.03511	2.30737	2.84716	3.03733	3.15795	3.16462	3.1899
2.31328	2.01808	2.30737	2.84544	3.03678	3.15754	3.16338	3.18951
2.31328	2.05683	2.30737	2.84544	3.03567	3.15712	3.16296	3.18795
2.31328	2.07243	2.30737	2.84544	3.03567	3.15627	3.16255	3.18795
2.31328	1.82426	2.30438	2.84458	3.03511	3.15585	3.16213	3.18638
2.31033		2.30438	2.84372	3.03511	3.15585	3.1613	3.1852
2.31033	2.19609	2.30438	2.84372	3.03455	3.15585	3.16047	3.1852
2.31033	2.81047	2.30438	2.84199	3.03455	3.15543	3.15963	3.1848
2.31033	2.0924	2.30438	2.84199	3.03455	3.15374	3.15963	3.18441
2.31033	1.85902	2.30438	2.84199	3.03399	3.15332	3.15879	3.18322
2.31033	2.29223	2.30438	2.84111	3.03399	3.15332	3.15795	3.18322
2.31033	2.07751	2.30138	2.84024	3.03232	3.15204	3.15795	3.18322
2.31033	2.14302	2.30138	2.84024	3.03232	3.15119	3.15712	3.18243
2.31033	2.45688	2.30138	2.84024	3.02951	3.14991	3.15627	3.18243
2.31033	1.96256	2.30138	2.8385	3.02951	3.14905	3.15585	3.18203
2.31033	2.15585	2.30138	2.83762	3.02894	3.14862	3.15585	3.18203
2.31033	1.95593	2.30138	2.83762	3.02838	3.14862	3.15543	3.18203
2.31033	2.84631	2.30138	2.83674	3.02781	3.14777	3.15543	3.18203
2.30737	2.16832	2.29835	2.83586	3.02724	3.14734	3.15501	3.18163
2.30737	2.43082	2.29835	2.83586	3.02724	3.14691	3.15289	3.18044
2.30737	2.27012	2.29835	2.83498	3.02554	3.14604	3.15119	3.17964
2.30737	2.82426	2.29835	2.8341	3.0244	3.14518	3.15034	3.17804
2.30737	1.98811	2.29835	2.83232	3.0244	3.14432	3.15034	3.17724
2.30737	1.54096	2.29835	2.83232	3.02383	3.14302	3.15034	3.17684
2.30737	1.94236	2.29835	2.83143	3.02326	3.14302	3.14991	3.17644
2.30438	2.03511	2.29835	2.83054	3.02268	3.14258	3.14991	3.17523
2.30438	1.85902	2.29835	2.82965	3.02211	3.14084	3.14691	3.17402
2.30438	2.01808	2.29835	2.82965	3.02096	3.14084	3.14604	3.17361
2.30138	1.9492	2.29835	2.82965	3.02039	3.13953	3.14604	3.1724
2.30138	2.29223	2.2953	2.82786	3.01981	3.13953	3.14561	3.17199
2.30138	2.32771	2.2953	2.82786	3.01981	3.13821	3.14561	3.17118
2.30138	2.1115	2.2953	2.82606	3.01808	3.13733	3.14475	3.17036
2.30138	2.2222	2.29223	2.82335	3.01808	3.13645	3.14215	3.16996
2.30138	2.27335	2.29223	2.82244	3.01808	3.13645	3.14171	3.16996
2.30138	2.15162	2.29223	2.82244	3.0175	3.13645	3.14084	3.16914
2.30138	2.46935	2.29223	2.82153	3.0175	3.13601	3.14084	3.16832
2.30138	1.98186	2.29223	2.82153	3.01692	3.13557	3.13996	3.16832
2.30138	2.35786	2.29223	2.82062	3.01634	3.13557	3.13953	3.16791
2.30138	2.15585	2.29223	2.81971	3.01575	3.13468	3.13953	3.16668
2.30138	2.62731	2.29223	2.81971	3.01517	3.13468	3.13909	3.16668
2.30138	2.12529	2.28914	2.81696	3.01459	3.13424	3.13865	3.16586
2.29835	2.00634	2.28914	2.81696	3.01459	3.13335	3.13865	3.16503
2.29835	0.444045	2.28914	2.81604	3.014	3.13335	3.13821	3.1642
2.29835	2.27655	2.28914	2.81511	3.01342	3.13335	3.13821	3.16296
2.29835	2.5948	2.28914	2.81511	3.01225	3.13335	3.13821	3.16296
2.29835	2.37346	2.28914	2.81419	3.01107	3.13291	3.13777	3.16213
2.29835	2.18834	2.28603	2.81326	3.00871	3.13246	3.13601	3.16088
2.29835	2.12529	2.28603	2.81233	3.00812	3.13246	3.13601	3.16005
2.29835	2.19992	2.28603	2.8114	3.00812	3.13157	3.13557	3.15921
2.29835	2.0875	2.28603	2.80953	3.00753	3.13157	3.13513	3.15879
2.29835	1.98186	2.28603	2.80953	3.00634	3.13113	3.13424	3.15795
2.2953	2.28603	2.28603	2.80293	3.00574	3.12979	3.13335	3.15754
2.2953	2.0924	2.28603	2.80293	3.00574	3.12979	3.13335	3.15712
2.2953	2.62589	2.28603	2.80198	3.00455	3.12934	3.13202	3.15669
2.2953	1.98811	2.28603	2.79815	3.00455	3.12889	3.13023	3.15627
2.2953	1.96256	2.28603	2.79719	3.00395	3.12889	3.12889	3.15585
2.2953	2.53747	2.28603	2.79623	3.00215	3.12799	3.12754	3.15585
2.2953	1.91387	2.28603	2.79623	3.00215	3.12709	3.12529	3.15458
2.29223	2.26359	2.28603	2.79429	3.00035	3.12619	3.12529	3.15416
2.29223	1.89889	2.28603	2.79429	3.00035	3.12574	3.12529	3.15416
2.29223	1.92834	2.28603	2.79332	3.00035	3.12529	3.12483	3.15289
2.29223	2.07243	2.28603	2.79332	2.99974	3.12393	3.12438	3.15247
2.29223	2.38106	2.28603	2.79235	2.99914	3.12347	3.12438	3.15247
2.28914	2.12529	2.28289	2.79137	2.99732	3.12347	3.12347	3.15076
2.28914	2.26359	2.28289	2.78844	2.99671	3.1212	3.12347	3.14905
2.28914	2.15585	2.28289	2.78449	2.9961	3.11982	3.12302	3.14905
2.28914	2.0515	2.28289	2.78449	2.9955	3.11982	3.1212	3.14862
2.28914	2.2222	2.28289	2.78449	2.9955	3.11982	3.12074	3.14777
2.28914	2.15585	2.28289	2.7835	2.99489	3.11982	3.11799	3.14734
2.28914	2.40309	2.28289	2.7825	2.99427	3.11845	3.11753	3.14561
2.28914	2.1068	2.28289	2.7825	2.99427	3.11799	3.11568	3.14561
2.28914	2.24338	2.28289	2.7825	2.99366	3.11799	3.11522	3.14475
2.28914	1.8912	2.28289	2.7815	2.99366	3.11707	3.11475	3.14432
2.28914	1.71122	2.28289	2.7815	2.99366	3.11522	3.11429	3.14432
2.28914	2.26687	2.28289	2.7805	2.99305	3.11522	3.11429	3.14388
2.28914	2.33335	2.28289	2.7795	2.9912	3.11429	3.11197	3.14345
2.28914	2.27655	2.27974	2.7785	2.9912	3.11429	3.11103	3.14302
2.28603	1.77648	2.27974	2.77749	2.98997	3.1129	3.11103	3.14302
2.28603	1.85902	2.27974	2.77749	2.98935	3.11243	3.11056	3.14258
2.28603	2.0924	2.27974	2.77648	2.98935	3.11243	3.11056	3.14084
2.28603	2.59172	2.27974	2.77547	2.98873	3.1115	3.11056	3.13996
2.28603	2.0924	2.27655	2.77344	2.98811	3.11056	3.10775	3.13909
2.28603	2.29223	2.27655	2.77243	2.98811	3.11009	3.10727	3.13865
2.28603		2.27655	2.77038	2.98811	3.11009	3.10727	3.13865
2.28603	2.12074	2.27655	2.76833	2.98749	3.10963	3.10633	3.13777
2.28603	2.07751	2.27655	2.7673	2.98625	3.10963	3.10633	3.13777
2.28289	2.02383	2.27655	2.76626	2.98562	3.10822	3.10586	3.13601
2.28289	1.39829	2.27655	2.76523	2.98375	3.1068	3.10491	3.13557
2.28289	1.50474	2.27655	2.76523	2.98375	3.10586	3.10444	3.13513
2.28289	1.63438	2.27335	2.76419	2.98249	3.10538	3.10396	3.13513
2.28289	2.12074	2.27335	2.76419	2.98186	3.10444	3.10396	3.13291
2.28289	2.23992	2.27335	2.76315	2.9806	3.10349	3.10301	3.13291
2.28289	2.40783	2.27335	2.76315	2.97997	3.10206	3.10301	3.13202
2.27974	1.81511	2.27335	2.76211	2.97997	3.10158	3.10253	3.13068
2.27974	1.55799	2.27335	2.76106	2.9768	3.10062	3.10158	3.13068
2.27974	1.96256	2.27335	2.76002	2.97616	3.09822	3.10062	3.12979
2.27974	2.00634	2.27335	2.76002	2.97616	3.09678	3.10014	3.12979
2.27974	1.92834	2.27335	2.75896	2.97552	3.09581	3.09774	3.12889
2.27974	2.26687	2.27335	2.75896	2.97167	3.09581	3.09774	3.12889
2.27974	2.42405	2.27335	2.75896	2.97103	3.09484	3.09678	3.12844
2.27974	0.444045	2.27335	2.75791	2.97103	3.0924	3.09678	3.12799
2.27974	1.8912	2.27012	2.75474	2.97038	3.09192	3.09581	3.12664
2.27974	1.59017	2.27012	2.75474	2.97038	3.09143	3.09435	3.12619
2.27974	2.14734	2.27012	2.75367	2.96909	3.09143	3.09435	3.12619
2.27974	2.45477	2.27012	2.75261	2.96714	3.09045	3.09338	3.12619
2.27655	2.47747	2.27012	2.75261	2.96649	3.08996	3.09338	3.12483
2.27655	2.42632	2.27012	2.75261	2.96649	3.08996	3.09094	3.12302
2.27655	2.27655	2.27012	2.75047	2.96584	3.08947	3.08996	3.12256
2.27655	2.26359	2.26687	2.7494	2.96453	3.08848	3.08996	3.1212
2.27655	1.57438	2.26687	2.7494	2.96322	3.08799	3.0875	3.12074
2.27655	1.8912	2.26687	2.74616	2.96322	3.0875	3.08651	3.11937
2.27655	2.15162	2.26687	2.74616	2.96256	3.087	3.08253	3.11937
2.27655	1.88338	2.26687	2.74616	2.96256	3.08651	3.08253	3.11891
2.27335	2.34714	2.26687	2.74507	2.96256	3.08651	3.08203	3.11845
2.27335	1.60541	2.26687	2.7429	2.9619	3.08502	3.08154	3.11753
2.27335	2.43305	2.26687	2.7418	2.96058	3.08403	3.08003	3.11707
2.27335	2.27974	2.26687	2.7418	2.96058	3.08203	3.08003	3.11614
2.27335	2.17644	2.26687	2.7418	2.96058	3.08154	3.07903	3.11614
2.27335	1.92834	2.26687	2.74071	2.96058	3.08053	3.07751	3.11522
2.27335	2.38106	2.26359	2.74071	2.95992	3.08053	3.0765	3.11336
2.27335	2.40547	2.26359	2.73961	2.95992	3.08003	3.0765	3.11336
2.27335	1.83321	2.26359	2.73961	2.95926	3.07953	3.076	3.11336
2.27012	2.0875	2.26359	2.73851	2.95793	3.07903	3.07549	3.10963
2.27012	1.7558	2.26359	2.73741	2.95726	3.07802	3.07447	3.10916
2.27012	1.92834	2.26359	2.73519	2.95726	3.07751	3.07396	3.10916
2.27012	2.40309	2.26359	2.73519	2.9566	3.07701	3.07345	3.10916
2.27012	2.13865	2.26359	2.73408	2.9566	3.07701	3.07294	3.10396
2.27012	1.98186	2.26029	2.73297	2.95526	3.07701	3.07294	3.10349
2.27012	2.64952	2.26029	2.73297	2.95392	3.076	3.07192	3.10301
2.27012	1.52323	2.26029	2.73297	2.95325	3.07549	3.07192	3.1011
2.27012	2.14302	2.26029	2.73073	2.95257	3.07549	3.07141	3.09918
2.27012	1.55799	2.26029	2.73073	2.95257	3.07447	3.0709	3.0987
2.27012	2.20747	2.26029	2.73073	2.9519	3.07447	3.06987	3.0987
2.26687	1.74507	2.26029	2.7296	2.9492	3.07447	3.06936	3.09822
2.26687	1.63438	2.26029	2.72848	2.94783	3.07396	3.06936	3.09822
2.26687	2.0515	2.26029	2.72848	2.94715	3.07396	3.06678	3.09822
2.26687	2.26687	2.26029	2.72735	2.94647	3.07345	3.06678	3.09726
2.26687	2.2258	2.26029	2.72508	2.9451	3.07243	3.06626	3.09726
2.26687	2.11614	2.26029	2.7228	2.94442	3.07192	3.06574	3.09678
2.26687	2.43082	2.25696	2.7228	2.94373	3.07141	3.06574	3.09629
2.26359	0.143015	2.25696	2.72051	2.94236	3.0709	3.06366	3.09532
2.26359	2.06209	2.25696	2.72051	2.94236	3.0709	3.06366	3.09387
2.26359	1.99427	2.25696	2.7182	2.94097	3.07038	3.06262	3.09338
2.26359	1.85058	2.25696	2.71705	2.94028	3.07038	3.06209	3.09289
2.26359	2.24682	2.25696	2.71705	2.93959	3.06987	3.05947	3.0924
2.26359	2.33335	2.25696	2.71356	2.93959	3.06987	3.05789	3.0924
2.26359	1.79623	2.25696	2.71356	2.9382	3.06987	3.05683	3.09192
2.26359	2.0924	2.2536	2.71239	2.9375	3.06987	3.05683	3.09192
2.26029	1.78647	2.2536	2.71239	2.93681	3.06936	3.0547	3.09094
2.26029	2.34167	2.2536	2.71122	2.93681	3.06833	3.0547	3.09045
2.26029	2.0875	2.2536	2.70886	2.93681	3.06781	3.05417	3.08996
2.26029	2.38106	2.2536	2.7065	2.93611	3.06522	3.05257	3.08898
2.26029	2.00634	2.2536	2.70531	2.93471	3.06522	3.0515	3.08898
2.26029	1.54096	2.2536	2.70531	2.93471	3.0647	3.0515	3.08898
2.26029	2.23292	2.2536	2.70412	2.93471	3.06314	3.04989	3.08848
2.26029	2.46316	2.2536	2.70412	2.9333	3.06209	3.04989	3.08799
2.25696	2.44187	2.25022	2.70412	2.9333	3.06209	3.04556	3.08799
2.25696	2.20371	2.25022	2.70292	2.9326	3.06209	3.04502	3.0875
2.25696	2.11614	2.25022	2.70172	2.92906	3.06052	3.04393	3.087
2.25696	2.12074	2.25022	2.70172	2.92763	3.06052	3.04393	3.08602
2.25696	1.46523	2.24682	2.70172	2.92692	3.05999	3.04174	3.08552
2.25696	1.44405	2.24682	2.69811	2.9262	3.05999	3.04119	3.08453
2.25696	2.05683	2.24682	2.69811	2.92477	3.05842	3.04064	3.08403
2.25696	2.9333	2.24682	2.6969	2.92333	3.05736	3.03678	3.08353
2.25696	2.40547	2.24682	2.69568	2.92044	3.05736	3.03622	3.08303
2.25696	2.1068	2.24682	2.69568	2.91826	3.0563	3.03567	3.08253
2.25696	2.22938	2.24682	2.69447	2.91753	3.0563	3.03511	3.08203
2.25696	2.13865	2.24682	2.69324	2.91753	3.05524	3.03176	3.08053
2.25696	2.25696	2.24682	2.69202	2.9146	3.05417	3.03119	3.08003
2.25696	1.92834	2.24682	2.69079	2.9146	3.0531	3.02838	3.07953
2.25696	2.25696	2.24682	2.68832	2.9146	3.05204	3.02838	3.07852
2.25696	2.41948	2.24338	2.68832	2.9146	3.0515	3.02838	3.07802
2.2536	2.25022	2.24338	2.68832	2.91387	3.05096	3.02724	3.07751
2.2536	1.68708	2.24338	2.68708	2.91239	3.04989	3.02724	3.07751
2.2536	2.08253	2.24338	2.68708	2.91165	3.04881	3.02611	3.07751
2.2536	3.0547	2.24338	2.68584	2.91091	3.04881	3.02554	3.0765
2.2536	1.14301	2.24338	2.68584	2.91017	3.04719	3.02497	3.07498
2.2536	2.1642	2.24338	2.68459	2.90943	3.04719	3.0244	3.07498
2.2536	2.1115	2.24338	2.68459	2.90868	3.04665	3.0244	3.07447
2.2536	2.33053	2.24338	2.68334	2.90794	3.0461	3.02383	3.07345
2.2536	2.00634	2.24338	2.68209	2.90719	3.04447	3.02326	3.07345
2.2536	2.08253	2.24338	2.68209	2.90719	3.04338	3.02154	3.07192
2.25022	2.28603	2.24338	2.67957	2.90644	3.04229	3.02154	3.0709
2.25022	2.0515	2.24338	2.67831	2.90644	3.04064	3.02096	3.07038
2.25022	2.02951	2.23992	2.67704	2.90494	3.03954	3.02039	3.06833
2.25022	2.07751	2.23992	2.67704	2.90494	3.03733	3.01923	3.06781
2.25022	1.62014	2.23992	2.67704	2.90494	3.03622	3.01923	3.06781
2.25022	2.7296	2.23992	2.67704	2.90419	3.03455	3.01865	3.06729
2.25022	2.53041	2.23992	2.67577	2.90419	3.03399	3.01865	3.06574
2.25022		2.23992	2.67577	2.90344	3.03399	3.01808	3.06418
2.25022	1.31911	2.23992	2.67577	2.90344	3.03344	3.0175	3.06366
2.25022	1.62014	2.23992	2.67193	2.90193	3.03288	3.01692	3.06366
2.25022	2.32771	2.23992	2.67064	2.90041	3.03063	3.01517	3.06209
2.25022	2.05683	2.23992	2.67064	2.90041	3.03063	3.01459	3.05999
2.25022	2.26029	2.23992	2.67064	2.89965	3.03007	3.01459	3.05999
2.25022	1.96909	2.23992	2.66935	2.89813	3.03007	3.01342	3.05947
2.25022	2.34714	2.23644	2.66935	2.89813	3.02951	3.01166	3.05894
2.25022	2.34714	2.23644	2.66935	2.89736	3.02894	3.00989	3.05894
2.25022	1.48544	2.23644	2.66806	2.8966	3.02838	3.0093	3.05894
2.24682		2.23644	2.66676	2.89352	3.02838	3.00693	3.05789
2.24682	1.68708	2.23644	2.66546	2.89275	3.02781	3.00395	3.05789
2.24682	2.2258	2.23644	2.66546	2.89275	3.02668	3.00395	3.05736
2.24682	2.09726	2.23644	2.66415	2.89198	3.02668	3.00395	3.05736
2.24682	1.98186	2.23644	2.66415	2.89198	3.02611	3.00335	3.0563
2.24338	1.28914	2.23292	2.66415	2.8912	3.02611	3.00215	3.05577
2.24338	2.18044	2.23292	2.66284	2.89043	3.02554	3.00155	3.0547
2.24338	2.16832	2.23292	2.66284	2.89043	3.0244	3.00155	3.0547
2.24338	2.35253	2.23292	2.65889	2.88887	3.02383	3.00095	3.05417
2.24338	2.14302	2.23292	2.65623	2.88809	3.02383	3.00095	3.05257
2.24338	2.38106	2.23292	2.65623	2.88731	3.02326	3.00035	3.05204
2.24338	1.37346	2.23292	2.65356	2.88731	3.02154	3.00035	3.05204
2.24338	2.38106	2.23292	2.65222	2.88652	3.02154	2.99914	3.05096
2.24338	2.52862	2.23292	2.65222	2.88652	3.02154	2.99914	3.05096
2.24338	1.95593	2.23292	2.65222	2.88574	3.02039	2.99914	3.05043
2.24338	2.51223	2.22938	2.65087	2.88574	3.02039	2.99853	3.04989
2.24338	2.18834	2.22938	2.64952	2.88417	3.01981	2.99853	3.04881
2.24338	2.18441	2.22938	2.64952	2.88338	3.01923	2.99732	3.04881
2.24338	2.17644	2.22938	2.64952	2.88338	3.01923	2.9961	3.04827
2.24338	2.1068	2.22938	2.64817	2.88259	3.01865	2.9961	3.04827
2.23992	2.01808	2.22938	2.64817	2.88179	3.01808	2.9961	3.04827
2.23992	2.27974	2.22938	2.64681	2.881	3.01692	2.99489	3.04773
2.23992	2.10206	2.22938	2.64681	2.88021	3.01575	2.99366	3.04719
2.23992	2.2953	2.22938	2.64133	2.88021	3.01517	2.99366	3.04665
2.23992	2.22938	2.22938	2.64133	2.88021	3.01342	2.99305	3.04502
2.23992	2.23644	2.2258	2.63994	2.87941	3.01283	2.99243	3.04447
2.23992	1.55799	2.2258	2.63994	2.87782	3.01283	2.99243	3.04338
2.23992	1.09726	2.2258	2.63994	2.87782	3.01166	2.99059	3.04338
2.23992	2.38853	2.2258	2.63994	2.87701	3.01107	2.98935	3.04284
2.23992	1.90644	2.2258	2.63856	2.87701	3.01048	2.98873	3.04284
2.23992	1.92117	2.2258	2.63856	2.87621	3.01048	2.98749	3.04174
2.23992	1.73408	2.2258	2.63856	2.87541	3.00989	2.98687	3.04174
2.23992	2.2222	2.2222	2.63717	2.8746	3.00989	2.98625	3.04174
2.23992	2.48346	2.2222	2.63578	2.8746	3.00693	2.98562	3.04064
2.23992	2.19223	2.2222	2.63578	2.87056	3.00693	2.985	3.03954
2.23992	1.88338	2.2222	2.63438	2.86974	3.00634	2.98437	3.03844
2.23644	2.42632	2.2222	2.63438	2.86974	3.00634	2.98375	3.03844
2.23644	2.80766	2.2222	2.63438	2.86893	3.00634	2.98375	3.03844
2.23644	2.26687	2.2222	2.63297	2.86729	3.00574	2.98312	3.03733
2.23644	2.38356	2.2222	2.63157	2.86729	3.00574	2.98249	3.03733
2.23644	1.92117	2.2222	2.63157	2.86729	3.00515	2.9806	3.03733
2.23644	2.20371	2.2222	2.63015	2.86647	3.00515	2.97997	3.03511
2.23644	2.31033	2.21856	2.63015	2.86483	3.00515	2.97934	3.03511
2.23644	2.00634	2.21856	2.62874	2.86483	3.00455	2.97807	3.03399
2.23644	2.1115	2.21856	2.62874	2.864	3.00395	2.97616	3.03344
2.23644	1.83321	2.21856	2.62874	2.864	3.00275	2.97552	3.03176
2.23644	2.24682	2.21856	2.62874	2.86317	3.00275	2.97424	3.03063
2.23644	2.14734	2.21856	2.62874	2.86317	3.00215	2.9736	3.03063
2.23644	2.19609	2.21856	2.62731	2.86069	3.00035	2.97296	3.03007
2.23644	2.42177	2.21856	2.62731	2.86069	2.99974	2.97232	3.03007
2.23644	1.55799	2.21856	2.62589	2.86069	2.99974	2.97103	3.02781
2.23292	2.1115	2.21856	2.62589	2.85985	2.99914	2.97103	3.02781
2.23292	2.26359	2.21856	2.62589	2.85985	2.99793	2.97103	3.02668
2.23292	2.28603	2.21856	2.62302	2.85818	2.99793	2.97038	3.02497
2.23292	2.61577	2.2149	2.62158	2.85818	2.99793	2.96974	3.02497
2.23292	2.0515	2.2149	2.62014	2.85735	2.99732	2.96714	3.02383
2.23292	2.19223	2.2149	2.62014	2.85482	2.9955	2.96649	3.02326
2.23292	1.78647	2.2149	2.61723	2.85482	2.99305	2.96649	3.02326
2.23292	1.96256	2.2149	2.61723	2.85398	2.99059	2.96518	3.02268
2.23292	2.89198	2.2149	2.61577	2.85313	2.98997	2.96518	3.02211
2.23292	2.6084	2.2149	2.61577	2.85313	2.98997	2.96322	3.02211
2.23292	2.36573	2.2112	2.61284	2.85144	2.98811	2.96322	3.02154
2.22938	2.2112	2.2112	2.61284	2.85144	2.98811	2.9619	3.02096
2.22938	2.13865	2.2112	2.61136	2.85059	2.98749	2.9619	3.02039
2.22938	1.66153	2.2112	2.60988	2.84973	2.98687	2.9619	3.01981
2.22938	2.34441	2.2112	2.60988	2.84973	2.98562	2.96124	3.01981
2.22938	2.45051	2.2112	2.60988	2.84973	2.985	2.96124	3.01923
2.22938	2.26687	2.2112	2.60988	2.84973	2.985	2.95926	3.01865
2.22938	2.51593	2.2112	2.6084	2.84802	2.98437	2.95793	3.01865
2.22938	2.05683	2.2112	2.60691	2.84716	2.98375	2.9566	3.01634
2.22938	1.28914	2.2112	2.60691	2.84631	2.98375	2.95593	3.01634
2.22938	2.06729	2.2112	2.60541	2.84372	2.98312	2.95526	3.01634
2.22938	2.15585	2.20747	2.60391	2.84372	2.9806	2.95459	3.01634
2.22938	1.78647	2.20747	2.60391	2.84285	2.97934	2.95325	3.01575
2.22938	2.3162	2.20747	2.60391	2.84111	2.97934	2.95257	3.01575
2.22938	2.1642	2.20747	2.60241	2.84111	2.97871	2.9519	3.01575
2.22938	2.29223	2.20747	2.6009	2.84111	2.97807	2.94783	3.01517
2.22938	2.17644	2.20747	2.59938	2.84111	2.97616	2.94715	3.01517
2.22938	2.00035	2.20747	2.59938	2.84024	2.97616	2.94647	3.01342
2.22938	2.43968	2.20371	2.59786	2.83937	2.97616	2.94442	3.01342
2.22938	2.17644	2.20371	2.59633	2.83762	2.97489	2.94304	3.01283
2.22938	1.9492	2.20371	2.59633	2.83762	2.97489	2.94304	3.01166
2.22938	2.25022	2.20371	2.5948	2.83674	2.97167	2.94236	3.01166
2.22938		2.20371	2.59326	2.83674	2.97103	2.94166	3.01107
2.22938	2.39344	2.20371	2.59326	2.83674	2.97038	2.94028	3.01048
2.22938	2.27974	2.20371	2.59172	2.83498	2.96974	2.93959	3.00871
2.22938	2.1724	2.20371	2.59172	2.8341	2.96714	2.9389	3.00812
2.22938	2.31328	2.20371	2.59172	2.83321	2.96649	2.93541	3.00753
2.2258	2.29223	2.20371	2.59017	2.83321	2.96649	2.93118	3.00693
2.2258	1.85058	2.20371	2.58862	2.83232	2.96584	2.93047	3.00395
2.2258	2.50095	2.20371	2.58862	2.82965	2.96584	2.92906	3.00395
2.2258	1.81511	2.20371	2.58549	2.82965	2.96518	2.92763	3.00155
2.2258	2.43082	2.20371	2.58235	2.82876	2.96387	2.92763	3.00035
2.2258	2.2222	2.20371	2.58076	2.82876	2.9619	2.9262	2.99914
2.2258	1.78647	2.19992	2.58076	2.82786	2.95992	2.92549	2.99732
2.2258	1.98811	2.19992	2.57918	2.82786	2.95926	2.92549	2.99671
2.2258	1.92117	2.19992	2.57918	2.82696	2.95926	2.92549	2.99489
2.2258	2.29835	2.19992	2.57758	2.82606	2.95793	2.92549	2.99182
2.2258	2.12529	2.19992	2.57598	2.82516	2.95793	2.92549	2.99059
2.2258	1.85902	2.19992	2.57438	2.82516	2.95593	2.92477	2.99059
2.2258	2.02951	2.19992	2.57277	2.82516	2.95526	2.92477	2.98997
2.2258	2.2112	2.19609	2.57115	2.82335	2.95459	2.92405	2.98997
2.2258	1.73408	2.19609	2.57115	2.82335	2.95459	2.92333	2.98873
2.2258	2.20371	2.19609	2.56953	2.82335	2.95325	2.92189	2.98749
2.2258	2.23292	2.19609	2.56626	2.82244	2.95257	2.92044	2.98749
2.2258	2.41948	2.19609	2.56626	2.82244	2.9519	2.91972	2.98749
2.2258	1.93541	2.19609	2.56626	2.82244	2.9519	2.91972	2.98749
2.2258	2.33335	2.19609	2.56462	2.82062	2.94852	2.91899	2.98749
2.2258	2.29223	2.19609	2.56462	2.81971	2.94783	2.91899	2.98687
2.2258	2.33614	2.19609	2.55799	2.81971	2.94579	2.91899	2.98687
2.2222	2.1068	2.19609	2.55632	2.81879	2.9451	2.91753	2.98687
2.2222	2.30737	2.19609	2.55632	2.81879	2.9451	2.9168	2.98562
2.2222	2.17644	2.19609	2.55632	2.81879	2.9451	2.91607	2.98562
2.2222	2.3709	2.19609	2.55464	2.81511	2.9451	2.91534	2.98562
2.2222	2.25696	2.19609	2.55464	2.8114	2.94442	2.9146	2.985
2.2222	1.81511	2.19223	2.55125	2.81047	2.94442	2.91313	2.98437
2.2222	1.99427	2.19223	2.55125	2.80766	2.94373	2.91313	2.98312
2.2222	2.19223	2.19223	2.55125	2.80766	2.94304	2.91313	2.98186
2.2222	2.05683	2.19223	2.54955	2.80766	2.94236	2.91313	2.98123
2.2222	1.86729	2.19223	2.54785	2.80672	2.94028	2.91165	2.9806
2.2222	1.62014	2.19223	2.54785	2.80672	2.93959	2.91165	2.97871
2.2222	2.20371	2.19223	2.54614	2.80577	2.9389	2.91165	2.97871
2.2222	1.68708	2.19223	2.54441	2.80388	2.9389	2.91091	2.97807
2.2222	2.18441	2.19223	2.54095	2.80198	2.9389	2.91017	2.97807
2.2222	2.62158	2.19223	2.54095	2.80103	2.9389	2.90943	2.97552
2.2222	2.1068	2.18834	2.54095	2.80007	2.9375	2.90868	2.9736
2.2222	2.19992	2.18834	2.53921	2.79911	2.9375	2.90494	2.9736
2.2222	2.43305	2.18834	2.53921	2.79911	2.93681	2.90419	2.9736
2.2222	2.43968	2.18834	2.53921	2.79911	2.93681	2.90117	2.97296
2.2222	2.00035	2.18834	2.53747	2.79911	2.93611	2.90117	2.97232
2.21856	2.05683	2.18834	2.53571	2.79623	2.93541	2.90041	2.97232
2.21856	1.46523	2.18834	2.53571	2.79623	2.93471	2.89889	2.97167
2.21856	2.43748	2.18834	2.53395	2.79137	2.934	2.89889	2.97167
2.21856	2.49132	2.18834	2.53395	2.7904	2.934	2.89429	2.97167
2.21856	2.7228	2.18834	2.53395	2.7904	2.9326	2.8912	2.97103
2.21856	2.23292	2.18441	2.53218	2.78942	2.9326	2.89043	2.97038
2.21856	2.40783	2.18441	2.53218	2.78844	2.93189	2.88965	2.97038
2.21856	2.1115	2.18441	2.53041	2.78745	2.93189	2.88809	2.96974
2.21856	2.0461	2.18441	2.53041	2.78647	2.93047	2.88652	2.96909
2.21856	2.45688	2.18441	2.52862	2.78449	2.93047	2.88574	2.96909
2.21856	1.89889	2.18441	2.52862	2.7835	2.92835	2.88495	2.96909
2.21856	2.4673	2.18441	2.52683	2.7825	2.92692	2.88417	2.96844
2.21856	2.31033	2.18441	2.52503	2.7825	2.92692	2.88417	2.96714
2.21856	0.620136	2.18441	2.52323	2.7825	2.9262	2.88338	2.96649
2.21856	2.01225	2.18441	2.52323	2.7805	2.92477	2.88338	2.96518
2.21856	1.46523	2.18441	2.52141	2.7785	2.92405	2.88338	2.96453
2.21856	1.77648	2.18044	2.52141	2.77648	2.92333	2.88259	2.96453
2.21856	2.33614	2.18044	2.52141	2.77648	2.92261	2.881	2.96322
2.21856	2.04064	2.18044	2.51959	2.77446	2.92189	2.87861	2.96256
2.2149	2.02383	2.18044	2.51776	2.77344	2.92189	2.87701	2.9619
2.2149	2.03511	2.18044	2.51776	2.77243	2.92189	2.8746	2.9619
2.2149	2.50285	2.18044	2.51593	2.77243	2.92117	2.8746	2.96058
2.2149	1.59017	2.18044	2.51593	2.77243	2.91972	2.8738	2.95992
2.2149	2.16832	2.18044	2.51593	2.76936	2.91899	2.87137	2.95992
2.2149	2.01808	2.18044	2.51223	2.76936	2.91826	2.87137	2.95926
2.2149	1.7558	2.17644	2.51223	2.76833	2.91607	2.86974	2.95926
2.2149	2.43748	2.17644	2.51037	2.76626	2.91607	2.86893	2.95926
2.2149	1.60541	2.17644	2.51037	2.76523	2.91165	2.86893	2.95926
2.2149	2.36312	2.17644	2.50474	2.76523	2.91165	2.86811	2.95859
2.2149	3.02951	2.17644	2.50285	2.76315	2.91165	2.86729	2.95859
2.2112	2.08253	2.17644	2.50095	2.76315	2.91091	2.86729	2.95859
2.2112	2.16005	2.17644	2.49904	2.76315	2.91091	2.86647	2.95859
2.2112	2.01225	2.17644	2.49712	2.76211	2.91017	2.86647	2.95859
2.2112	1.25696	2.17644	2.49712	2.76106	2.91017	2.86647	2.95859
2.2112	2.41253	2.17644	2.4952	2.76002	2.90943	2.86483	2.95793
2.2112	2.09726	2.17644	2.49326	2.76002	2.90868	2.86483	2.95793
2.2112		2.17644	2.49326	2.76002	2.90868	2.86483	2.95793
2.2112	1.46523	2.17644	2.49326	2.75896	2.90719	2.864	2.95726
2.2112	1.73408	2.17644	2.49132	2.75896	2.90719	2.864	2.9566
2.2112	2.32199	2.1724	2.48937	2.75791	2.90719	2.86152	2.95526
2.20747	2.02951	2.1724	2.48937	2.7558	2.90644	2.8565	2.95526
2.20747	1.9492	2.1724	2.48937	2.75367	2.90569	2.85567	2.95526
2.20747	2.14302	2.1724	2.48937	2.75154	2.90569	2.85567	2.95459
2.20747	2.18441	2.1724	2.48937	2.75047	2.90569	2.85398	2.95392
2.20747	2.18441	2.1724	2.48937	2.74832	2.90344	2.85313	2.95392
2.20747	2.10206	2.1724	2.48937	2.74724	2.90268	2.85144	2.95123
2.20747	2.33335	2.1724	2.48544	2.74724	2.90268	2.85144	2.95123
2.20747	2.19609	2.1724	2.48346	2.74724	2.90117	2.84888	2.95055
2.20371	2.45477	2.1724	2.48346	2.74616	2.90041	2.84802	2.94987
2.20371	1.57438	2.1724	2.48346	2.74507	2.90041	2.84802	2.94987
2.20371	1.96909	2.16832	2.48346	2.7429	2.90041	2.84716	2.9492
2.20371	2.29835	2.16832	2.48346	2.7418	2.89965	2.84631	2.94715
2.20371	1.81511	2.16832	2.48147	2.73741	2.89965	2.84544	2.94647
2.20371	2.30138	2.16832	2.48147	2.7363	2.89889	2.84458	2.94579
2.20371	2.2536	2.16832	2.47947	2.7363	2.89813	2.84372	2.94579
2.20371	2.56462	2.16832	2.47947	2.7363	2.89813	2.84199	2.94579
2.20371	1.7228	2.16832	2.47947	2.7363	2.89736	2.84199	2.9451
2.20371	1.80577	2.16832	2.47747	2.73519	2.89736	2.84199	2.9451
2.20371	2.14302	2.16832	2.47747	2.73519	2.89583	2.84199	2.94442
2.20371	2.54441	2.16832	2.47747	2.73408	2.89275	2.83937	2.94373
2.20371	1.57438	2.16832	2.47747	2.73297	2.8912	2.8385	2.94304
2.19992	2.2222	2.16832	2.47545	2.73185	2.89043	2.83762	2.94304
2.19992	2.72508	2.16832	2.47545	2.73185	2.89043	2.83586	2.94236
2.19992	1.46523	2.16832	2.47343	2.73073	2.89043	2.83586	2.94166
2.19992	2.16005	2.16832	2.47343	2.72508	2.88965	2.83498	2.94097
2.19992	2.44405	2.1642	2.47343	2.72394	2.88887	2.83498	2.93959
2.19992	2.18044	2.1642	2.46935	2.72394	2.88809	2.8341	2.93959
2.19992	2.02951	2.1642	2.46935	2.72394	2.88731	2.83321	2.9389
2.19992	1.96909	2.1642	2.4673	2.72394	2.88652	2.83321	2.9375
2.19992	2.05683	2.1642	2.4673	2.7228	2.88652	2.83232	2.93681
2.19992	1.85902	2.1642	2.46523	2.7228	2.88574	2.83143	2.93611
2.19609	2.04064	2.1642	2.46523	2.7228	2.88338	2.83054	2.93611
2.19609	2.34714	2.1642	2.46523	2.7228	2.88338	2.83054	2.93541
2.19609	2.52141	2.1642	2.46316	2.72165	2.88259	2.83054	2.934
2.19609	1.54096	2.1642	2.46316	2.72051	2.88259	2.82965	2.9333
2.19609	2.03511	2.1642	2.46316	2.72051	2.88259	2.82965	2.93189
2.19609	2.26687	2.16005	2.46316	2.72051	2.88179	2.82876	2.92977
2.19609	2.2149	2.16005	2.46108	2.71936	2.88179	2.82876	2.92906
2.19609	2.33614	2.16005	2.45899	2.71936	2.881	2.82876	2.92835
2.19609	2.1115	2.16005	2.45899	2.7182	2.881	2.82786	2.92835
2.19609	1.87541	2.16005	2.45899	2.71705	2.87941	2.82786	2.92835
2.19609	1.81511	2.16005	2.45688	2.71705	2.87941	2.82786	2.92763
2.19223	1.84198	2.16005	2.45688	2.71705	2.87941	2.82696	2.92763
2.19223	2.00035	2.16005	2.45688	2.71589	2.87861	2.82696	2.92692
2.19223	2.20371	2.16005	2.45477	2.71239	2.87621	2.82696	2.9262
2.19223	2.6084	2.16005	2.45477	2.71239	2.8746	2.82606	2.92549
2.19223	2.03511	2.16005	2.45264	2.71122	2.87218	2.82516	2.92549
2.19223	2.06209	2.16005	2.45264	2.71122	2.87218	2.82516	2.92477
2.19223	2.26359	2.16005	2.45264	2.71122	2.87137	2.82516	2.92333
2.19223	1.99427	2.16005	2.45051	2.7065	2.87137	2.82426	2.92261
2.19223	2.30438	2.16005	2.44837	2.70531	2.87056	2.82426	2.92189
2.19223	2.25022	2.16005	2.44837	2.70412	2.86811	2.82335	2.92044
2.18834	2.41717	2.16005	2.44837	2.70292	2.86811	2.82153	2.91753
2.18834	2.24682	2.15585	2.44621	2.70172	2.86565	2.82153	2.91753
2.18834	1.80577	2.15585	2.44405	2.70172	2.86483	2.81971	2.9168
2.18834	2.59017	2.15585	2.44405	2.70052	2.864	2.81971	2.9168
2.18834	2.16005	2.15585	2.43968	2.70052	2.86317	2.81879	2.9168
2.18834	1.80577	2.15585	2.43968	2.70052	2.85985	2.81879	2.91534
2.18834	2.40309	2.15585	2.43748	2.70052	2.85902	2.81511	2.91534
2.18834	2.31911	2.15585	2.43748	2.69932	2.85818	2.81419	2.9146
2.18834	2.58549	2.15585	2.43527	2.69324	2.85735	2.81419	2.91387
2.18834	2.18441	2.15585	2.43305	2.69324	2.8565	2.81419	2.91387
2.18834	2.43748	2.15585	2.43305	2.69324	2.85567	2.8114	2.91239
2.18834	2.4673	2.15585	2.43305	2.69202	2.85482	2.80953	2.91239
2.18834	2.53571	2.15585	2.43305	2.69202	2.85482	2.80577	2.91165
2.18834	2.22938	2.15162	2.43082	2.69202	2.85313	2.80483	2.91165
2.18441	1.83321	2.15162	2.43082	2.68956	2.85229	2.80198	2.91091
2.18441	2.27655	2.15162	2.43082	2.68832	2.85229	2.79911	2.91091
2.18441	2.31911	2.15162	2.43082	2.68832	2.85144	2.79815	2.90943
2.18441	2.43968	2.15162	2.43082	2.68832	2.84973	2.79623	2.90943
2.18441	2.6427	2.15162	2.42857	2.68832	2.84973	2.79623	2.90868
2.18441	2.01225	2.15162	2.42857	2.68708	2.84802	2.79623	2.90719
2.18441	2.36312	2.15162	2.42857	2.68584	2.84802	2.79526	2.90719
2.18441	2.0515	2.15162	2.42632	2.68459	2.84716	2.79429	2.90719
2.18441	2.30138	2.15162	2.42632	2.68459	2.84631	2.79137	2.90569
2.18441	2.33053	2.15162	2.42405	2.68334	2.84544	2.7904	2.90419
2.18441	1.83321	2.15162	2.42177	2.68209	2.84458	2.7904	2.90193
2.18441	2.26029	2.15162	2.42177	2.68083	2.84285	2.78942	2.90193
2.18441	2.33614	2.14734	2.41948	2.68083	2.84199	2.78844	2.90193
2.18441	2.29835	2.14734	2.41948	2.68083	2.84199	2.7835	2.90117
2.18441	2.53395	2.14734	2.41717	2.67957	2.84111	2.7805	2.90117
2.18441	2.00634	2.14734	2.41717	2.67957	2.84024	2.7785	2.90041
2.18044	2.26687	2.14734	2.41717	2.67831	2.83937	2.77547	2.90041
2.18044	2.45899	2.14734	2.41486	2.67577	2.83937	2.77547	2.89889
2.18044	2.24682	2.14734	2.41486	2.67577	2.8385	2.77446	2.89736
2.18044	2.29835	2.14734	2.41253	2.67449	2.83498	2.77446	2.89736
2.18044	2.47343	2.14734	2.41253	2.67449	2.83498	2.77446	2.8966
2.18044	2.09726	2.14734	2.41019	2.67449	2.83498	2.77446	2.89583
2.18044	2.16005	2.14734	2.41019	2.67321	2.83321	2.77344	2.89506
2.18044	2.31911	2.14302	2.41019	2.67193	2.83143	2.77344	2.89429
2.18044	2.59786	2.14302	2.40783	2.67193	2.83143	2.77038	2.89429
2.18044	2.35253	2.14302	2.40547	2.67193	2.83143	2.77038	2.89429
2.18044	2.10206	2.14302	2.40547	2.66935	2.83054	2.76936	2.89352
2.18044	2.49904	2.14302	2.40547	2.66935	2.82965	2.76936	2.89352
2.18044	2.30438	2.14302	2.40309	2.66546	2.82876	2.76833	2.89198
2.18044	1.39829	2.14302	2.40309	2.66546	2.82876	2.7673	2.89198
2.18044	2.68459	2.13865	2.40069	2.66415	2.82876	2.7673	2.89198
2.18044	1.54096	2.13865	2.39829	2.66415	2.82786	2.7673	2.89198
2.17644	2.00035	2.13865	2.39829	2.66284	2.82786	2.7673	2.89043
2.17644	2.2222	2.13865	2.39829	2.66284	2.82786	2.76419	2.89043
2.17644	1.59017	2.13865	2.39587	2.66153	2.82696	2.75896	2.89043
2.17644	2.16005	2.13865	2.39344	2.66153	2.82696	2.75791	2.88965
2.17644	2.26687	2.13865	2.39344	2.66153	2.82696	2.75791	2.88731
2.17644	2.15585	2.13424	2.39344	2.65889	2.82696	2.75791	2.88731
2.17644	1.80577	2.13424	2.39344	2.65889	2.82606	2.75791	2.88495
2.17644	2.33335	2.13424	2.39099	2.65889	2.82516	2.75686	2.88495
2.17644	2.35786	2.13424	2.39099	2.65623	2.82516	2.75367	2.88417
2.17644	2.37854	2.13424	2.39099	2.65623	2.82426	2.75367	2.88338
2.17644	1.64817	2.13424	2.39099	2.65623	2.82335	2.75261	2.88338
2.17644	2.06729	2.13424	2.38853	2.6549	2.82335	2.75261	2.88259
2.17644	2.12074	2.13424	2.38853	2.65356	2.82335	2.75047	2.88259
2.17644	1.28914	2.13424	2.38853	2.65356	2.82244	2.7494	2.88259
2.17644	2.3552	2.13424	2.38853	2.65222	2.82153	2.74724	2.881
2.17644	1.96909	2.12979	2.38605	2.64952	2.82062	2.74724	2.87941
2.1724	2.80388	2.12979	2.38605	2.64817	2.82062	2.74616	2.87701
2.1724	1.69932	2.12979	2.38605	2.64407	2.82062	2.74507	2.87701
2.1724	1.89889	2.12979	2.38356	2.64407	2.81971	2.74507	2.87621
2.1724	1.87541	2.12979	2.38356	2.64133	2.81971	2.74399	2.8738
2.1724	1.76626	2.12979	2.38106	2.63994	2.81971	2.7429	2.87299
2.1724	2.35253	2.12979	2.37854	2.63994	2.81879	2.7418	2.87218
2.1724	2.44405	2.12979	2.37601	2.63856	2.81604	2.7418	2.87218
2.1724	2.1068	2.12529	2.37601	2.63856	2.81419	2.74071	2.87137
2.1724	1.63438	2.12529	2.37601	2.63856	2.81419	2.73961	2.87137
2.1724	2.27974	2.12529	2.37601	2.63856	2.81326	2.73961	2.87056
2.1724	1.92117	2.12529	2.37346	2.63717	2.81233	2.73851	2.87056
2.1724	3.01517	2.12529	2.37346	2.63578	2.81233	2.73851	2.86974
2.1724	1.83321	2.12529	2.37346	2.63578	2.8114	2.73741	2.86974
2.1724	2.17644	2.12529	2.37346	2.63438	2.8114	2.7363	2.86974
2.1724	2.05683	2.12529	2.3709	2.63438	2.8114	2.73519	2.86893
2.1724	2.0875	2.12529	2.3709	2.63297	2.8114	2.73519	2.86647
2.1724	2.24682	2.12529	2.3709	2.63015	2.8114	2.73408	2.864
2.1724	2.24682	2.12529	2.36832	2.62874	2.8114	2.73297	2.86317
2.1724	2.16832	2.12074	2.36832	2.62731	2.81047	2.73185	2.86317
2.16832	2.18834	2.12074	2.36832	2.62731	2.81047	2.73073	2.86317
2.16832	2.03511	2.12074	2.36573	2.62589	2.81047	2.73073	2.86235
2.16832	1.76626	2.12074	2.36573	2.62446	2.80953	2.7296	2.86235
2.16832	2.10206	2.12074	2.36573	2.62302	2.8086	2.7296	2.85985
2.16832	2.2112	2.12074	2.36573	2.62014	2.80766	2.72848	2.85902
2.16832	2.15585	2.12074	2.36573	2.62014	2.80672	2.72621	2.8565
2.16832	2.22938	2.12074	2.36312	2.62014	2.80577	2.72394	2.85567
2.16832	2.32771	2.12074	2.36312	2.61869	2.80483	2.72394	2.85567
2.16832	2.26029	2.12074	2.36312	2.61723	2.80388	2.7228	2.85313
2.16832	2.07243	2.12074	2.36312	2.61577	2.80293	2.7228	2.85229
2.16832	2.07751	2.12074	2.36312	2.61577	2.80103	2.72165	2.85144
2.1642	2.26687	2.11614	2.36312	2.61431	2.80007	2.72165	2.85144
2.1642	2.16832	2.11614	2.3605	2.61136	2.80007	2.72051	2.85059
2.1642	2.24338	2.11614	2.3605	2.60988	2.80007	2.71936	2.84973
2.1642	1.9492	2.11614	2.3605	2.60988	2.79815	2.71705	2.84973
2.1642	2.11614	2.11614	2.35786	2.6084	2.79815	2.71705	2.84888
2.1642	2.33335	2.11614	2.35786	2.6084	2.79719	2.71472	2.84716
2.1642	2.51593	2.11614	2.35786	2.60541	2.79719	2.71472	2.84716
2.1642	2.3162	2.11614	2.35786	2.60541	2.79623	2.71472	2.84716
2.1642	2.31911	2.11614	2.3552	2.60391	2.79623	2.71472	2.84716
2.16005	1.76626	2.1115	2.3552	2.60241	2.79623	2.71239	2.84631
2.16005	2.20371	2.1115	2.3552	2.60241	2.79429	2.71122	2.84544
2.16005	2.07751	2.1115	2.35253	2.60241	2.79429	2.70886	2.84458
2.16005	1.59017	2.1115	2.35253	2.6009	2.79235	2.70768	2.84458
2.16005	2.46523	2.1115	2.35253	2.6009	2.79137	2.70768	2.84458
2.16005	2.36312	2.1115	2.34984	2.59786	2.79137	2.70052	2.84372
2.16005	1.84198	2.1115	2.34984	2.59633	2.7904	2.70052	2.84372
2.16005	2.01808	2.1115	2.34441	2.59633	2.78942	2.69932	2.84111
2.16005	1.69932	2.1115	2.34441	2.59326	2.78647	2.6969	2.84024
2.15585	1.88338	2.1115	2.34167	2.58862	2.78449	2.69568	2.8385
2.15585	2.35253	2.1115	2.34167	2.58862	2.78449	2.69447	2.8385
2.15585	1.99427	2.1115	2.33891	2.58706	2.7835	2.69324	2.8385
2.15585	2.1068	2.1115	2.33891	2.58549	2.7795	2.69324	2.8385
2.15585	1.96909	2.1115	2.33891	2.58549	2.7785	2.69202	2.83762
2.15585	2.28914	2.1115	2.33614	2.58392	2.7785	2.68708	2.83498
2.15585	1.83321	2.1068	2.33614	2.58392	2.7785	2.68584	2.83498
2.15585	1.82426	2.1068	2.33614	2.58235	2.77648	2.68459	2.8341
2.15585	1.90644	2.1068	2.33335	2.58235	2.77547	2.68459	2.83321
2.15585	2.41486	2.1068	2.33335	2.58076	2.77547	2.68334	2.83321
2.15162	2.03511	2.1068	2.33335	2.57918	2.77344	2.68334	2.83232
2.15162	1.90644	2.1068	2.33335	2.57918	2.77243	2.68083	2.83143
2.15162	2.16005	2.1068	2.33053	2.57918	2.77243	2.68083	2.83054
2.15162	2.13865	2.1068	2.33053	2.57918	2.77243	2.67957	2.83054
2.15162	2.15162	2.1068	2.33053	2.57758	2.77038	2.67704	2.82965
2.15162	1.7228	2.1068	2.32771	2.57598	2.76936	2.67577	2.82965
2.15162	2.02383	2.1068	2.32771	2.57438	2.76833	2.67449	2.82786
2.15162	2.19992	2.1068	2.32771	2.57438	2.7673	2.67321	2.82786
2.15162	2.0875	2.1068	2.32771	2.57277	2.7673	2.67193	2.82606
2.15162	1.37346	2.1068	2.32486	2.57277	2.7673	2.67064	2.82606
2.15162	1.7558	2.1068	2.32486	2.57277	2.76626	2.66935	2.82426
2.15162	1.97552	2.1068	2.32199	2.56462	2.76419	2.66935	2.82426
2.15162	2.27335	2.1068	2.31911	2.56297	2.76315	2.66546	2.82426
2.15162	1.98811	2.1068	2.31911	2.56297	2.76315	2.66153	2.82335
2.14734	1.83321	2.10206	2.3162	2.56132	2.76315	2.66153	2.81971
2.14734	2.38356	2.10206	2.3162	2.56132	2.76211	2.66021	2.81971
2.14734	2.33335	2.10206	2.31328	2.55799	2.75896	2.66021	2.81971
2.14734	1.55799	2.10206	2.31328	2.55799	2.75791	2.65889	2.81879
2.14734	2.19992	2.10206	2.31328	2.55632	2.75791	2.65756	2.81696
2.14734	1.60541	2.10206	2.31328	2.55464	2.75686	2.65756	2.81604
2.14734	2.29835	2.10206	2.31328	2.55295	2.75686	2.65756	2.81511
2.14734	2.22938	2.10206	2.31328	2.55125	2.75474	2.6549	2.81511
2.14734	2.27655	2.10206	2.31328	2.55125	2.75261	2.65222	2.81233
2.14734	1.96256	2.10206	2.31033	2.55125	2.75261	2.65087	2.81233
2.14734	2.09726	2.10206	2.31033	2.54955	2.75261	2.65087	2.8114
2.14734	1.93541	2.10206	2.31033	2.54614	2.75047	2.64952	2.80953
2.14734	1.52323	2.09726	2.30737	2.54614	2.7494	2.64952	2.80953
2.14734	1.77648	2.09726	2.30737	2.54441	2.74832	2.64817	2.80953
2.14734	1.54096	2.09726	2.30737	2.54269	2.74724	2.64817	2.80953
2.14302	2.44621	2.09726	2.30438	2.54269	2.74724	2.64681	2.80953
2.14302	2.18441	2.09726	2.30438	2.53921	2.74507	2.64544	2.8086
2.14302	2.13865	2.09726	2.30138	2.53747	2.74399	2.64407	2.80483
2.14302	1.7228	2.09726	2.30138	2.53747	2.74399	2.63994	2.79911
2.14302	1.94236	2.09726	2.30138	2.53571	2.7429	2.63717	2.79815
2.14302	2.1068	2.0924	2.30138	2.53395	2.73961	2.63717	2.79719
2.14302	2.57758	2.0924	2.30138	2.53218	2.73961	2.63578	2.79719
2.14302	1.25696	2.0924	2.29835	2.53041	2.73851	2.63438	2.79623
2.14302	2.18441	2.0924	2.29835	2.52862	2.73851	2.63438	2.79623
2.14302	2.75474	2.0924	2.2953	2.52683	2.73741	2.63438	2.79623
2.14302	1.98811	2.0924	2.2953	2.52503	2.73741	2.63438	2.79429
2.14302	2.50663	2.0924	2.2953	2.52323	2.73741	2.63157	2.79429
2.14302	2.09726	2.0924	2.2953	2.52323	2.73519	2.63015	2.79429
2.14302	1.81511	2.0875	2.2953	2.52141	2.73519	2.62731	2.79332
2.13865	2.04064	2.0875	2.29223	2.52141	2.73408	2.62731	2.79332
2.13865	1.93541	2.0875	2.29223	2.51959	2.73408	2.62731	2.79137
2.13865	1.44405	2.0875	2.29223	2.51776	2.73297	2.62446	2.78942
2.13865	2.27012	2.0875	2.29223	2.51593	2.73297	2.62158	2.78844
2.13865	2.48147	2.0875	2.29223	2.51037	2.73185	2.62014	2.78745
2.13865	2.35786	2.0875	2.28914	2.50663	2.73185	2.61723	2.78449
2.13865	2.02383	2.0875	2.28914	2.50285	2.73185	2.61723	2.78449
2.13865	2.30737	2.0875	2.28914	2.50095	2.73073	2.61723	2.78449
2.13865	2.39587	2.0875	2.28603	2.4952	2.73073	2.61723	2.78449
2.13865	2.20747	2.0875	2.28603	2.49132	2.7296	2.61431	2.7835
2.13865	2.55125	2.0875	2.28603	2.48937	2.7296	2.61431	2.7815
2.13865	1.55799	2.0875	2.28603	2.48937	2.72848	2.61284	2.7815
2.13865	2.48741	2.0875	2.28289	2.48937	2.72848	2.61136	2.7815
2.13424	2.49904	2.0875	2.28289	2.48937	2.72735	2.61136	2.7805
2.13424	2.1115	2.0875	2.28289	2.48741	2.72621	2.61136	2.7805
2.13424	2.00035	2.08253	2.27974	2.48741	2.72621	2.60988	2.7795
2.13424	2.36573	2.08253	2.27974	2.48346	2.72621	2.6084	2.7795
2.13424	2.07243	2.08253	2.27974	2.48147	2.72394	2.60541	2.7795
2.13424	2.32199	2.08253	2.27655	2.48147	2.7228	2.60241	2.7785
2.13424	2.28289	2.08253	2.27655	2.48147	2.71936	2.6009	2.77749
2.13424	1.97552	2.08253	2.27335	2.47947	2.71936	2.6009	2.77648
2.13424	2.29223	2.08253	2.27335	2.47545	2.7182	2.59938	2.77446
2.13424	2.20747	2.08253	2.27012	2.47343	2.71356	2.59786	2.77344
2.13424	1.87541	2.07751	2.27012	2.47343	2.71356	2.59786	2.7714
2.13424	1.74507	2.07751	2.26687	2.47139	2.71239	2.5948	2.77038
2.13424	2.3552	2.07751	2.26687	2.47139	2.71239	2.5948	2.76833
2.13424	1.68708	2.07751	2.26687	2.46935	2.71122	2.59326	2.76833
2.13424	2.74616	2.07751	2.26687	2.4673	2.71122	2.59326	2.7673
2.12979	0.143015	2.07751	2.26687	2.4673	2.71004	2.59017	2.7673
2.12979	1.99427	2.07751	2.26687	2.46523	2.70886	2.58706	2.76626
2.12979	2.06209	2.07751	2.26029	2.46316	2.70886	2.58235	2.76626
2.12979	2.32771	2.07751	2.26029	2.46108	2.70768	2.58235	2.76523
2.12979	1.99427	2.07751	2.26029	2.46108	2.70768	2.58076	2.76419
2.12979	1.98186	2.07751	2.26029	2.45899	2.70768	2.57918	2.76315
2.12979	1.74507	2.07243	2.25696	2.45899	2.70768	2.57918	2.76315
2.12979	1.34713	2.07243	2.25696	2.45688	2.70412	2.57918	2.76315
2.12979	2.60241	2.07243	2.25696	2.45688	2.70412	2.57758	2.76211
2.12979	2.0515	2.07243	2.25696	2.45477	2.70412	2.57758	2.76106
2.12979	1.90644	2.07243	2.25696	2.45477	2.70292	2.57758	2.76106
2.12979	2.46108	2.07243	2.25022	2.44621	2.70292	2.57438	2.76106
2.12979	2.60541	2.07243	2.25022	2.44187	2.70052	2.57438	2.76002
2.12979	2.30737	2.07243	2.24682	2.44187	2.69932	2.57277	2.75896
2.12979	2.12074	2.07243	2.24682	2.43968	2.69932	2.57277	2.75791
2.12529	2.11614	2.07243	2.24682	2.43748	2.69932	2.57277	2.75791
2.12529	1.96909	2.06729	2.24338	2.43748	2.69811	2.57115	2.75791
2.12529	2.15585	2.06729	2.24338	2.43527	2.6969	2.57115	2.75686
2.12529	2.14302	2.06729	2.24338	2.43527	2.6969	2.5679	2.75686
2.12529	2.87861	2.06729	2.23992	2.43305	2.69447	2.56626	2.7558
2.12529	1.85058	2.06729	2.23992	2.43305	2.69447	2.56626	2.75474
2.12529	1.82426	2.06729	2.23992	2.43305	2.69324	2.56626	2.75367
2.12529	1.84198	2.06729	2.23992	2.43082	2.69202	2.56297	2.75261
2.12529	2.2536	2.06729	2.23644	2.43082	2.69079	2.56132	2.75261
2.12529	1.31911	2.06729	2.23644	2.42857	2.68956	2.55965	2.75261
2.12529	1.98811	2.06729	2.23644	2.42632	2.68956	2.55965	2.75154
2.12529	2.07751	2.06729	2.23292	2.42632	2.68832	2.55965	2.74832
2.12529	1.83321	2.06729	2.23292	2.42405	2.68708	2.55965	2.74724
2.12529	2.43305	2.06209	2.22938	2.42405	2.68459	2.55799	2.74616
2.12529	2.63994	2.06209	2.22938	2.42177	2.68209	2.55632	2.74616
2.12529	2.36573	2.06209	2.2258	2.42177	2.68083	2.55464	2.74616
2.12529	2.31328	2.06209	2.2258	2.41717	2.68083	2.55464	2.74507
2.12529	1.78647	2.06209	2.2258	2.41486	2.67831	2.55295	2.74399
2.12529	2.19609	2.06209	2.2222	2.41253	2.67831	2.55295	2.74399
2.12529	2.27974	2.06209	2.2222	2.41253	2.67704	2.54955	2.74399
2.12529	2.0875	2.06209	2.2222	2.41253	2.67577	2.54785	2.74399
2.12529	2.12529	2.06209	2.21856	2.41019	2.67449	2.54614	2.7418
2.12074	2.10206	2.06209	2.21856	2.40783	2.67449	2.54441	2.73961
2.12074	2.07243	2.06209	2.21856	2.40783	2.67193	2.54441	2.73961
2.12074	1.97552	2.06209	2.21856	2.40547	2.67064	2.54269	2.73961
2.12074	2.09726	2.06209	2.21856	2.40547	2.67064	2.54095	2.73961
2.12074	1.78647	2.06209	2.21856	2.40547	2.67064	2.53921	2.73851
2.12074	1.64817	2.05683	2.21856	2.40309	2.66935	2.53921	2.73851
2.12074	2.27012	2.05683	2.2149	2.39587	2.66935	2.53395	2.73851
2.12074	2.49326	2.05683	2.2112	2.39344	2.66806	2.53218	2.7363
2.12074	2.0924	2.05683	2.2112	2.39344	2.66806	2.53218	2.73519
2.12074	1.80577	2.05683	2.2112	2.39099	2.66676	2.53041	2.73519
2.12074	2.21856	2.05683	2.2112	2.38853	2.66546	2.52683	2.73519
2.12074	2.0924	2.05683	2.2112	2.38853	2.66284	2.52683	2.73297
2.12074	1.9492	2.05683	2.2112	2.38853	2.66153	2.52503	2.73297
2.12074	2.33891	2.05683	2.2112	2.38605	2.66153	2.52503	2.73297
2.12074	1.60541	2.05683	2.20747	2.38605	2.66153	2.52503	2.73297
2.12074	2.12074	2.05683	2.20747	2.38605	2.65889	2.51959	2.73185
2.12074	2.26029	2.05683	2.20747	2.38605	2.65889	2.51776	2.73185
2.12074	1.66153	2.05683	2.20747	2.37854	2.65756	2.51408	2.7296
2.12074	1.9492	2.0515	2.20747	2.37601	2.65623	2.51223	2.7296
2.12074	2.0461	2.0515	2.19992	2.37601	2.6549	2.51223	2.7296
2.12074	2.18441	2.0515	2.19992	2.37346	2.65222	2.51037	2.72735
2.12074	2.14302	2.0515	2.19992	2.3709	2.65087	2.5085	2.72735
2.12074	2.01808	2.0515	2.19609	2.3709	2.64952	2.50663	2.72735
2.11614	2.25022	2.0515	2.19609	2.36832	2.64952	2.50663	2.72621
2.11614	2.20747	2.0515	2.19609	2.36832	2.64817	2.50095	2.72621
2.11614	2.00634	2.0515	2.19223	2.36573	2.64407	2.49904	2.72508
2.11614	1.91387	2.0515	2.18834	2.36573	2.64407	2.4952	2.72508
2.11614	2.2149	2.0515	2.18834	2.36312	2.64407	2.48346	2.72394
2.11614	2.42632	2.0515	2.18834	2.35786	2.6427	2.48147	2.7228
2.11614	1.68708	2.0515	2.18441	2.35786	2.6427	2.47747	2.72165
2.11614	2.2149	2.0461	2.18441	2.35786	2.64133	2.47343	2.72051
2.11614	2.23992	2.0461	2.18441	2.35786	2.64133	2.47343	2.72051
2.11614	1.68708	2.0461	2.18441	2.3552	2.63856	2.47343	2.7182
2.11614	2.36312	2.0461	2.18441	2.3552	2.63856	2.47343	2.7182
2.1115	1.99427	2.0461	2.18441	2.35253	2.63856	2.47139	2.7182
2.1115	2.69447	2.0461	2.18441	2.35253	2.63578	2.46935	2.7182
2.1115	2.18834	2.0461	2.18441	2.34984	2.63578	2.46935	2.7182
2.1115	1.76626	2.0461	2.18441	2.34714	2.63578	2.46935	2.7182
2.1115	2.32486	2.0461	2.18441	2.34441	2.63297	2.4673	2.71705
2.1115	2.31033	2.0461	2.18044	2.34167	2.63157	2.4673	2.71705
2.1115	2.21856	2.0461	2.17644	2.34167	2.63157	2.4673	2.71705
2.1115	2.22938	2.04064	2.17644	2.33891	2.63157	2.45688	2.71589
2.1115	2.39587	2.04064	2.1724	2.33891	2.63015	2.45688	2.71589
2.1115	1.91387	2.04064	2.1724	2.33614	2.63015	2.45477	2.71589
2.1115	2.21856	2.04064	2.1724	2.33614	2.63015	2.45264	2.71589
2.1115	2.2953	2.04064	2.1724	2.33335	2.62731	2.45264	2.71589
2.1115	2.2222	2.04064	2.1724	2.33053	2.62446	2.45051	2.71589
2.1115	2.12074	2.03511	2.1724	2.33053	2.62446	2.45051	2.71472
2.1115	2.45688	2.03511	2.1724	2.33053	2.62014	2.45051	2.71472
2.1115	2.43968	2.03511	2.1724	2.32771	2.61431	2.45051	2.71239
2.1115	2.12979	2.03511	2.16832	2.32486	2.60988	2.45051	2.71122
2.1115	2.32486	2.03511	2.16832	2.32486	2.6084	2.44837	2.71004
2.1115	2.23292	2.03511	2.16832	2.32199	2.6084	2.44837	2.71004
2.1115	1.57438	2.03511	2.16832	2.32199	2.6084	2.44405	2.70886
2.1068	2.0924	2.03511	2.16832	2.32199	2.6084	2.43968	2.70886
2.1068	2.28914	2.03511	2.16832	2.32199	2.60541	2.43748	2.70768
2.1068	2.25022	2.03511	2.16832	2.32199	2.60391	2.43527	2.7065
2.1068	2.19992	2.03511	2.1642	2.31911	2.60241	2.43527	2.7065
2.1068	2.12074	2.03511	2.1642	2.31911	2.6009	2.43082	2.70531
2.1068	2.01808	2.03511	2.1642	2.31328	2.59938	2.42857	2.70412
2.1068	2.01225	2.03511	2.16005	2.31328	2.59938	2.42857	2.70412
2.1068	2.30138	2.03511	2.16005	2.31328	2.59786	2.41948	2.70412
2.1068	2.20747	2.02951	2.16005	2.31328	2.59633	2.41717	2.70292
2.1068	1.74507	2.02951	2.16005	2.31033	2.59326	2.41486	2.70292
2.1068	2.2953	2.02951	2.16005	2.31033	2.59326	2.41486	2.70292
2.1068	1.92117	2.02951	2.16005	2.30438	2.59172	2.41253	2.70292
2.1068	2.00634	2.02951	2.15585	2.30438	2.59017	2.41253	2.70172
2.1068	1.59017	2.02951	2.15585	2.30138	2.59017	2.40783	2.70172
2.1068	1.98186	2.02951	2.15585	2.30138	2.59017	2.40547	2.70052
2.10206	2.0875	2.02951	2.15162	2.30138	2.58862	2.40547	2.70052
2.10206	2.46108	2.02951	2.15162	2.30138	2.58706	2.40309	2.69932
2.10206	2.0461	2.02951	2.15162	2.29835	2.58392	2.40309	2.69811
2.10206	2.26029	2.02951	2.15162	2.2953	2.58392	2.40069	2.69568
2.10206	2.5948	2.02951	2.15162	2.29223	2.58235	2.40069	2.69568
2.10206	2.26359	2.02951	2.14734	2.29223	2.58235	2.39587	2.69447
2.10206	2.2149	2.02951	2.14734	2.29223	2.58076	2.39099	2.69324
2.10206	2.41019	2.02951	2.14734	2.29223	2.58076	2.38853	2.69079
2.10206	2.19609	2.02951	2.14734	2.28914	2.58076	2.38106	2.69079
2.10206	2.2953	2.02951	2.14734	2.28603	2.58076	2.37854	2.68832
2.10206	2.44621	2.02383	2.14734	2.28289	2.57918	2.37854	2.68832
2.10206	2.27012	2.02383	2.14734	2.27974	2.57758	2.37601	2.68708
2.10206	2.32199	2.02383	2.14302	2.27974	2.57598	2.37346	2.68584
2.10206	1.74507	2.02383	2.14302	2.27974	2.57277	2.3709	2.68459
2.10206	2.26029	2.02383	2.14302	2.27974	2.57277	2.3709	2.68459
2.10206	2.02951	2.02383	2.14302	2.27655	2.57277	2.3709	2.68334
2.10206	2.26359	2.02383	2.13865	2.27655	2.56953	2.36832	2.68209
2.09726	2.32486	2.02383	2.13865	2.27655	2.56953	2.36573	2.68209
2.09726	1.97552	2.02383	2.13865	2.27335	2.5679	2.36573	2.68209
2.09726	2.45899	2.02383	2.13865	2.27012	2.5679	2.36573	2.68209
2.09726	2.13865	2.02383	2.13865	2.27012	2.56626	2.36312	2.68083
2.09726	1.91387	2.02383	2.13865	2.26687	2.56462	2.36312	2.68083
2.09726	1.67449	2.01808	2.13865	2.26687	2.56462	2.36312	2.67957
2.09726	2.43748	2.01808	2.13865	2.26687	2.56462	2.3605	2.67831
2.09726	2.07243	2.01808	2.13865	2.26687	2.56297	2.35786	2.67704
2.09726	2.19223	2.01808	2.13865	2.26359	2.56297	2.3552	2.67321
2.09726	0.143015	2.01808	2.13865	2.26359	2.56132	2.3552	2.67064
2.09726	2.32771	2.01808	2.13424	2.26359	2.56132	2.35253	2.67064
2.09726	2.26687	2.01808	2.13424	2.26359	2.55632	2.34984	2.66935
2.09726	2.59326	2.01808	2.13424	2.26029	2.55632	2.34714	2.66935
2.09726	2.36312	2.01225	2.13424	2.25696	2.55464	2.34441	2.66806
2.09726	2.12074	2.01225	2.13424	2.25696	2.55464	2.34441	2.66546
2.09726	1.82426	2.01225	2.13424	2.25696	2.55464	2.33614	2.66415
2.09726	2.30737	2.01225	2.13424	2.25696	2.55295	2.33335	2.66415
2.09726	2.01808	2.01225	2.13424	2.25696	2.55295	2.33053	2.66415
2.09726	1.81511	2.01225	2.13424	2.25696	2.55125	2.32771	2.66284
2.0924	1.94236	2.01225	2.13424	2.2536	2.54955	2.32199	2.66284
2.0924	2.19992	2.01225	2.13424	2.2536	2.54785	2.32199	2.66021
2.0924	2.01225	2.01225	2.12979	2.25022	2.54785	2.32199	2.65889
2.0924	2.02383	2.01225	2.12979	2.25022	2.54441	2.32199	2.65889
2.0924	2.02951	2.00634	2.12979	2.24682	2.54441	2.31911	2.65756
2.0924	2.21856	2.00634	2.12979	2.24682	2.54441	2.31911	2.65756
2.0924	2.79137	2.00634	2.12979	2.24338	2.54269	2.3162	2.65623
2.0924	2.08253	2.00634	2.12979	2.24338	2.54095	2.3162	2.65623
2.0924	2.06729	2.00634	2.12979	2.24338	2.53921	2.31328	2.65222
2.0924	2.1724	2.00634	2.12979	2.24338	2.53921	2.31328	2.65222
2.0924	1.94236	2.00634	2.12529	2.23992	2.53747	2.31328	2.65222
2.0924	2.30138	2.00634	2.12529	2.23992	2.53571	2.31033	2.64952
2.0924	2.27335	2.00634	2.12529	2.23992	2.53571	2.30138	2.64817
2.0924	1.95593	2.00634	2.12529	2.23992	2.53395	2.29223	2.64817
2.0924	2.29223	2.00634	2.12529	2.23992	2.53218	2.29223	2.64681
2.0924	2.65756	2.00634	2.12529	2.23644	2.53218	2.28914	2.64544
2.0924	2.33614	2.00634	2.12529	2.23644	2.53218	2.28914	2.64544
2.0924	2.46316	2.00634	2.12529	2.23644	2.53041	2.28289	2.64544
2.0924	1.98186	2.00035	2.12529	2.23292	2.53041	2.28289	2.64407
2.0924	2.12979	2.00035	2.12529	2.23292	2.52683	2.28289	2.6427
2.0875	1.92117	2.00035	2.12074	2.22938	2.52683	2.28289	2.64133
2.0875	1.94236	2.00035	2.12074	2.22938	2.52503	2.28289	2.64133
2.0875	2.38356	2.00035	2.11614	2.22938	2.52503	2.27974	2.63994
2.0875	2.42177	2.00035	2.11614	2.22938	2.52141	2.27335	2.63994
2.0875	2.72508	2.00035	2.11614	2.2258	2.52141	2.27012	2.63856
2.0875	1.7228	2.00035	2.11614	2.2258	2.51959	2.27012	2.63856
2.0875	2.29223	2.00035	2.11614	2.2258	2.51776	2.26687	2.63856
2.0875	1.87541	2.00035	2.1115	2.2258	2.51593	2.26687	2.63578
2.0875	2.39344	1.99427	2.1115	2.2258	2.51408	2.26687	2.63578
2.0875	2.1068	1.99427	2.1068	2.2258	2.51408	2.26359	2.63438
2.0875	2.21856	1.99427	2.1068	2.2222	2.51408	2.26029	2.63438
2.0875	2.33335	1.99427	2.1068	2.2222	2.51037	2.25696	2.63157
2.0875	2.23992	1.99427	2.1068	2.21856	2.5085	2.25696	2.63015
2.0875	1.86729	1.99427	2.1068	2.21856	2.50663	2.2536	2.62874
2.0875	2.0461	1.99427	2.10206	2.2149	2.50474	2.2536	2.62874
2.0875	1.54096	1.99427	2.09726	2.2149	2.50474	2.25022	2.62874
2.0875	2.31328	1.99427	2.09726	2.2149	2.50474	2.24682	2.62731
2.0875	2.38853	1.99427	2.09726	2.2112	2.50285	2.24682	2.62731
2.0875	2.75686	1.99427	2.0924	2.2112	2.50095	2.24338	2.62589
2.08253	1.87541	1.99427	2.0924	2.2112	2.49904	2.23644	2.62446
2.08253	1.89889	1.99427	2.0924	2.20747	2.49904	2.22938	2.62302
2.08253	2.60691	1.99427	2.0924	2.20747	2.49712	2.2258	2.62302
2.08253	2.66153	1.99427	2.0924	2.20371	2.4952	2.2258	2.62158
2.08253	1.48544	1.99427	2.0924	2.20371	2.49132	2.2222	2.62158
2.08253	2.16832	1.98811	2.0924	2.19992	2.48937	2.2222	2.62158
2.08253	1.92834	1.98811	2.0924	2.19992	2.48937	2.2149	2.62014
2.08253	1.94236	1.98811	2.0875	2.19992	2.48741	2.2149	2.61869
2.08253	1.77648	1.98811	2.0875	2.19609	2.48741	2.2112	2.61869
2.08253	1.67449	1.98811	2.0875	2.19223	2.48741	2.20747	2.61869
2.08253	1.69932	1.98811	2.0875	2.18834	2.48741	2.20371	2.61723
2.08253	2.0924	1.98186	2.08253	2.18834	2.48544	2.20371	2.61431
2.08253	2.58235	1.98186	2.08253	2.18441	2.48544	2.20371	2.61284
2.08253	2.28289	1.98186	2.08253	2.18044	2.48346	2.19992	2.61284
2.08253	2.47139	1.98186	2.08253	2.17644	2.48147	2.19609	2.61136
2.07751	2.0461	1.98186	2.07751	2.17644	2.48147	2.19609	2.61136
2.07751	2.28914	1.98186	2.07751	2.1724	2.47947	2.19609	2.61136
2.07751	2.07751	1.98186	2.07751	2.1724	2.47947	2.19223	2.61136
2.07751	2.03511	1.98186	2.07751	2.1724	2.47947	2.19223	2.60541
2.07751	2.05683	1.97552	2.07751	2.16832	2.47343	2.18834	2.60541
2.07751	2.1642	1.97552	2.07751	2.16832	2.47139	2.18834	2.60541
2.07751	2.25696	1.97552	2.07751	2.16832	2.47139	2.18441	2.60391
2.07751	2.06209	1.97552	2.07751	2.16832	2.4673	2.18441	2.60391
2.07751	2.68459	1.97552	2.07243	2.1642	2.46523	2.18441	2.6009
2.07751	2.13865	1.97552	2.07243	2.15585	2.46523	2.18044	2.6009
2.07751	2.68832	1.97552	2.07243	2.15585	2.46523	2.18044	2.59938
2.07751	1.94236	1.97552	2.07243	2.15585	2.46316	2.18044	2.59938
2.07751	2.32486	1.97552	2.07243	2.14302	2.46316	2.18044	2.59633
2.07751	1.81511	1.96909	2.07243	2.14302	2.45477	2.18044	2.59326
2.07751	2.16005	1.96909	2.07243	2.14302	2.45264	2.17644	2.59326
2.07751	1.8912	1.96909	2.07243	2.13865	2.44837	2.17644	2.59326
2.07751	2.20371	1.96909	2.07243	2.13424	2.44837	2.1724	2.59326
2.07243	2.2536	1.96909	2.07243	2.13424	2.44837	2.1724	2.59172
2.07243	1.57438	1.96909	2.06729	2.13424	2.44837	2.1724	2.59172
2.07243	2.15585	1.96909	2.06729	2.13424	2.44187	2.16832	2.59017
2.07243	2.2953	1.96909	2.06729	2.12979	2.44187	2.16832	2.59017
2.07243	1.93541	1.96909	2.06729	2.12979	2.44187	2.16832	2.59017
2.07243	2.69932	1.96909	2.06729	2.12529	2.44187	2.16832	2.58706
2.07243	2.2536	1.96909	2.06209	2.12529	2.43305	2.16832	2.58706
2.07243	2.2149	1.96909	2.06209	2.12529	2.43305	2.16832	2.58549
2.07243	2.2149	1.96909	2.06209	2.12074	2.43082	2.1642	2.58549
2.07243	1.55799	1.96256	2.06209	2.12074	2.42632	2.1642	2.58235
2.07243	2.18044	1.96256	2.06209	2.12074	2.42632	2.1642	2.58076
2.07243	2.09726	1.96256	2.06209	2.11614	2.42632	2.1642	2.58076
2.07243	2.14302	1.96256	2.05683	2.1115	2.42632	2.16005	2.57758
2.07243	0.921166	1.96256	2.05683	2.1115	2.41717	2.16005	2.57598
2.07243	2.34167	1.96256	2.05683	2.1115	2.41486	2.16005	2.57598
2.07243	2.51037	1.96256	2.05683	2.1115	2.41486	2.16005	2.57438
2.07243	1.84198	1.96256	2.05683	2.1068	2.41253	2.15162	2.57115
2.07243	2.23644	1.96256	2.0515	2.10206	2.41253	2.14734	2.57115
2.07243	2.0515	1.96256	2.0515	2.10206	2.41019	2.14302	2.56953
2.07243	2.0515	1.96256	2.0515	2.10206	2.41019	2.14302	2.56626
2.07243	2.49132	1.96256	2.0515	2.10206	2.40783	2.14302	2.56462
2.07243	2.00634	1.96256	2.0515	2.10206	2.40783	2.13865	2.56132
2.06729	2.04064	1.96256	2.0515	2.10206	2.40783	2.13865	2.56132
2.06729	2.00035	1.96256	2.0515	2.10206	2.40547	2.13424	2.56132
2.06729	1.9492	1.95593	2.0515	2.10206	2.40547	2.13424	2.56132
2.06729	2.36573	1.95593	2.0515	2.10206	2.40547	2.12979	2.56132
2.06729	2.30737	1.95593	2.0461	2.09726	2.40069	2.12979	2.55965
2.06729	2.33335	1.95593	2.0461	2.09726	2.39829	2.12979	2.55965
2.06729	2.31328	1.95593	2.0461	2.09726	2.39587	2.12529	2.55799
2.06729	1.7558	1.95593	2.0461	2.09726	2.39587	2.11614	2.55799
2.06729	2.37601	1.95593	2.0461	2.0924	2.39344	2.11614	2.55632
2.06729	2.18044	1.95593	2.04064	2.0924	2.39099	2.1115	2.55295
2.06729	2.16005	1.95593	2.04064	2.0875	2.39099	2.1068	2.55295
2.06729	1.7558	1.95593	2.04064	2.0875	2.39099	2.1068	2.55125
2.06729	2.63297	1.9492	2.04064	2.0875	2.38853	2.1068	2.55125
2.06729	1.85902	1.9492	2.04064	2.08253	2.38605	2.1068	2.54955
2.06729	2.11614	1.9492	2.04064	2.08253	2.38356	2.10206	2.54785
2.06729	1.66153	1.9492	2.04064	2.08253	2.38356	2.10206	2.54785
2.06729	1.98811	1.9492	2.04064	2.08253	2.38106	2.09726	2.54785
2.06729	1.64817	1.9492	2.03511	2.08253	2.37854	2.09726	2.54614
2.06729		1.9492	2.03511	2.07751	2.37854	2.0924	2.54614
2.06729	2.0515	1.9492	2.03511	2.07751	2.37601	2.0924	2.54614
2.06729	1.98186	1.9492	2.03511	2.07751	2.37346	2.0924	2.54614
2.06729	2.36573	1.9492	2.03511	2.07243	2.37346	2.0875	2.54441
2.06729	2.11614	1.9492	2.03511	2.07243	2.36832	2.0875	2.54441
2.06729	2.07751	1.9492	2.02951	2.07243	2.36573	2.08253	2.54269
2.06209	2.1724	1.9492	2.02951	2.07243	2.36312	2.07751	2.54095
2.06209	2.20371	1.9492	2.02951	2.06729	2.36312	2.07751	2.54095
2.06209	2.27012	1.94236	2.02951	2.06729	2.36312	2.07243	2.54095
2.06209	2.12074	1.94236	2.02383	2.06729	2.3605	2.07243	2.54095
2.06209	2.38106	1.94236	2.02383	2.06729	2.3605	2.07243	2.53921
2.06209	2.39099	1.94236	2.02383	2.06729	2.35786	2.07243	2.53747
2.06209	2.35253	1.94236	2.02383	2.06209	2.35786	2.07243	2.53571
2.06209	2.00634	1.94236	2.02383	2.06209	2.3552	2.07243	2.53571
2.06209	2.15162	1.94236	2.01808	2.05683	2.34984	2.06729	2.53571
2.06209	1.90644	1.94236	2.01808	2.05683	2.34984	2.06729	2.53571
2.06209	2.06729	1.94236	2.01808	2.0515	2.34984	2.06209	2.53395
2.06209	2.36832	1.94236	2.01808	2.0515	2.34984	2.05683	2.53395
2.06209	2.37601	1.94236	2.01808	2.0461	2.34714	2.05683	2.53218
2.06209	2.06209	1.94236	2.01808	2.0461	2.34714	2.05683	2.53218
2.06209	2.38853	1.94236	2.01225	2.0461	2.33614	2.0515	2.52862
2.06209	1.87541	1.94236	2.01225	2.0461	2.33614	2.0461	2.52683
2.06209	2.29835	1.93541	2.01225	2.04064	2.33614	2.04064	2.52503
2.06209	2.23644	1.93541	2.01225	2.03511	2.33614	2.04064	2.52503
2.06209	2.91387	1.93541	2.01225	2.03511	2.33614	2.03511	2.52323
2.06209	2.0461	1.93541	2.00634	2.03511	2.33335	2.02951	2.52323
2.06209	2.12979	1.93541	2.00634	2.03511	2.33053	2.02383	2.52141
2.05683	2.23992	1.93541	2.00634	2.03511	2.33053	2.01808	2.51776
2.05683	2.2112	1.93541	2.00634	2.02951	2.32771	2.01808	2.51776
2.05683	1.88338	1.93541	2.00634	2.02951	2.32486	2.01808	2.51776
2.05683	2.07751	1.92834	2.00634	2.02383	2.32486	2.01808	2.51776
2.05683	1.63438	1.92834	2.00634	2.02383	2.32199	2.01808	2.51593
2.05683	2.30138	1.92834	2.00634	2.02383	2.31911	2.01225	2.51408
2.05683	2.3552	1.92834	2.00035	2.02383	2.31911	2.00634	2.51223
2.05683	1.8912	1.92834	2.00035	2.02383	2.31911	2.00634	2.5085
2.05683	2.38106	1.92834	2.00035	2.01808	2.3162	2.00634	2.50474
2.05683	2.09726	1.92834	2.00035	2.01808	2.3162	2.00634	2.50285
2.05683	2.7494	1.92834	1.99427	2.01808	2.3162	2.00035	2.50285
2.05683	1.74507	1.92834	1.99427	2.01225	2.3162	2.00035	2.49904
2.05683	2.35786	1.92834	1.99427	2.01225	2.31328	2.00035	2.49904
2.05683	2.07751	1.92117	1.99427	2.01225	2.31328	2.00035	2.49712
2.05683	1.9492	1.92117	1.99427	2.00634	2.31328	2.00035	2.49712
2.05683	1.42177	1.92117	1.99427	2.00035	2.30737	1.99427	2.49712
2.05683	1.92834	1.92117	1.99427	2.00035	2.30737	1.98811	2.49326
2.05683	2.02951	1.92117	1.98811	2.00035	2.30737	1.98811	2.48937
2.05683	2.0924	1.92117	1.98811	1.99427	2.30438	1.98811	2.48937
2.0515	1.84198	1.91387	1.98811	1.99427	2.30138	1.98811	2.48741
2.0515	3.2509	1.91387	1.98811	1.99427	2.30138	1.98811	2.48544
2.0515		1.91387	1.98811	1.99427	2.29835	1.98811	2.48346
2.0515	2.4673	1.91387	1.98811	1.99427	2.2953	1.98186	2.48147
2.0515	2.1724	1.91387	1.98811	1.98811	2.29223	1.97552	2.47947
2.0515	2.25022	1.91387	1.98811	1.98811	2.29223	1.97552	2.47747
2.0515	1.94236	1.91387	1.98811	1.98811	2.28914	1.97552	2.47747
2.0515	2.08253	1.91387	1.98811	1.98811	2.28603	1.97552	2.47545
2.0515	2.0875	1.91387	1.98811	1.98186	2.28603	1.96909	2.47545
2.0515	2.10206	1.91387	1.98811	1.98186	2.28289	1.96909	2.47343
2.0515	2.01808	1.91387	1.98811	1.98186	2.27974	1.96909	2.47343
2.0515	2.0515	1.90644	1.98186	1.97552	2.27974	1.96256	2.47139
2.0515	2.59017	1.90644	1.98186	1.97552	2.27974	1.96256	2.47139
2.0515	2.23992	1.90644	1.98186	1.96909	2.27655	1.95593	2.46935
2.0515	2.31033	1.90644	1.97552	1.96909	2.27012	1.95593	2.46935
2.0515	2.12074	1.90644	1.97552	1.96909	2.26359	1.95593	2.4673
2.0515	1.37346	1.90644	1.96909	1.96256	2.26359	1.9492	2.46523
2.0515	2.55295	1.90644	1.96909	1.95593	2.26029	1.9492	2.46523
2.0461	1.87541	1.90644	1.96909	1.95593	2.26029	1.94236	2.46523
2.0461	1.42177	1.90644	1.96256	1.95593	2.26029	1.94236	2.46316
2.0461	2.41019	1.90644	1.96256	1.95593	2.25696	1.93541	2.46108
2.0461	2.3552	1.90644	1.96256	1.95593	2.25696	1.93541	2.46108
2.0461	2.0461	1.89889	1.95593	1.95593	2.2536	1.92834	2.46108
2.0461	1.78647	1.89889	1.95593	1.95593	2.2536	1.92117	2.46108
2.0461	1.04611	1.89889	1.9492	1.9492	2.24682	1.92117	2.45477
2.0461	2.1724	1.89889	1.9492	1.9492	2.23992	1.92117	2.45264
2.0461	1.92117	1.89889	1.9492	1.9492	2.23292	1.92117	2.45051
2.0461	2.1642	1.89889	1.9492	1.9492	2.23292	1.92117	2.45051
2.0461	2.09726	1.89889	1.9492	1.94236	2.23292	1.91387	2.45051
2.0461	1.97552	1.89889	1.9492	1.94236	2.23292	1.91387	2.44837
2.0461	1.98186	1.89889	1.9492	1.94236	2.23292	1.91387	2.44837
2.0461	1.60541	1.89889	1.9492	1.94236	2.23292	1.90644	2.44621
2.0461	2.20371	1.89889	1.94236	1.94236	2.2222	1.89889	2.44405
2.0461	2.07243	1.89889	1.94236	1.93541	2.2222	1.89889	2.44187
2.0461	2.39099	1.89889	1.93541	1.93541	2.2222	1.89889	2.44187
2.0461	1.52323	1.89889	1.93541	1.93541	2.2222	1.8912	2.44187
2.0461	2.12979	1.89889	1.93541	1.92834	2.21856	1.8912	2.43968
2.0461	2.14302	1.8912	1.93541	1.92834	2.21856	1.8912	2.43527
2.04064	2.27335	1.8912	1.93541	1.92834	2.21856	1.8912	2.43527
2.04064	2.0924	1.8912	1.93541	1.92834	2.2149	1.87541	2.43082
2.04064	2.39099	1.8912	1.93541	1.92117	2.2149	1.87541	2.42857
2.04064	1.9492	1.8912	1.93541	1.91387	2.2149	1.87541	2.42857
2.04064	2.45264	1.8912	1.93541	1.91387	2.2149	1.87541	2.42632
2.04064	1.46523	1.8912	1.93541	1.91387	2.2149	1.87541	2.42632
2.04064	2.02951	1.8912	1.92834	1.91387	2.2149	1.87541	2.42632
2.04064	2.19223	1.8912	1.92834	1.90644	2.2112	1.86729	2.42632
2.04064	2.34441	1.8912	1.92834	1.90644	2.2112	1.86729	2.42405
2.04064	2.0515	1.8912	1.92834	1.90644	2.20747	1.85902	2.42405
2.04064	2.12979	1.88338	1.92117	1.89889	2.20747	1.85902	2.42405
2.04064	2.02383	1.88338	1.92117	1.89889	2.20747	1.85058	2.41948
2.04064	2.07751	1.88338	1.92117	1.89889	2.20747	1.84198	2.41486
2.04064	2.45264	1.88338	1.92117	1.89889	2.19992	1.84198	2.41253
2.04064	2.55464	1.88338	1.92117	1.8912	2.19992	1.83321	2.41019
2.04064		1.88338	1.91387	1.8912	2.19992	1.83321	2.40783
2.04064	1.98811	1.88338	1.91387	1.88338	2.19992	1.83321	2.40547
2.04064	2.11614	1.88338	1.90644	1.88338	2.19609	1.82426	2.40547
2.04064	2.28603	1.88338	1.90644	1.88338	2.19609	1.82426	2.39829
2.04064	2.06209	1.88338	1.90644	1.87541	2.19223	1.82426	2.39829
2.03511	1.42177	1.88338	1.89889	1.87541	2.19223	1.81511	2.39587
2.03511	1.77648	1.88338	1.89889	1.87541	2.19223	1.81511	2.39344
2.03511	1.39829	1.87541	1.89889	1.87541	2.18834	1.80577	2.39344
2.03511	2.10206	1.87541	1.89889	1.87541	2.18441	1.80577	2.39344
2.03511	2.50095	1.87541	1.89889	1.86729	2.18441	1.80577	2.39344
2.03511	1.93541	1.87541	1.8912	1.85902	2.18441	1.80577	2.39099
2.03511	2.2536	1.87541	1.8912	1.85902	2.18044	1.80577	2.38853
2.03511	2.19992	1.87541	1.8912	1.85902	2.18044	1.79623	2.38853
2.03511	2.34984	1.87541	1.88338	1.85902	2.17644	1.79623	2.38605
2.03511	1.64817	1.87541	1.88338	1.85058	2.17644	1.79623	2.38605
2.03511		1.87541	1.88338	1.85058	2.17644	1.78647	2.38356
2.03511	2.81511	1.86729	1.88338	1.85058	2.1724	1.78647	2.38356
2.03511	2.30138	1.86729	1.87541	1.85058	2.1724	1.78647	2.38356
2.03511	2.28289	1.86729	1.87541	1.84198	2.16832	1.77648	2.38356
2.03511	1.74507	1.86729	1.87541	1.84198	2.16832	1.77648	2.37854
2.02951	1.99427	1.86729	1.87541	1.83321	2.16832	1.76626	2.37601
2.02951	1.89889	1.86729	1.87541	1.83321	2.1642	1.7558	2.37601
2.02951	2.69811	1.86729	1.86729	1.83321	2.1642	1.7558	2.37346
2.02951	2.38605	1.86729	1.86729	1.83321	2.1642	1.7558	2.36832
2.02951	1.31911	1.85902	1.86729	1.83321	2.1642	1.74507	2.36573
2.02951	1.66153	1.85902	1.86729	1.82426	2.1642	1.74507	2.36573
2.02951	2.06729	1.85902	1.86729	1.82426	2.16005	1.74507	2.36312
2.02951	2.03511	1.85902	1.86729	1.82426	2.16005	1.73408	2.36312
2.02951	2.27655	1.85902	1.85058	1.81511	2.15585	1.73408	2.36312
2.02951	2.00634	1.85902	1.85058	1.81511	2.15585	1.73408	2.3605
2.02951	2.46523	1.85902	1.85058	1.81511	2.15585	1.73408	2.3605
2.02951	2.1724	1.85058	1.85058	1.80577	2.15585	1.7228	2.35786
2.02951	1.7228	1.85058	1.85058	1.80577	2.15162	1.7228	2.35786
2.02951	2.23644	1.85058	1.85058	1.80577	2.14734	1.7228	2.35786
2.02951	2.17644	1.85058	1.84198	1.79623	2.14734	1.7228	2.3552
2.02951	2.08253	1.85058	1.84198	1.79623	2.13865	1.71122	2.35253
2.02951	2.53041	1.85058	1.83321	1.78647	2.13865	1.69932	2.35253
2.02951	2.1115	1.85058	1.83321	1.78647	2.13865	1.69932	2.34984
2.02951	2.07751	1.85058	1.83321	1.77648	2.13865	1.69932	2.34167
2.02951	1.97552	1.84198	1.83321	1.77648	2.13424	1.69932	2.34167
2.02951	2.10206	1.84198	1.83321	1.76626	2.13424	1.68708	2.33891
2.02951	2.20747	1.84198	1.82426	1.7558	2.13424	1.67449	2.33891
2.02383	0.143015	1.84198	1.82426	1.7558	2.12979	1.67449	2.33335
2.02383	3.15501	1.84198	1.82426	1.74507	2.12979	1.67449	2.33053
2.02383	1.57438	1.84198	1.82426	1.73408	2.12979	1.64817	2.33053
2.02383	2.38605	1.83321	1.82426	1.73408	2.12979	1.63438	2.33053
2.02383	2.27974	1.83321	1.82426	1.73408	2.12529	1.62014	2.32771
2.02383	2.70292	1.83321	1.82426	1.7228	2.12529	1.60541	2.32771
2.02383	1.69932	1.83321	1.82426	1.7228	2.12529	1.60541	2.32486
2.02383	2.52323	1.83321	1.81511	1.7228	2.12529	1.59017	2.32486
2.02383	2.54441	1.82426	1.81511	1.7228	2.12529	1.59017	2.32486
2.02383	0.988113	1.82426	1.81511	1.71122	2.12529	1.57438	2.32486
2.02383	2.23992	1.82426	1.80577	1.71122	2.12529	1.55799	2.32199
2.02383	1.42177	1.82426	1.80577	1.69932	2.12074	1.54096	2.32199
2.02383	1.80577	1.82426	1.80577	1.68708	2.12074	1.54096	2.31911
2.02383		1.82426	1.79623	1.68708	2.11614	1.54096	2.31911
2.02383	2.1115	1.82426	1.79623	1.67449	2.11614	1.54096	2.3162
2.02383	1.60541	1.82426	1.79623	1.62014	2.11614	1.50474	2.3162
2.02383	2.43305	1.82426	1.78647	1.62014	2.1115	1.46523	2.31328
2.02383	2.23992	1.82426	1.78647	1.62014	2.1115	1.44405	2.31328
2.01808	2.27012	1.82426	1.78647	1.60541	2.1115	1.42177	2.31328
2.01808	2.23992	1.82426	1.78647	1.60541	2.1115	1.42177	2.31328
2.01808	2.36312	1.82426	1.78647	1.59017	2.1115	1.39829	2.30737
2.01808	1.2222	1.81511	1.78647	1.57438	2.1068	1.39829	2.30438
2.01808	2.02383	1.81511	1.77648	1.57438	2.1068	1.25696	2.30438
2.01808	2.20747	1.81511	1.77648	1.55799	2.10206	1.25696	2.30138
2.01808	2.2149	1.81511	1.76626	1.55799	2.10206	1.25696	2.30138
2.01808		1.81511	1.7558	1.55799	2.10206	1.25696	2.30138
2.01808	1.52323	1.81511	1.7558	1.54096	2.10206	1.14301	2.29835
2.01808	2.62158	1.80577	1.74507	1.54096	2.09726	1.09726	2.29835
2.01808	2.01225	1.80577	1.74507	1.54096	2.09726	0.921166	2.2953
2.01808	1.55799	1.80577	1.74507	1.48544	2.09726	0.745075	2.2953
2.01808	2.38853	1.80577	1.74507	1.48544	2.0924	0.745075	2.27974
2.01808	2.52141	1.80577	1.74507	1.46523	2.0924	0.745075	2.27655
2.01808	2.2953	1.80577	1.74507	1.42177	2.0875	4.05032	2.27655
2.01808	1.95593	1.80577	1.74507	1.37346	2.08253	3.934	2.27655
2.01808	2.06209	1.79623	1.73408	1.37346	2.08253	3.89206	2.27335
2.01808	2.11614	1.79623	1.73408	1.34713	2.08253	3.88267	2.27335
2.01808	2.02383	1.79623	1.73408	1.34713	2.07751	3.88179	2.27335
2.01225	2.06729	1.79623	1.73408	1.28914	2.07751	3.87145	2.27012
2.01225	2.1068	1.79623	1.73408	1.28914	2.07751	3.86631	2.27012
2.01225	2.17644	1.79623	1.73408	1.25696	2.07243	3.86235	2.27012
2.01225	2.50663	1.79623	1.7228	1.25696	2.07243	3.86201	2.26687
2.01225	2.26359	1.79623	1.71122	1.14301	2.07243	3.85558	2.26359
2.01225	2.20747	1.79623	1.71122	1.04611	2.07243	3.8522	2.26359
2.01225	2.19223	1.78647	1.69932	0.841985	2.07243	3.84836	2.26029
2.01225	2.19223	1.78647	1.68708	0.841985	2.06729	3.8165	2.26029
2.01225	2.1068	1.78647	1.68708	0.745075	2.06729	3.80981	2.26029
2.01225	1.79623	1.78647	1.68708	0.745075	2.06729	3.79661	2.26029
2.01225	1.99427	1.78647	1.67449	0.620136	2.06729	3.78409	2.25696
2.01225	2.37601	1.78647	1.66153	0.620136	2.06209	3.7828	2.2536
2.01225	2.0515	1.78647	1.66153	0.620136	2.05683	3.77344	2.25022
2.01225	2.09726	1.78647	1.64817	0.620136	2.05683	3.77069	2.25022
2.01225	1.9492	1.78647	1.64817	0.143015	2.0515	3.76585	2.25022
2.01225	1.73408	1.77648	1.63438	0.143015	2.0515	3.75474	2.24682
2.01225	2.13865	1.77648	1.63438	3.95008	2.0461	3.74648	2.24682
2.01225	2.00035	1.77648	1.62014	3.91548	2.0461	3.73207	2.24682
2.01225	2.72051	1.77648	1.60541	3.83063	2.0461	3.72462	2.24338
2.00634	2.25696	1.77648	1.60541	3.82705	2.0461	3.72371	2.24338
2.00634	2.08253	1.77648	1.59017	3.77385	2.0461	3.72165	2.24338
2.00634	2.30138	1.76626	1.59017	3.7673	2.04064	3.72062	2.23992
2.00634	2.1068	1.76626	1.59017	3.76678	2.04064	3.71204	2.23992
2.00634	2.52683	1.76626	1.59017	3.7467	2.03511	3.70614	2.23992
2.00634	2.15585	1.76626	1.57438	3.74605	2.03511	3.70471	2.2258
2.00634	2.38356	1.76626	1.57438	3.74388	2.03511	3.70364	2.2258
2.00634	2.14302	1.76626	1.57438	3.73961	2.03511	3.69714	2.2222
2.00634	2.41019	1.76626	1.57438	3.73363	2.03511	3.69275	2.2222
2.00634	1.87541	1.76626	1.57438	3.71051	2.02951	3.68882	2.21856
2.00634	1.96909	1.7558	1.55799	3.69226	2.02951	3.68869	2.2112
2.00634	2.88574	1.7558	1.55799	3.69054	2.02951	3.68384	2.20747
2.00634	1.76626	1.7558	1.54096	3.68621	2.02951	3.67983	2.20371
2.00634	2.46523	1.7558	1.54096	3.68259	2.02383	3.67844	2.20371
2.00634	2.05683	1.7558	1.52323	3.67882	2.02383	3.67077	2.19992
2.00634	2.1115	1.7558	1.52323	3.66884	2.02383	3.66585	2.19992
2.00634	2.3709	1.74507	1.50474	3.66153	2.02383	3.66546	2.19992
2.00634	2.26687	1.74507	1.50474	3.66034	2.01808	3.66402	2.19609
2.00634	2.45899	1.74507	1.50474	3.6573	2.01808	3.66271	2.19609
2.00634	2.17644	1.74507	1.48544	3.64735	2.01808	3.66061	2.19223
2.00035	2.13865	1.74507	1.48544	3.64201	2.01808	3.65942	2.19223
2.00035	2.20371	1.74507	1.48544	3.63745	2.01808	3.65743	2.18834
2.00035	2.19992	1.74507	1.48544	3.6355	2.01225	3.6569	2.18834
2.00035	2.07751	1.74507	1.46523	3.62987	2.01225	3.65637	2.18834
2.00035	2.30438	1.74507	1.44405	3.62874	2.01225	3.65583	2.18441
2.00035	2.14302	1.74507	1.44405	3.62831	2.01225	3.6545	2.18441
2.00035	2.18834	1.74507	1.44405	3.62158	2.01225	3.65208	2.18441
2.00035	2.0875	1.74507	1.42177	3.62129	2.00634	3.65074	2.18441
2.00035	2.13865	1.74507	1.39829	3.6184	2.00634	3.64952	2.18044
2.00035	2.33891	1.73408	1.39829	3.61825	2.00035	3.64762	2.18044
2.00035	2.0875	1.73408	1.39829	3.61738	2.00035	3.6464	2.18044
2.00035	2.2258	1.73408	1.37346	3.61298	2.00035	3.64585	2.18044
2.00035	2.41948	1.73408	1.37346	3.61048	1.99427	3.64407	2.17644
2.00035	1.97552	1.73408	1.37346	3.60646	1.99427	3.63981	2.17644
2.00035	1.89889	1.73408	1.34713	3.60541	1.99427	3.63842	2.1724
2.00035	2.09726	1.7228	1.34713	3.60496	1.99427	3.638	2.1724
2.00035	2.1642	1.7228	1.31911	3.60421	1.99427	3.63759	2.16832
2.00035	2.2112	1.7228	1.31911	3.60211	1.98811	3.63255	2.16832
2.00035	2.33335	1.7228	1.31911	3.59557	1.98811	3.63029	2.1642
1.99427	1.85902	1.7228	1.28914	3.5948	1.98811	3.62888	2.1642
1.99427	2.47545	1.7228	1.25696	3.59326	1.98186	3.62489	2.16005
1.99427	1.31911	1.7228	1.25696	3.58565	1.98186	3.62158	2.15585
1.99427	1.96909	1.7228	1.2222	3.58092	1.98186	3.61796	2.15585
1.99427	2.03511	1.7228	1.2222	3.57742	1.97552	3.61342	2.15585
1.99427	2.02383	1.71122	1.18441	3.57534	1.96909	3.61254	2.15162
1.99427	2.11614	1.71122	1.14301	3.57261	1.96256	3.6121	2.15162
1.99427	2.12529	1.71122	1.14301	3.5679	1.96256	3.61077	2.15162
1.99427	1.9492	1.71122	1.09726	3.56297	1.95593	3.60586	2.15162
1.99427	2.35253	1.71122	0.921166	3.56214	1.95593	3.60481	2.14734
1.99427	2.13865	1.71122	0.921166	3.56082	1.95593	3.60331	2.14734
1.99427	2.02383	1.71122	0.841985	3.5487	1.95593	3.60135	2.14302
1.99427	1.97552	1.71122	0.841985	3.54373	1.9492	3.59969	2.13865
1.99427	2.09726	1.71122	0.444045	3.54321	1.9492	3.59938	2.13865
1.99427	1.96909	1.69932	0.143015	3.53991	1.9492	3.59877	2.13865
1.99427	1.85902	1.68708	0.143015	3.53571	1.9492	3.59816	2.13865
1.99427	2.1115	1.68708	3.80464	3.53501	1.9492	3.59511	2.13865
1.98811	2.36312	1.67449	3.70112	3.53165	1.94236	3.58924	2.12979
1.98811	2.27974	1.66153	3.69714	3.53147	1.94236	3.58784	2.12979
1.98811	1.95593	1.66153	3.69116	3.52969	1.93541	3.58768	2.12979
1.98811	2.47343	1.66153	3.67995	3.52701	1.93541	3.58659	2.12529
1.98811	2.57598	1.66153	3.66922	3.52683	1.93541	3.58612	2.11614
1.98811	2.43082	1.64817	3.66441	3.52647	1.93541	3.58596	2.11614
1.98811	2.07751	1.64817	3.6553	3.52178	1.92834	3.58156	2.1115
1.98811	1.67449	1.63438	3.64844	3.52141	1.92834	3.57742	2.1115
1.98811	1.92117	1.63438	3.64298	3.52068	1.92117	3.5739	2.1068
1.98811	2.0924	1.63438	3.64256	3.51977	1.92117	3.57164	2.1068
1.98811	2.45899	1.63438	3.63842	3.51904	1.92117	3.56969	2.1068
1.98811	2.00634	1.63438	3.63578	3.51795	1.92117	3.56708	2.09726
1.98811	2.19609	1.63438	3.62302	3.51758	1.92117	3.56659	2.0924
1.98811	1.92117	1.63438	3.61999	3.51721	1.92117	3.56561	2.0924
1.98811	2.28603	1.62014	3.61636	3.51018	1.90644	3.56462	2.0924
1.98811	2.19223	1.62014	3.60825	3.50644	1.90644	3.56347	2.0924
1.98811	2.02951	1.60541	3.60721	3.5055	1.90644	3.56297	2.0924
1.98811	1.96256	1.59017	3.59984	3.50531	1.90644	3.56198	2.0924
1.98811	2.04064	1.59017	3.59877	3.50342	1.90644	3.56082	2.0875
1.98811	2.0924	1.59017	3.59847	3.50228	1.89889	3.55832	2.0875
1.98811	1.94236	1.59017	3.58675	3.49635	1.89889	3.55464	2.0875
1.98186	2.05683	1.57438	3.58298	3.49616	1.8912	3.5499	2.08253
1.98186	2.31911	1.57438	3.57646	3.49539	1.87541	3.5499	2.07751
1.98186	2.18441	1.57438	3.5747	3.49423	1.87541	3.54921	2.07751
1.98186	2.33335	1.57438	3.57066	3.49346	1.87541	3.54802	2.07751
1.98186	1.98811	1.57438	3.56032	3.4876	1.87541	3.54733	2.07243
1.98186	2.34441	1.54096	3.55916	3.48484	1.87541	3.54682	2.07243
1.98186	2.12074	1.54096	3.54973	3.48326	1.86729	3.54596	2.06729
1.98186	1.88338	1.54096	3.54614	3.48207	1.85902	3.54493	2.06729
1.98186	2.18044	1.54096	3.53956	3.48147	1.85902	3.54252	2.06729
1.98186	2.32771	1.54096	3.53694	3.48127	1.85902	3.54148	2.06729
1.98186	1.98811	1.54096	3.53589	3.47847	1.85902	3.54113	2.06729
1.98186	2.0924	1.54096	3.53129	3.47787	1.85902	3.54113	2.06209
1.98186	2.67704	1.54096	3.5288	3.47687	1.85058	3.53991	2.06209
1.98186	1.85058	1.52323	3.52791	3.47566	1.85058	3.53869	2.06209
1.98186	2.52683	1.52323	3.52431	3.47404	1.84198	3.53641	2.05683
1.98186	2.31911	1.52323	3.51074	3.47282	1.84198	3.53413	2.0461
1.98186	2.56462	1.52323	3.50963	3.46771	1.84198	3.53254	2.0461
1.98186	2.29835	1.50474	3.49443	3.4642	1.84198	3.53129	2.0461
1.98186	2.0924	1.50474	3.4921	3.4642	1.83321	3.52934	2.0461
1.97552	2.2258	1.50474	3.46709	3.46274	1.83321	3.52791	2.0461
1.97552	2.33614	1.50474	3.46668	3.45836	1.83321	3.52665	2.04064
1.97552	2.36573	1.48544	3.46585	3.45625	1.83321	3.52647	2.04064
1.97552	3.56626	1.48544	3.45751	3.44923	1.82426	3.52593	2.04064
1.97552	3.46316	1.48544	3.45371	3.44901	1.82426	3.52593	2.04064
1.97552	3.24407	1.46523	3.45371	3.44729	1.82426	3.52341	2.04064
1.97552	3.10444	1.46523	3.45328	3.4447	1.82426	3.52159	2.03511
1.97552	3.04229	1.46523	3.45115	3.43527	1.81511	3.5205	2.03511
1.97552	2.96779	1.46523	3.45072	3.4326	1.81511	3.52014	2.02951
1.97552	2.95926	1.46523	3.4399	3.43216	1.81511	3.51445	2.02951
1.97552	2.95257	1.46523	3.43968	3.43014	1.81511	3.51186	2.02951
1.97552	2.93471	1.46523	3.43638	3.4297	1.81511	3.51186	2.02951
1.97552	2.934	1.44405	3.43216	3.42835	1.81511	3.51186	2.02383
1.97552	2.881	1.44405	3.43059	3.42767	1.80577	3.51074	2.02383
1.97552	2.87299	1.42177	3.42857	3.42677	1.80577	3.51037	2.02383
1.97552	2.85818	1.42177	3.42654	3.42337	1.80577	3.50906	2.01808
1.97552	2.85313	1.42177	3.42473	3.42223	1.76626	3.50832	2.01808
1.97552	2.84716	1.42177	3.42382	3.41833	1.76626	3.50794	2.01808
1.97552	2.84372	1.39829	3.42223	3.41717	1.76626	3.50418	2.01225
1.96909	2.83586	1.39829	3.42108	3.41694	1.7558	3.50019	2.00634
1.96909	2.83321	1.37346	3.4204	3.41625	1.7558	3.5	2.00634
1.96909	2.82606	1.34713	3.41856	3.41276	1.74507	3.5	2.00035
1.96909	2.82062	1.34713	3.41671	3.41276	1.74507	3.49961	2.00035
1.96909	2.81971	1.34713	3.41648	3.40995	1.74507	3.49904	2.00035
1.96909	2.7904	1.31911	3.41625	3.40972	1.73408	3.49885	1.99427
1.96909	2.78449	1.31911	3.41555	3.40854	1.69932	3.4952	1.99427
1.96909	2.7835	1.31911	3.41486	3.40523	1.68708	3.49443	1.99427
1.96909	2.77648	1.28914	3.41369	3.40499	1.67449	3.49443	1.98811
1.96909	2.77243	1.25696	3.41113	3.40452	1.67449	3.49404	1.98186
1.96909	2.76523	1.25696	3.41089	3.40428	1.66153	3.49093	1.97552
1.96909	2.75791	1.25696	3.39829	3.40309	1.66153	3.48995	1.97552
1.96909	2.7494	1.2222	3.39587	3.40309	1.64817	3.48878	1.97552
1.96909	2.7494	1.2222	3.39001	3.40285	1.63438	3.4876	1.97552
1.96909	2.7429	1.18441	3.38976	3.39732	1.62014	3.48642	1.96909
1.96909	2.71936	1.18441	3.38729	3.39514	1.62014	3.48563	1.96909
1.96909	2.71004	1.18441	3.38331	3.39368	1.60541	3.48544	1.96256
1.96909	2.70768	1.18441	3.38257	3.39295	1.60541	3.48544	1.96256
1.96256	2.70531	1.14301	3.38031	3.39123	1.59017	3.48326	1.96256
1.96256	2.69932	1.04611	3.37955	3.39025	1.57438	3.48227	1.96256
1.96256	2.69811	0.988113	3.37854	3.3863	1.57438	3.48187	1.95593
1.96256	2.68459	0.745075	3.37778	3.38531	1.57438	3.48087	1.95593
1.96256	2.68334	0.444045	3.37423	3.38406	1.55799	3.47666	1.9492
1.96256	2.68209	0.444045	3.36651	3.38206	1.55799	3.47646	1.9492
1.96256	2.67957	0.143015	3.36521	3.38106	1.54096	3.47606	1.94236
1.96256	2.67449	3.36443	3.36495	3.38106	1.54096	3.47586	1.94236
1.96256	2.67449	3.2756	3.36129	3.38006	1.52323	3.47485	1.93541
1.96256	2.67193	3.23186	3.35997	3.37955	1.48544	3.47383	1.92834
1.96256	2.67193	3.22616	3.35226	3.3793	1.48544	3.47302	1.92834
1.96256	2.66806	3.14475	3.34903	3.37753	1.48544	3.4716	1.92834
1.96256	2.65889	3.12934	3.34795	3.37728	1.48544	3.47119	1.92834
1.96256	2.65889	3.12393	3.34578	3.37677	1.46523	3.46833	1.92834
1.96256	2.65756	3.1115	3.34112	3.37677	1.46523	3.46791	1.92117
1.96256	2.65756	3.11103	3.34112	3.37627	1.46523	3.46688	1.92117
1.96256	2.65087	3.04393	3.34002	3.37346	1.46523	3.46461	1.92117
1.95593	2.64817	3.03511	3.33836	3.37141	1.46523	3.46378	1.92117
1.95593	2.63717	3.00035	3.33614	3.36987	1.46523	3.46358	1.91387
1.95593	2.63578	2.99243	3.33614	3.36936	1.44405	3.4617	1.91387
1.95593	2.63438	2.98375	3.33391	3.36936	1.44405	3.4617	1.91387
1.95593	2.63157	2.97167	3.33222	3.36858	1.42177	3.46087	1.91387
1.95593	2.63015	2.96779	3.33222	3.36729	1.39829	3.46087	1.91387
1.95593	2.63015	2.9619	3.32997	3.36547	1.39829	3.45982	1.91387
1.95593	2.62874	2.95526	3.32799	3.3626	1.31911	3.45878	1.90644
1.95593	2.62589	2.94852	3.32742	3.36155	1.25696	3.45836	1.89889
1.95593	2.62446	2.93959	3.32285	3.36129	1.25696	3.4573	1.89889
1.95593	2.62446	2.93681	3.32084	3.35839	1.2222	3.45625	1.8912
1.95593	2.62302	2.91972	3.31997	3.35786	1.14301	3.45519	1.8912
1.95593	2.62014	2.9168	3.31911	3.35786	1.14301	3.45328	1.87541
1.95593	2.61869	2.90719	3.31853	3.35653	1.14301	3.45286	1.87541
1.95593	2.61431	2.90569	3.31445	3.35547	1.09726	3.45051	1.87541
1.95593	2.61431	2.88731	3.31298	3.3552	0.988113	3.4488	1.87541
1.95593	2.60988	2.88338	3.3121	3.35333	0.921166	3.44858	1.86729
1.95593	2.60241	2.86647	3.30796	3.34849	0.841985	3.44751	1.86729
1.9492	2.60241	2.84285	3.30647	3.34849	0.620136	3.44643	1.85902
1.9492	2.6009	2.83143	3.30588	3.34741	0.620136	3.44426	1.85902
1.9492	2.59938	2.82606	3.30558	3.34632	0.143015	3.44405	1.85902
1.9492	2.59633	2.81971	3.30348	3.34414	3.95486	3.44339	1.85058
1.9492	2.59633	2.81696	3.30348	3.3425	3.93111	3.44165	1.85058
1.9492	2.5948	2.81419	3.30348	3.34222	3.92441	3.44012	1.84198
1.9492	2.59172	2.81419	3.30138	3.34029	3.8936	3.4399	1.84198
1.9492	2.59017	2.80766	3.30138	3.34029	3.887	3.43682	1.83321
1.9492	2.59017	2.80103	3.29987	3.33891	3.85768	3.43527	1.83321
1.9492	2.58862	2.80007	3.29987	3.33891	3.85084	3.43305	1.82426
1.9492	2.58862	2.79815	3.2953	3.33864	3.83972	3.43216	1.82426
1.9492	2.58392	2.79719	3.29193	3.33725	3.81557	3.43171	1.79623
1.9492	2.58235	2.79235	3.29007	3.33614	3.80549	3.43149	1.78647
1.9492	2.57918	2.7904	3.28821	3.33447	3.80312	3.42947	1.78647
1.9492	2.57758	2.77749	3.28728	3.33335	3.78932	3.4288	1.78647
1.9492	2.57598	2.77648	3.28665	3.3325	3.77507	3.42857	1.78647
1.9492	2.57277	2.77243	3.27974	3.32884	3.76946	3.42654	1.78647
1.9492	2.5679	2.77243	3.27974	3.32799	3.75431	3.42654	1.78647
1.9492	2.5679	2.76315	3.27878	3.32799	3.72188	3.42382	1.77648
1.9492	2.5679	2.75686	3.27847	3.32771	3.71169	3.42291	1.77648
1.9492	2.5679	2.75474	3.27687	3.32714	3.71004	3.42291	1.76626
1.9492	2.56626	2.74724	3.2756	3.32572	3.70638	3.42016	1.76626
1.94236	2.56626	2.74507	3.27495	3.32457	3.70184	3.41764	1.74507
1.94236	2.56626	2.73851	3.27238	3.324	3.70004	3.4174	1.74507
1.94236	2.56297	2.73297	3.26915	3.32314	3.68894	3.41694	1.73408
1.94236	2.56297	2.73073	3.26915	3.32285	3.68447	3.41509	1.7228
1.94236	2.56297	2.7296	3.26882	3.32257	3.67907	3.41509	1.71122
1.94236	2.55965	2.72051	3.26784	3.32142	3.66611	3.41369	1.69932
1.94236	2.55799	2.72051	3.26752	3.32084	3.66598	3.41229	1.68708
1.94236	2.55799	2.72051	3.26654	3.32026	3.66454	3.41159	1.68708
1.94236	2.55295	2.71239	3.26589	3.31882	3.65942	3.40972	1.67449
1.94236	2.55295	2.70886	3.26556	3.31882	3.65783	3.40807	1.64817
1.94236	2.55125	2.70768	3.25729	3.31795	3.65756	3.40736	1.64817
1.94236	2.55125	2.70531	3.25596	3.31766	3.65517	3.40736	1.63438
1.94236	2.55125	2.70052	3.25327	3.31737	3.64966	3.40712	1.63438
1.94236	2.54785	2.69932	3.25293	3.31649	3.64871	3.40712	1.62014
1.93541	2.54614	2.6969	3.25259	3.31181	3.64572	3.40285	1.60541
1.93541	2.54614	2.68334	3.25158	3.30915	3.64394	3.40261	1.60541
1.93541	2.54441	2.68209	3.25158	3.30915	3.64353	3.40237	1.59017
1.93541	2.54441	2.67193	3.25022	3.30796	3.64339	3.40237	1.57438
1.93541	2.54441	2.66935	3.24921	3.30767	3.64284	3.40165	1.57438
1.93541	2.53921	2.66546	3.2475	3.30737	3.63967	3.39877	1.57438
1.93541	2.53921	2.66546	3.24682	3.30677	3.63522	3.39829	1.57438
1.93541	2.53921	2.66415	3.24682	3.30677	3.63255	3.3966	1.55799
1.93541	2.53921	2.66153	3.24648	3.30288	3.63171	3.39635	1.55799
1.93541	2.53747	2.66021	3.24613	3.30168	3.63171	3.39587	1.52323
1.93541	2.53747	2.66021	3.24407	3.29805	3.62374	3.39344	1.50474
1.93541	2.53395	2.65889	3.24269	3.29683	3.62043	3.39319	1.48544
1.93541	2.53218	2.65623	3.24269	3.29652	3.62014	3.39001	1.48544
1.93541	2.52683	2.65356	3.24235	3.29561	3.61548	3.39001	1.48544
1.93541	2.52683	2.65356	3.24097	3.29469	3.61269	3.38976	1.46523
1.93541	2.52683	2.65356	3.23992	3.29285	3.61195	3.38951	1.39829
1.93541	2.52683	2.65222	3.23574	3.29254	3.61151	3.38927	1.34713
1.93541	2.52683	2.65087	3.23398	3.29254	3.61062	3.38803	1.31911
1.93541	2.52323	2.65087	3.23327	3.291	3.60869	3.38605	1.31911
1.92834	2.52141	2.64817	3.23292	3.29007	3.60391	3.38456	1.25696
1.92834	2.52141	2.6427	3.23044	3.28821	3.60044	3.38406	1.2222
1.92834	2.52141	2.63994	3.23009	3.2879	3.60029	3.38231	1.18441
1.92834	2.52141	2.63994	3.22973	3.28759	3.59969	3.38231	1.18441
1.92834	2.51959	2.63856	3.22938	3.28759	3.59877	3.38206	1.18441
1.92834	2.51959	2.63717	3.22831	3.28697	3.59847	3.37854	1.09726
1.92834	2.51776	2.63438	3.22759	3.28415	3.59572	3.37677	1.09726
1.92834	2.51776	2.63015	3.22688	3.28352	3.59557	3.37677	1.04611
1.92834	2.51593	2.62874	3.22544	3.28321	3.59188	3.37652	0.988113
1.92834	2.51223	2.62874	3.22364	3.28226	3.58643	3.37652	0.841985
1.92834	2.51037	2.62446	3.22364	3.28132	3.58628	3.37652	0.620136
1.92834	2.51037	2.62446	3.22256	3.28069	3.58612	3.37525	0.143015
1.92834	2.51037	2.62302	3.22256	3.27942	3.58235	3.37423	4.27248
1.92834	2.5085	2.62302	3.2222	3.27942	3.58171	3.37346	4.02217
1.92117	2.5085	2.62302	3.22038	3.27751	3.57742	3.37244	3.97934
1.92117	2.5085	2.62158	3.22038	3.27655	3.57679	3.37218	3.91541
1.92117	2.50663	2.62014	3.21856	3.27591	3.57598	3.37064	3.89206
1.92117	2.50474	2.61869	3.2182	3.2756	3.57406	3.36987	3.88739
1.92117	2.50474	2.61869	3.2171	3.27528	3.57357	3.36987	3.87275
1.92117	2.50474	2.61723	3.21563	3.27528	3.57293	3.36884	3.87202
1.92117	2.50285	2.61723	3.21563	3.27431	3.5718	3.36884	3.8686
1.92117	2.50285	2.61577	3.21453	3.27431	3.5718	3.36884	3.86811
1.92117	2.50285	2.60988	3.21379	3.27238	3.57066	3.36832	3.84562
1.92117	2.50095	2.6084	3.21379	3.27206	3.56985	3.36781	3.83445
1.92117	2.49904	2.60691	3.2112	3.27174	3.56953	3.36755	3.82272
1.92117	2.49904	2.60691	3.20971	3.26979	3.56659	3.36677	3.78765
1.92117	2.49904	2.60691	3.20934	3.26915	3.56511	3.36573	3.78369
1.92117	2.49904	2.60691	3.20747	3.2685	3.5628	3.36573	3.7823
1.92117	2.49712	2.60541	3.20635	3.26784	3.55999	3.36547	3.76616
1.92117	2.49326	2.60541	3.2056	3.2649	3.55982	3.36443	3.76544
1.92117	2.49132	2.60391	3.20522	3.26326	3.55782	3.36417	3.75981
1.92117	2.49132	2.60391	3.20371	3.26062	3.55715	3.36391	3.74907
1.92117	2.48937	2.60391	3.20296	3.25896	3.55682	3.36339	3.74594
1.92117	2.48937	2.60391	3.20182	3.25829	3.55564	3.36339	3.74104
1.92117	2.48937	2.60241	3.20068	3.25729	3.54853	3.36234	3.73939
1.92117	2.48741	2.6009	3.20068	3.25696	3.54665	3.36076	3.73196
1.92117	2.48741	2.59786	3.19954	3.25662	3.54631	3.35997	3.71309
1.91387	2.48741	2.59633	3.19839	3.25629	3.54338	3.35997	3.70756
1.91387	2.48544	2.59633	3.19609	3.25596	3.54321	3.35971	3.704
[truncated: 6,345 more rows]

## Sheet: Fig. S2
Fig. S2A Transferrin expression upon Tfrc knockdown
Control gRNA	TFRC gRNA
10090	2417
9272	2092
Fig. S2B Reporter expression upon Adrb2 knockdown
Control+Iso	Control+8-Br	ADRB2_207+iso	ADRB2_207 + 8-Br	ADRB2_220+iso	ADRB2_220 + 8-Br
3.13	2.67	1.4	2.84	0.6	3.36
3.12	3.34	0.34	2.79	0.22	3.19
2.46	3.28			0.2
3.17
3.26

## Sheet: Fig. S3
Fig. S3A Hits identified from the medium versus low population									Fig. S3B Reporter expression upon Hras knockdown									Fig. S3C Reporter expression upon Mical3 knockdown
Gene	Fold enrichment	-log10(P value)							Control_5443	Control_5444	HRAS_187	HRAS_518	HRAS_106					Control_5443	Control_5444	MICAL3_216	MICAL3_229
PCDH20	-2.33829	0.487527							96.7	87.7	172.6	111.4	136.2					90.19	103.71	84.43	106.04
TMEM52	-2.32531	0.859812							83.8	127.5	132.7	164.4	114.8					98.06	108.05	96.7	105.93
ITGA7	-2.26052	1.38951							88.9	97.8
NRXN2	-2.23227	1.21613							90.9	118.2
SLC10A4	-2.12533	1.59536
TMEM107	-2.04738	1.02502
TMEM200B	-2.03105	1.35001
OR51B4	-2.02131	1.28542
SLC45A2	-2.00801	0.747107
MFSD4	-1.91937	1.54769
NCAM2	-1.9109	0.431614
HS3ST2	-1.89037	1.51134
KCNA7	-1.86467	0.833574
SLCO1B1	-1.86359	2.13872
CCDC114	-1.85746	0.782199
TMEM133	-1.85457	1.13061
ST3GAL3	-1.85159	1.01359
OR4N4	-1.84603	0.946256
ITGA5	-1.81099	0.580188
TAAR9	-1.79158	1.79142
SLC23A3	-1.78753	2.41855
SLC5A9	-1.76845	1.25369
GTF2H2D	-1.73727	0.918248
CLSTN3	-1.73553	0.48612
NAT16	-1.72544	1.82091
TMEM199	-1.72058	0.180258
ZP3	-1.69614	1.93831
SLC38A6	-1.67963	0.979653
PVRL4	-1.66951	0.921041
CNNM2	-1.65353	1.22859
ABCG5	-1.6352	1.07962
KIAA1524	-1.61724	1.43629
TMEM119	-1.61723	0.97405
TEDDM1	-1.60808	1.46337
ZDHHC1	-1.59871	1.05386
GOLGA8A	-1.59832	0.781661
LRRC19	-1.58409	0.90256
CEACAM6	-1.56967	0.383825
TMEM56	-1.55243	0.282803
RCAN2	-1.54417	0.7721
HBD	-1.53036	1.0655
MCAM	-1.51892	0.479251
GPR146	-1.50876	1.43243
TMEM200B	-1.50142	0.87041
FNDC5	-1.493	1.4498
GPR61	-1.49233	1.42956
SLC41A3	-1.48832	0.220494
PLXDC1	-1.47871	1.60957
CRB1	-1.46844	0.195481
GRAMD1B	-1.46772	1.20373
LRRN4CL	-1.46744	0.539918
ZDHHC18	-1.46101	0.27637
ADRB2	-1.45183	2.30456
IL18RAP	-1.45005	1.00222
OR1G1	-1.44479	1.31431
SLC35G5	-1.44181	0.415027
GPR173	-1.42494	1.08897
ARIH2OS	-1.42243	1.49336
KCNT1	-1.40935	0.680731
PCDHAC2	-1.4058	0.990905
CNGA3	-1.39899	0.555743
FAM9C	-1.39615	1.5391
SLC35F3	-1.39172	0.400964
ST8SIA1	-1.39149	0.595695
VIPR2	-1.39077	2.4273
C1orf110	-1.39051	1.30163
TNFRSF17	-1.38544	1.45814
SLC7A6	-1.38119	0.68382
RBCK1	-1.3809	0.418485
LYPD6B	-1.37671	1.33697
C1orf226	-1.3696	1.05289
ITPRIPL1	-1.36787	0.332405
ITM2C	-1.36299	0.849273
SSTR4	-1.35862	0.996554
C4orf3	-1.35001	2.56953
PLRG1	-1.34699	1.17031
OR10C1	-1.33813	0.979653
TSSK6	-1.33654	0.632681
LYNX1	-1.33597	0.413997
HLA-DMA	-1.33008	0.932066
OR4S1	-1.32654	0.201658
TSPYL5	-1.32281	0.693398
GPR116	-1.31967	1.10672
MS4A15	-1.31748	1.43629
C5AR2	-1.31511	1.23596
GTDC1	-1.31219	1.23484
ITFG3	-1.31017	0.737211
HIGD1B	-1.30367	0.538353
C11orf83	-1.30087	1.38951
KCNB2	-1.29526	0.886419
GTPBP1	-1.28781	0.521188
CLRN2	-1.28754	0.560126
TUBB	-1.28498	2.17377
IL1R2	-1.28466	1.30463
CALN1	-1.28308	0.516931
SPATA4	-1.27942	0.971078
HCAR2	-1.27788	1.42491
ST8SIA5	-1.27442	0.752076
TEX10	-1.26939	1.18731
DEFA5	-1.26699	0.538618
PILRB	-1.26659	0.957329
KIRREL3	-1.26654	0.940742
CLEC14A	-1.26611	1.38951
VSIG8	-1.26511	0.24305
LARGE	-1.2639	2.06543
GYPE	-1.26365	1.49756
SLC44A3	-1.25976	1.89942
CD34	-1.25557	0.718542
GINM1	-1.25236	0.807704
FAM81A	-1.25205	0.405291
MC4R	-1.2456	0.703033
NUBP2	-1.24314	1.04376
BTN1A1	-1.24253	0.45072
PIEZO2	-1.23264	1.03076
CCR9	-1.23131	1.25369
TM2D3	-1.22883	0.123455
TMEM132B	-1.21153	0.939452
SELL	-1.20352	0.722476
KRTAP19-3	-1.20151	0.875263
CD8B	-1.19806	0.597622
NIPA2	-1.19731	0.897165
NRG4	-1.19695	1.71822
UBE2U	-1.19484	1.5234
OR2AG2	-1.19229	1.08897
SIT1	-1.18696	0.698208
TMEM138	-1.18196	0.819867
FXYD7	-1.1765	0.946256
DYNAP	-1.17495	1.18525
OR4P4	-1.17113	1.18525
NINJ2	-1.17089	1.04806
FAM209B	-1.16944	1.477
ENTPD8	-1.16458	0.462865
C6orf10	-1.16202	0.521188
LYZL2	-1.16096	1.3598
A1BG	-1.15911	2.27708
KLK2	-1.15699	1.43202
RAD23A	-1.15651	0.639219
MCHR2	-1.15508	0.430754
PLSCR3	-1.14748	1.85737
C1orf95	-1.14327	0.534041
FAM159B	-1.1416	1.24111
HAPLN4	-1.1397	2.28919
PLEKHM1	-1.13804	1.04365
CD164L2	-1.13791	0.375357
IGSF11	-1.13513	1.37628
KLRC4	-1.13345	0.46694
C2orf16	-1.13289	0.69724
TMEM218	-1.13092	0.562699
MICAL3	-1.13081	1.61918
DSTN	-1.12977	2.02348
WDR17	-1.12964	1.48154
CEP120	-1.12715	1.71822
FAM209A	-1.12439	1.04228
SLC35A5	-1.12384	0.246324
WDR81	-1.1218	1.86348
SLC37A1	-1.11876	1.60957
TBC1D5	-1.11789	1.19755
SEL1L3	-1.11777	0.693398
C17orf80	-1.11736	1.60246
CHRM4	-1.11698	0.421005
SPINT1	-1.11682	0.388084
DENND4C	-1.11456	0.828371
SECTM1	-1.11169	0.586718
LRRC4C	-1.11072	0.28662
AGXT2	-1.11041	1.13311
ZP4	-1.10996	1.1669
IL17RC	-1.10936	0.139294
OR2T6	-1.10612	0.843192
CNTFR	-1.10597	0.256223
OR2T27	-1.103	0.802574
TVP23A	-1.10184	1.15474
CMTM3	-1.10014	0.490775
LOC100130357	-1.09897	1.91274
MEOX1	-1.09798	0.0352341
PCDH12	-1.09306	0.918835
WFDC9	-1.08994	1.05386
PHF15	-1.08668	0.926959
SPPL2A	-1.08526	1.25753
SYNDIG1L	-1.08292	0.211019
HLA-DPB1	-1.08256	0.595695
KCNK13	-1.08178	0.732285
SLC35D2	-1.07956	1.03651
SGSM2	-1.07776	1.82696
SRSF3	-1.07717	1.32606
GDPD1	-1.07695	0.201658
APOL4	-1.07582	1.32881
C11orf57	-1.07551	1.02528
TBXAS1	-1.07526	1.61888
RARRES3	-1.07521	0.797458
THSD1	-1.07445	0.878732
GPR75	-1.07369	0.279774
C5orf60	-1.07071	0.30047
TMEM237	-1.07023	1.54607
AQP10	-1.06973	0.136461
SETD5	-1.06876	0.747107
TSPAN10	-1.06752	1.11275
KCNJ16	-1.06368	1.52519
BAI2	-1.06028	0.00122917
OR2B2	-1.0593	0.613819
EMD	-1.05545	0.47103
CENPI	-1.05543	1.74077
VMA21	-1.05189	0.00329936
DSEL	-1.05178	1.08308
OR10P1	-1.04789	1.66708
C3orf17	-1.03876	1.5671
C11orf16	-1.0375	1.87912
ARSK	-1.03518	0.865104
SLC9A5	-1.03488	0.577797
MXRA8	-1.02568	0.391846
TGFBR3	-1.0237	1.42285
GPR152	-1.02053	0.0620235
EXD2	-1.019	0.500046
SMIM20	-1.0176	1.33047
SLC28A1	-1.01733	0.399518
OR6B3	-1.0172	0.479251
PARP16	-1.01682	1.08897
EFNB3	-1.0166	0.226874
HSD17B7	-1.01608	0.491799
SPNS2	-1.01396	0.696827
TRPV3	-1.01385	0.921403
JAKMIP2	-1.01357	0.346943
TMEM206	-1.01262	0.97405
VN1R4	-1.01181	0.256223
SEZ6L2	-1.01005	0.135993
ANTXR1	-1.0094	0.97405
OR5K4	-1.00895	0.609267
TTYH1	-1.00852	2.0081
MOSPD3	-1.00814	1.25369
LRRN2	-1.00721	0.872763
MANSC1	-1.00638	0.302175
BCL2L11	-1.00504	1.03481
C10orf107	-1.00466	0.736122
SLC2A11	-0.999329	1.21613
TAS2R5	-0.99839	1.11267
ATP13A5	-0.995836	0.328803
SLCO4A1	-0.994211	1.4174
PCDHB12	-0.993762	1.55307
C2orf82	-0.993534	0.703033
CEACAM18	-0.992156	0.849273
TMEFF1	-0.991901	0.495859
TMIE	-0.988562	0.680731
NDUFA11	-0.987952	0.758859
UNC5A	-0.986892	1.16081
RPN1	-0.985967	0.35159
PCMTD2	-0.984812	0.536998
LRRC6	-0.982506	0.323142
FUT6	-0.981324	0.188619
LPPR1	-0.978854	0.68382
TACR2	-0.978686	1.26811
VTCN1	-0.978511	0.727373
CDH6	-0.977973	0.233306
BRD3	-0.977543	1.19823
GPR171	-0.977387	0.87041
CDHR2	-0.976835	0.622967
TAS2R41	-0.976416	0.25291
TMEM151A	-0.975818	0.897165
PAEP	-0.974072	1.16841
TMEM245	-0.97177	1.41615
TSPAN2	-0.970139	0.564523
INTU	-0.970014	1.82696
ANAPC4	-0.969957	2.35114
TCTN3	-0.968064	1.03076
RXFP3	-0.966019	0.475134
TMC4	-0.96523	0.491686
PPP1R3E	-0.963003	2.12572
PDZK1IP1	-0.962735	0.655434
FCRL6	-0.961203	0.434719
SLC45A1	-0.960899	0.828371
IFNLR1	-0.959886	0.528642
PPP2R3B	-0.959665	0.905558
FUT2	-0.958886	0.357987
RNF151	-0.958671	0.330501
SLC26A6	-0.958094	1.72469
C15orf32	-0.95674	0.186309
C5orf17	-0.95663	1.45979
SLC35E2B	-0.956613	1.57015
NFKBID	-0.955178	0.866779
ZMYM5	-0.954379	0.796838
LST1	-0.953356	1.50879
NDUFV2	-0.953106	1.90866
GJD2	-0.952846	0.303966
C12orf40	-0.952705	0.844025
PSMD7	-0.950717	1.23126
SLC37A2	-0.950268	0.106098
C3	-0.94899	0.72996
NPC2	-0.946296	0.0637089
IL22	-0.946166	1.72423
FAM101B	-0.942696	2.3576
OR51T1	-0.942466	0.376663
DSC2	-0.940383	1.16081
TOMM20	-0.940264	0.999432
TMEM196	-0.939928	0.957329
FAM26F	-0.934181	1.10079
NEK2	-0.933172	0.991526
MPZ	-0.932108	1.14869
SLCO5A1	-0.930501	0.737211
AQP12B	-0.930183	1.0655
CCDC3	-0.928402	2.69778
NLGN3	-0.924178	1.28555
FAM73A	-0.922155	0.722476
SCGB2A2	-0.921543	1.00706
KRTAP13-2	-0.921374	1.51447
STEAP4	-0.918857	0.918835
HMGCS1	-0.91838	2.10983
GAL3ST4	-0.917415	0.924289
LRRC3B	-0.916471	0.612856
HNRNPLL	-0.915896	1.53107
CD82	-0.91521	0.180258
DAOA	-0.914839	0.640438
DGKE	-0.913172	1.01358
TAGLN3	-0.912798	0.957743
AJAP1	-0.912144	1.10672
KIR2DS4	-0.911877	1.2474
CYP26C1	-0.911233	0.891784
PEX10	-0.910406	0.0215856
TAF1D	-0.909883	0.458803
DESI2	-0.909841	0.372851
MAPK13	-0.909065	1.93135
OR8K5	-0.908425	1.20602
GJB6	-0.907492	0.325215
OR5A2	-0.905562	0.747107
SH3GL2	-0.904044	2.42406
C14orf166	-0.902841	2.23638
TRPM2	-0.901588	0.604729
SLC39A12	-0.900688	1.08308
ATXN3L	-0.900294	1.18464
GPHB5	-0.898472	1.21592
CLSTN1	-0.898365	1.5391
IL4R	-0.896417	1.4498
MRPL16	-0.895699	1.42462
OLFML2A	-0.895575	1.81487
PHKA1	-0.892454	0.788254
SLC38A8	-0.889995	0.512689
NCR3LG1	-0.889972	1.93741
TM7SF3	-0.889646	0.339647
PCDHA5	-0.888428	1.44357
RAF1	-0.888001	1.8936
IL12RB1	-0.887439	0.259548
CXorf23	-0.886359	0.924024
OR4D2	-0.885691	1.11267
TMEM229B	-0.885563	1.02502
ERVW-1	-0.884351	0.303966
UNC5D	-0.883041	1.03651
SGK223	-0.882603	0.1446
C10orf129	-0.880862	0.678144
STEAP1	-0.880623	1.56426
GRM7	-0.880547	1.8488
NFXL1	-0.879864	0.959762
SS18L2	-0.878565	0.0954242
SPRY3	-0.87662	0.905498
C5AR1	-0.874338	0.807704
FAM171A1	-0.87399	0.27298
OR51A2	-0.87379	0.823182
ADAM32	-0.87311	0.803457
CLK3	-0.872676	0.754008
OR1J2	-0.87222	1.01359
UQCC2	-0.871526	0.398178
SPRY4	-0.870352	1.30709
CXXC11	-0.870085	0.812848
RMDN2	-0.868474	1.07135
TMEM260	-0.867802	0.670091
LGR6	-0.866798	0.618386
COQ10B	-0.865804	1.02148
PLXDC2	-0.865617	0.293519
KRTAP5-11	-0.864892	1.76094
IL17RE	-0.863272	1.35001
DCHS1	-0.86242	0.321641
GYPC	-0.860255	1.53719
MEST	-0.85913	0.732285
GPR142	-0.859032	0.573358
ZPLD1	-0.858117	1.00204
TMEM11	-0.857438	0.913475
ITGAE	-0.857234	0.108797
FEN1	-0.857226	0.975823
SLC6A15	-0.856307	0.812848
LTB4R2	-0.855698	0.380438
CALCRL	-0.855204	0.782199
CDHR2	-0.855038	0.0797574
ATP6V1G3	-0.854621	1.01991
SLC15A4	-0.854397	1.49756
PRIM2	-0.853765	1.28707
PPP1CA	-0.853114	1.02469
CALCB	-0.8526	2.06224
CDT1	-0.852558	1.02487
NAIF1	-0.852256	2.25396
GGT5	-0.85201	1.00706
SPATA31D1	-0.850745	0.189354
RNF128	-0.85029	0.91381
CDH17	-0.849531	0.740547
RBM5	-0.849448	1.55364
ECEL1	-0.848236	0.492852
NDUFC1	-0.847939	1.81187
C9orf69	-0.84765	0.0507927
GPR3	-0.845772	0.68382
PRR19	-0.844112	0.732193
CERKL	-0.843533	0.725191
OR52E2	-0.843323	0.636796
TMEM52B	-0.842803	0.812848
TMEM47	-0.840917	0.130831
KRT14	-0.840496	0.94529
IL34	-0.84008	0.993494
LILRB3	-0.839644	0.924289
DRG1	-0.838679	1.25225
TSPAN18	-0.838631	1.14265
OR2L13	-0.837741	0.865104
N4BP2L2	-0.837702	0.577797
ARL6IP6	-0.837224	0.380438
KRTAP23-1	-0.837041	1.02986
OXA1L	-0.83662	0.806054
GPR183	-0.836259	1.27268
HEY2	-0.833859	0.0623484
USP2	-0.833516	0.204282
OR10Q1	-0.833383	0.568933
INTS5	-0.832089	0.586718
DNAJC15	-0.83143	1.19492
IER2	-0.829831	0.871017
AHNAK2	-0.829825	1.17168
FAM65A	-0.829465	0.609267
CHST3	-0.828696	1.38951
RALA	-0.828675	2.41368
MEPE	-0.828118	1.78481
C16orf92	-0.828071	0.68382
NPIPA8	-0.828035	0.320294
DUOX1	-0.827982	0.818008
SLC6A17	-0.827172	0.767072
TRIM33	-0.827092	1.23449
FAM134A	-0.82699	0.230084
LAIR1	-0.825504	0.403375
LHFPL1	-0.825401	1.11864
SMIM19	-0.825237	0.560126
SLC48A1	-0.824974	1.08897
PODXL	-0.823436	0.192411
PCDHA12	-0.822801	0.357975
FLJ25363	-0.822539	0.114233
OR6C2	-0.822512	0.204765
CTXN2	-0.820612	0.688602
DNAH10	-0.820328	1.19406
TMEM174	-0.820127	0.403375
ARMC9	-0.819695	0.998006
GPR124	-0.816908	0.0927785
SHISA2	-0.816691	0.823182
HIF1A	-0.816661	0.740322
ISLR2	-0.816454	0.998006
ADAMTS16	-0.815954	0.297941
HMOX2	-0.81575	1.76805
IER5L	-0.815648	1.07504
PODN	-0.815529	0.586807
CELSR1	-0.815137	0.192411
MPHOSPH9	-0.81511	0.0815508
CRYBB2	-0.814712	0.315562
SLC17A1	-0.813576	0.818008
SCUBE1	-0.812091	0.724361
IMPAD1	-0.811774	0.849069
GABRG3	-0.811714	2.30456
LRRTM2	-0.809862	0.886419
INO80B	-0.809713	1.57577
ZDHHC22	-0.809524	0.0167472
CD69	-0.809392	0.521188
GPR156	-0.809158	0.504246
IP6K1	-0.808952	1.24058
TMEM221	-0.808779	1.32155
FXYD6	-0.808744	1.54607
STARD3NL	-0.807775	0.897755
CELSR2	-0.807661	0.787271
ATG16L2	-0.807642	2.02593
PPP3CC	-0.807591	0.249244
SORCS2	-0.807485	1.01359
HBA1	-0.807477	1.36548
TTYH2	-0.806886	1.21613
KCNK10	-0.806588	1.20373
INIP	-0.806514	1.22569
GMPR	-0.806439	0.793202
SLAMF8	-0.806001	1.05967
THEMIS	-0.805771	0.879519
P2RY8	-0.803577	0.979653
MAPK8IP1	-0.802358	0.869077
LRRK1	-0.80157	0.725191
TAS2R10	-0.801083	1.31752
C1orf35	-0.800832	2.54015
NARG2	-0.80078	0.42504
FAM179A	-0.799224	0.905254
SAP130	-0.795675	1.5234
GNMT	-0.795288	1.44979
FAM189B	-0.795205	0.854535
LCE1C	-0.794688	1.60403
OR1L8	-0.794555	1.61671
AMIGO1	-0.793034	0.90797
RPL31	-0.791721	1.80801
LOC154872	-0.791239	2.1792
PCDHGA6	-0.790341	1.77883
PCDH9	-0.790224	0.384227
MAGEB16	-0.789856	1.20602
SLC12A3	-0.789356	2.0861
PSME4	-0.789354	1.08905
RSG1	-0.789176	0.171677
NAALADL2	-0.788868	0.462865
PANX3	-0.788249	1.00789
TMEM110-MUSTN1	-0.788012	1.25087
KCNE4	-0.787538	0.521188
OR7G2	-0.785107	0.171275
PAK6	-0.784958	1.32111
TSPAN1	-0.784341	0.866811
CHST9	-0.783805	1.23484
ANO7	-0.783325	0.604729
DDAH1	-0.783318	1.48287
AKR1C1	-0.782851	0.580188
RPL18	-0.782413	1.23126
CDH10	-0.782026	0.399518
MZT2B	-0.781706	2.00136
TMEM60	-0.781477	1.84563
OR8B12	-0.781236	0.712726
TANGO6	-0.780021	0.568241
NBPF8	-0.779443	0.162405
TUSC5	-0.777517	0.189354
S100A7A	-0.77684	0.0974206
NSUN7	-0.776647	1.34294
TMEM51	-0.776252	0.568933
FAXDC2	-0.776039	0.403375
KCNK16	-0.776017	0.886419
OR4M2	-0.775855	0.996554
CDK19	-0.775756	1.17435
GPR87	-0.773937	0.623101
PIRT	-0.772894	0.679053
TMEM234	-0.772625	0.727373
CUTA	-0.77225	0.0589856
CSNK1A1L	-0.771801	1.86367
TMEM184A	-0.771544	0.788051
PRRG4	-0.771014	2.03327
XBP1	-0.77097	3.13367
RAB6B	-0.770882	0.786282
AK1	-0.770586	1.35273
PPP3CA	-0.770518	1.34004
HSD17B13	-0.770395	0.370432
TSEN15	-0.770304	0.328862
SLC45A4	-0.769346	0.696827
KCNJ2	-0.76791	0.171275
PRNP	-0.767567	1.1803
TREML1	-0.767402	0.00997303
GPR128	-0.767224	0.632172
HBZ	-0.764709	0.824923
TMEM80	-0.762477	1.25477
CKAP5	-0.761983	1.72797
SLC38A3	-0.761982	2.30456
C10orf82	-0.761385	0.635091
CCDC97	-0.761169	1.39845
HHIP	-0.761071	1.18525
ERH	-0.760864	2.36298
FDX1	-0.759608	1.93895
TMEM45B	-0.758857	0.902797
PPP1R9B	-0.758622	1.59811
TMEM129	-0.757986	0.525458
OR10A2	-0.757648	0.296988
SLC2A7	-0.757464	0.387159
PI16	-0.756625	0.722476
ARL13B	-0.756178	0.220797
OR13H1	-0.755825	0.823182
PTGDR2	-0.755788	0.46694
PHTF2	-0.754495	1.72465
TTC3	-0.754379	0.586807
TMEM8A	-0.754181	0.0615923
MAGEC1	-0.754131	0.871017
DIAPH2	-0.75326	2.89478
OR4B1	-0.752151	0.296988
EMC1	-0.751186	2.61782
FUT5	-0.749255	0.454754
HEMGN	-0.748647	0.808442
SMCO2	-0.747931	1.20805
FCRLA	-0.746823	0.632172
SLC22A12	-0.746814	0.13364
CLCN4	-0.746729	0.0353075
PPP1R14C	-0.744905	2.12572
KANSL2	-0.742225	1.40609
UIMC1	-0.74218	0.104919
DHTKD1	-0.742017	1.02148
RBM39	-0.741807	1.92498
ZCCHC12	-0.741551	0.964251
AQP9	-0.741298	0.223678
GPR116	-0.740996	0.818008
LRRN4	-0.740555	0.0954184
DENND4B	-0.73917	2.18859
C5orf54	-0.73916	1.13301
SIGLECL1	-0.739111	0.136461
FXYD2	-0.738178	1.03027
FNDC3A	-0.73752	0.482436
TGM4	-0.737385	0.394038
SMIM11	-0.736624	1.02502
PSAT1	-0.735099	1.52981
SCN5A	-0.734789	1.06972
ANKS1A	-0.733526	0.130188
ESR1	-0.732953	2.22602
MS4A14	-0.732903	1.07135
MS4A7	-0.732903	1.07135
IFT140	-0.732333	1.85327
TMEM79	-0.73174	0.438699
FER1L6	-0.730963	1.22859
ANKRD53	-0.730829	0.971078
FAM213B	-0.729927	0.152923
GAPT	-0.728899	0.650752
SYDE2	-0.728823	0.629564
MYH6	-0.728802	2.43602
FAM103A1	-0.727384	1.23583
ZAP70	-0.726928	1.40409
COL10A1	-0.726757	1.92203
MS4A10	-0.726465	0.0570619
FADS3	-0.725739	0.32151
C1orf192	-0.725033	1.52
LRCH3	-0.724451	0.729508
C4orf45	-0.723931	0.618572
XPC	-0.723416	0.123247
DCAF17	-0.723331	0.61324
HSD11B1L	-0.723311	0.666796
FFAR1	-0.723035	1.76109
ICOSLG	-0.72289	1.19139
MTNR1A	-0.722706	1.20424
PROS1	-0.722645	1.1803
FAM83H	-0.722474	1.16195
PMP2	-0.722388	0.0989564
TMEM194A	-0.721276	0.0144779
OR5T3	-0.720207	0.802574
INCENP	-0.719759	0.713239
ENHO	-0.719704	1.29821
AGPAT4	-0.719297	0.214164
GUCA1A	-0.71827	0.921403
C1orf162	-0.718227	0.551375
TMEM233	-0.718096	0.256223
KCNK3	-0.717298	1.25281
KIF18A	-0.717108	2.65926
SUSD4	-0.716646	0.207886
RASSF3	-0.715634	0.456375
SORBS1	-0.715583	1.25753
EGFL7	-0.715007	0.228444
IARS2	-0.714685	1.39116
PLEKHS1	-0.714493	0.370877
TAS2R39	-0.714297	0.564523
BMPR2	-0.713558	1.41057
RAET1G	-0.713001	0.54702
SPP1	-0.712065	0.0905658
RWDD2A	-0.71187	1.14898
TMEM14E	-0.711696	0.878732
METTL23	-0.711111	1.13781
RPL10L	-0.711088	1.15404
TMC5	-0.710925	1.13662
LY75	-0.710476	0.0392053
CKLF-CMTM1	-0.710235	1.32738
KCNQ5	-0.709812	0.940742
TMEM139	-0.709127	1.19139
NUPR1L	-0.70889	1.17655
FNDC9	-0.708317	1.04228
SLITRK5	-0.708091	0.400964
P2RX5	-0.707723	0.604729
SH3BP5	-0.707691	1.51032
EFCAB3	-0.70769	0.962179
SLC39A5	-0.707651	0.293519
RPL23	-0.707422	0.922917
TSPO2	-0.707101	0.12525
TMEM30B	-0.707028	0.935243
KCNH7	-0.705939	0.763724
EPM2AIP1	-0.705628	1.3763
METAP1D	-0.704478	0.524625
EVI2A	-0.703099	0.600205
LCE3C	-0.702583	1.30676
IL23R	-0.702445	0.613819
C5orf42	-0.701827	0.475134
PATZ1	-0.700752	0.942157
ABCC6	-0.700677	0.463106
METTL13	-0.700393	1.04365
GBF1	-0.699976	0.709381
PREP	-0.699926	2.17377
ZNF850	-0.698759	0.629564
RPAIN	-0.698553	0.320294
GNG13	-0.69819	0.013314
IQCJ-SCHIP1	-0.69803	0.962179
ALPPL2	-0.697671	1.12145
TAS2R60	-0.697455	0.283191
DPCD	-0.69739	1.60972
TXNRD1	-0.697036	1.3274
C4orf32	-0.696922	0.214164
CAMKK1	-0.695904	1.62584
FBP1	-0.695785	1.45638
PCLO	-0.695336	1.93648
CTRB1	-0.694965	1.61194
CTNNB1	-0.694914	1.89141
DUXA	-0.694621	1.59848
CXorf21	-0.69455	1.06683
IL18R1	-0.694461	0.679053
GCNT2	-0.694041	0.660129
PDK4	-0.693196	2.53406
OR5B17	-0.692457	0.262887
LRRC71	-0.692388	1.36383
PTPRN2	-0.691782	2.11777
ELN	-0.691368	2.2992
CXCL13	-0.690586	0.888819
CLEC1A	-0.690484	0.979653
ENG	-0.690395	0.454754
C17orf51	-0.69018	0.600433
VMO1	-0.689901	0.659277
BANK1	-0.689853	1.24585
RGL4	-0.689833	1.28021
SF3B1	-0.689691	1.29134
ZNF891	-0.689143	0.273169
ASPN	-0.688924	0.824923
CCR8	-0.688829	1.29181
ABCG1	-0.688454	1.48287
UBALD2	-0.688094	1.39017
SRRD	-0.687825	0.759895
DDT	-0.687438	0.0140128
C1orf198	-0.687432	0.75591
CHODL	-0.687404	0.438699
PLSCR4	-0.687313	0.147868
CMTM8	-0.687286	0.35036
HADHA	-0.686257	1.16249
ALG10	-0.68496	0.365417
OR52B6	-0.684215	0.217323
PRRC2B	-0.683875	1.64402
SEC14L1	-0.682991	0.76673
SLC35E4	-0.68214	0.560126
PDE8A	-0.68172	2.32951
TMEM164	-0.681685	0.818008
GBA3	-0.681164	1.65838
HNRNPA3	-0.680441	2.25515
SON	-0.680176	3.22766
HTR1E	-0.680077	1.74634
COL4A5	-0.679933	0.678144
RHBDL3	-0.679747	0.597622
ARHGEF4	-0.679551	0.686063
PTPN2	-0.677653	1.34638
KDELR1	-0.677523	0.120862
LXN	-0.677197	2.2152
FAM129A	-0.676916	1.12883
MICALL1	-0.676912	1.87042
ANO6	-0.67674	0.983066
MRGPRX3	-0.676607	0.226874
PKM	-0.676536	0.669033
TMEM184C	-0.676102	0.458803
NEUROG3	-0.675881	0.927486
SH2D2A	-0.675846	1.05753
C1orf210	-0.674783	0.223678
YIPF4	-0.674478	2.03762
TRH	-0.674468	0.631475
STK3	-0.674014	1.01913
C14orf37	-0.673888	0.271377
EMC10	-0.6737	0.985272
C9orf156	-0.672529	0.953317
SLAIN1	-0.671782	1.38067
CD53	-0.6716	0.762844
SMIM7	-0.671431	0.0388686
ZPBP	-0.67128	2.47618
GUCA2A	-0.671034	1.28205
UBAC2	-0.670821	1.06942
MOSPD1	-0.670199	1.31107
CAST	-0.669611	1.10408
OBP2A	-0.669443	1.20602
GNAQ	-0.668504	0.315562
EFR3A	-0.668478	1.08328
OR5T2	-0.666953	0.47103
FBXO39	-0.666878	0.141971
PPP2R1A	-0.666609	1.19224
KIN	-0.66652	0.317168
FOXA3	-0.665531	0.691459
SLCO5A1	-0.664898	0.044861
CHTF18	-0.664292	1.23617
LY6G5C	-0.664192	0.752076
ODAM	-0.66355	0.931328
TRIM66	-0.663445	1.0451
TMEM121	-0.663373	0.422863
SLC18A1	-0.662911	0.964274
ETHE1	-0.661973	0.76673
DPY19L2	-0.661676	1.0772
ALDH8A1	-0.661567	1.45729
GABRB2	-0.661355	1.81187
PTPRF	-0.660973	0.18766
MINOS1-NBL1	-0.660913	0.723827
PDK2	-0.660624	1.4696
C3orf35	-0.660001	0.555743
KCNK17	-0.659836	0.703033
IGF1	-0.659829	1.68984
OR3A3	-0.659367	0.591199
AP5S1	-0.658904	1.49032
KRT36	-0.658872	1.2914
CLN6	-0.658501	0.482436
LRRC38	-0.657635	0.838792
PHGR1	-0.657386	2.10322
LRRTM1	-0.65726	0.0055128
FAU	-0.657234	1.58194
SERPINB7	-0.657083	1.75163
BEST2	-0.656846	0.165349
B3GNT4	-0.65619	0.207886
FAM65A	-0.655761	0.296988
SYT2	-0.655446	1.64679
LRRC55	-0.655442	0.211019
NACA2	-0.655431	1.85737
ADAR	-0.655235	1.39421
TBC1D28	-0.655123	0.804345
LOC100506127	-0.654933	0.644348
TMEM216	-0.654476	0.0424554
C9orf92	-0.654217	0.752076
LPCAT2	-0.653894	0.585519
OR52R1	-0.653886	0.586718
OR5AU1	-0.653703	0.430754
AGT	-0.653435	0.663505
NPY5R	-0.653322	0.604729
H3F3B	-0.653254	0.516168
AGBL3	-0.653037	1.95011
OR1E2	-0.652623	0.935243
AZU1	-0.651799	1.22603
HLA-DPB1	-0.651731	1.23484
EIF3B	-0.651301	0.601852
GPR21	-0.651095	0.128034
CDKN2B	-0.650907	0.788254
C11orf48	-0.650632	2.16873
CXorf48	-0.650527	0.724361
CEND1	-0.650153	0.547997
H3F3A	-0.650062	0.580188
C17orf74	-0.650044	0.430754
C1orf50	-0.64951	0.636796
GJC1	-0.649458	0.332405
MVB12A	-0.649221	1.16681
TMSB15A	-0.649106	1.1682
GCSAML	-0.648966	1.17655
TAL2	-0.648774	1.76652
VANGL2	-0.648094	0.195481
TMEM92	-0.647691	0.130831
SLC35E1	-0.647564	1.15265
GRAMD3	-0.647517	0.436061
ACCSL	-0.647478	1.14344
SPHAR	-0.647417	0.741413
C1QA	-0.647341	0.937374
GJB3	-0.6469	0.0954184
CLCNKA	-0.646579	0.459814
ART1	-0.646458	0.520475
MAGI3	-0.646443	2.31286
OR4F4	-0.646152	0.849273
NDUFB7	-0.646038	1.10986
MFSD6L	-0.645866	0.54702
TMEM144	-0.645602	0.90886
ADIG	-0.644038	1.77761
ST7	-0.643934	0.54268
MSANTD3	-0.643752	0.77996
MUC12	-0.643433	1.10079
LTA	-0.643273	1.54335
SLC22A7	-0.643037	0.029157
GNG11	-0.642034	0.254775
OR2A5	-0.64197	0.68382
C15orf60	-0.641936	0.771906
IPO13	-0.641351	0.851345
SLC2A14	-0.640169	1.39615
ASB11	-0.640015	0.113979
DSN1	-0.639971	0.995307
TTI2	-0.639893	1.16681
KCP	-0.639682	1.21096
C16orf97	-0.63954	0.67057
PLK1	-0.639358	1.91621
ULK4	-0.639174	1.31483
MSMB	-0.638167	1.755
TREM2	-0.638103	0.325215
[truncated: 19,673 more rows]

## Sheet: Fig. S4
Fig. S4A sgRNA distribution for Creb1, Gnas, Arrb2							Fig. S4B Reporter expression upon Creb1, Gnas, Arrb2 knockdown
[truncated: 754 more rows]

[truncated: 2 more sheets: Fig. S5, Fig. S6]
