# Supplementary material for: A high-throughput CRISPR interference screen for dissecting functional regulators of GPCR/cAMP signaling
Source: PLoS Genet. 2020 Oct 14;16(10):e1009103. doi: 10.1371/journal.pgen.1009103 (PMC7588078; doi:10.1371/journal.pgen.1009103)
Supplement: S1 Table — (XLSX) [file pgen.1009103.s008.xlsx]

## Sheet: S1 Table
Library	Annotation of target genes
H1	Drug Targets, Kinase, Phosphatase
H2	Apoptosis, Cancer, Other
H3	Stress, Proteostasis
H4	Trafficking, Mitochondria, Motility
H5	Gene Expression
H6	Membrane Proteins
H7	Unassigned
