# Supplementary material for: A high-throughput CRISPR interference screen for dissecting functional regulators of GPCR/cAMP signaling
Source: PLoS Genet. 2020 Oct 14;16(10):e1009103. doi: 10.1371/journal.pgen.1009103 (PMC7588078; doi:10.1371/journal.pgen.1009103)
Supplement: S2 Table — (XLSX) [file pgen.1009103.s009.xlsx]

## Sheet: README
“Hit strength” is defined as the product of knockdown phenotype score and –log (p value), and calculated for all genes and ‘negative-control-quasi-genes’.
Hit strength of genes based on sgRNA enrichment in "high" vs "low" reporter-expressing sorted fractions.

## Sheet: S2 Table
GENE	hit strength	Library
ADRB2	-14.7372	H1
ZAP70	-6.21826	H1
PRLR	-2.76786	H1
PKMYT1	-2.59927	H1
DOLPP1	-2.22715	H1
TPTE	-2.18394	H1
GABRG3	-2.1327	H1
CLK3_P1	-2.06466	H1
PAK6_P2	-2.02643	H1
TBXAS1	-2.01207	H1
HTR1E	-1.99529	H1
PPP1R9B	-1.9783	H1
STK32C_P1	-1.96992	H1
CYB5A	-1.84781	H1
HTR6	-1.78529	H1
HARS	-1.72953	H1
ARAF	-1.72729	H1
FARSB	-1.66714	H1
GRM7_P1	-1.65806	H1
KCNMB4	-1.65774	H1
PACSIN3	-1.59627	H1
ULK4	-1.56005	H1
ACSL1	-1.55242	H1
RIPK1_P2	-1.5297	H1
SLC25A15	-1.47507	H1
HMOX2_P1	-1.46124	H1
CAST_P1	-1.44903	H1
BMP2K	-1.40846	H1
PIP5K1B	-1.40531	H1
AARS	-1.40274	H1
IARS2	-1.39483	H1
BDKRB2	-1.38724	H1
NR1H2	-1.33776	H1
CDKL1	-1.33701	H1
L3MBTL1_P1	-1.26995	H1
PLA2G1B_P2	-1.26363	H1
GPX1	-1.25761	H1
BGLAP	-1.25085	H1
ACHE_P1	-1.23782	H1
PPP1R2	-1.23171	H1
EGLN1	-1.22989	H1
GMPR	-1.22326	H1
STK39	-1.22024	H1
PDK4	-1.1954	H1
PPP1R3D	-1.1817	H1
SLC7A4	-1.18161	H1
TRIM33	-1.15205	H1
HTR7	-1.13928	H1
PDE6H	-1.12986	H1
OXSR1	-1.12381	H1
PLK1	-1.11961	H1
EEF2_P1	-1.07622	H1
MAP3K7	-1.0725	H1
CAT_P1	-1.07178	H1
WEE1	-1.06682	H1
PTGDR	-1.06132	H1
PPP1R3E_P2	-1.05606	H1
MMP28	-1.04791	H1
MATK	-1.03884	H1
CACNA2D1	-1.03834	H1
ULK1	-1.03609	H1
PDE7B	-1.02895	H1
DARS	-1.0226	H1
MYO1D	-1.02127	H1
TESK1	-1.01999	H1
TUBB_P1	-1.00064	H1
ASRGL1	-0.99908	H1
MAP4K4	-0.998758	H1
STK38L	-0.998022	H1
PTPRF	-0.982783	H1
PRKAR1B_P2	-0.980849	H1
M6PR	-0.980246	H1
MAP2K3	-0.970591	H1
HLCS_P2	-0.963703	H1
ALPI	-0.960431	H1
ATR	-0.946805	H1
NHP2L1	-0.943679	H1
SSTR2	-0.935171	H1
PTPRN2_ENST00000389416.4,ENST00000389418.4,ENST00000409483.1	-0.93428	H1
MSRA	-0.907771	H1
CMPK1	-0.897247	H1
KCNQ1	-0.891998	H1
B4GALT3	-0.888918	H1
LEPREL1	-0.887943	H1
EFNB2	-0.887773	H1
RIPK2	-0.882165	H1
NDUFS2	-0.874976	H1
CDKN2A_P1	-0.870329	H1
SLC38A3	-0.86638	H1
CACNG1	-0.86391	H1
GPRC5A_P1	-0.850673	H1
CDK17	-0.849658	H1
PRKRA	-0.847739	H1
CCBL2	-0.841189	H1
FDX1	-0.840618	H1
AATK_ENST00000326724.4	-0.828081	H1
ADK_P1	-0.82298	H1
PPP2R1A_P1	-0.82262	H1
PNPO	-0.818732	H1
PPP2R3A	-0.812544	H1
NDUFS6	-0.811969	H1
PPP1R13B	-0.807931	H1
QPRT_P2	-0.805744	H1
CKM_P1	-0.80548	H1
PTP4A2	-0.795435	H1
L3MBTL1_P2	-0.791193	H1
GLRX	-0.78563	H1
CLCNKA_P1	-0.784974	H1
CHEK1	-0.782396	H1
ILK	-0.776802	H1
CSNK1G2	-0.769065	H1
AURKA	-0.766754	H1
AVPR1B	-0.764395	H1
PDE7A	-0.761087	H1
MTM1	-0.756737	H1
SERPINB6	-0.756079	H1
SLC13A3	-0.754809	H1
UCKL1	-0.746583	H1
MTNR1B	-0.741751	H1
BMPR2	-0.741518	H1
GPD1	-0.740685	H1
PVR	-0.734618	H1
PTGER1	-0.733558	H1
PRKRIR	-0.731164	H1
INPP5D	-0.725034	H1
BUB1B	-0.723994	H1
ARPC1B	-0.709756	H1
HS3ST3A1	-0.703899	H1
COX7A1	-0.701809	H1
FST	-0.700307	H1
AK1	-0.697947	H1
PIM2	-0.697561	H1
NT5C2	-0.69286	H1
GNMT	-0.689926	H1
HLA-A	-0.686767	H1
DHRS4	-0.680619	H1
PTPRR	-0.679231	H1
CDKN3	-0.677811	H1
C3	-0.672812	H1
PLA2G7	-0.671581	H1
HNF4G_P1	-0.659366	H1
SLC8A1_P1	-0.657043	H1
NMNAT3	-0.656858	H1
PHKA1	-0.648266	H1
CSNK2A1	-0.644289	H1
PPP2CA	-0.641766	H1
PRKAR2A	-0.641193	H1
RDH13_P1	-0.636307	H1
PIK3CB	-0.617158	H1
AAK1	-0.615474	H1
AKAP9	-0.613135	H1
MAP3K11_P2	-0.607697	H1
ACTA1_P1	-0.594582	H1
PREP	-0.585106	H1
ADRA2C	-0.578966	H1
CDK16	-0.578215	H1
FGFR3	-0.578091	H1
PPP3R1	-0.574444	H1
RNASE3	-0.57206	H1
ENPP3_P1	-0.57203	H1
CHUK	-0.566838	H1
SLC3A1	-0.566605	H1
S100A4	-0.56367	H1
GCSH	-0.561028	H1
DHPS	-0.558946	H1
TP53RK	-0.553272	H1
NDUFB10	-0.550147	H1
PPIG	-0.548766	H1
PPP2R3B	-0.548706	H1
PCMT1	-0.547457	H1
HAGH	-0.547456	H1
CSNK2A2	-0.545055	H1
PPP1R14C	-0.543783	H1
LCTL	-0.53682	H1
ETNK2	-0.534956	H1
CDKL5	-0.53096	H1
P2RY2	-0.529107	H1
PIK3CD	-0.529057	H1
CDK19	-0.528931	H1
CDKN2B	-0.52651	H1
PPT1	-0.522911	H1
IP6K2	-0.521594	H1
TSPO	-0.516478	H1
KIT	-0.513756	H1
RAF1	-0.513632	H1
TRAPPC2_ENST00000358231.5,ENST00000359680.5,ENST00000380579.1	-0.512197	H1
GCAT	-0.506027	H1
ACAN	-0.505438	H1
SKP1	-0.503356	H1
SLC36A1_P2	-0.503165	H1
KCND2	-0.501912	H1
ALOX5	-0.500139	H1
UBA1_P1	-0.498406	H1
PTPRA	-0.497292	H1
OXCT2	-0.49674	H1
ATP5C1	-0.494579	H1
CHRNB1	-0.489451	H1
IL2RB	-0.485446	H1
CD33	-0.485204	H1
GSTK1	-0.484236	H1
BRD3	-0.483763	H1
ACVRL1	-0.482215	H1
DUSP7_P1	-0.479731	H1
TAB2	-0.477475	H1
PTPRZ1	-0.475048	H1
ALPPL2	-0.474516	H1
CYC1	-0.471047	H1
KLK6	-0.470273	H1
FES	-0.469095	H1
PPP2R1A_P2	-0.467903	H1
PROSC	-0.467254	H1
ULK2	-0.466704	H1
RYK	-0.457791	H1
SLC16A3	-0.456471	H1
CHRNE	-0.456192	H1
PPM1D	-0.455236	H1
MYH14	-0.45122	H1
NNT	-0.450574	H1
PCBD1	-0.442927	H1
FUK	-0.4419	H1
LIMK1_P1	-0.438023	H1
AKAP11	-0.436023	H1
MAST3	-0.431536	H1
PSAT1	-0.430213	H1
BAG1	-0.423012	H1
DSTYK	-0.420209	H1
LDHC	-0.41525	H1
ALDH9A1	-0.414429	H1
MAPKAP1_P2	-0.410607	H1
EPM2A	-0.410471	H1
PTEN	-0.41025	H1
KCNH7	-0.409214	H1
NEK2	-0.407234	H1
ABCG1	-0.40443	H1
PMP2	-0.403834	H1
PRKAG3	-0.402205	H1
CACNA2D2	-0.399665	H1
RET_P2	-0.399078	H1
FLT3LG	-0.396627	H1
ILKAP	-0.389717	H1
GRM4_P2	-0.389407	H1
HIBADH	-0.388722	H1
RIOK1	-0.384717	H1
GRIN3A	-0.38449	H1
RALA	-0.382788	H1
TK2	-0.38232	H1
TRPV3_P2	-0.382249	H1
GZMB	-0.380492	H1
NDUFS1	-0.375663	H1
CIT	-0.374628	H1
NEDD8-MDP1	-0.374599	H1
NME2	-0.373687	H1
GLIPR2	-0.37087	H1
SPTBN1	-0.369948	H1
MTNR1A	-0.369432	H1
HSPG2	-0.368953	H1
BDH1_P1	-0.3644	H1
F5	-0.358157	H1
PNMT	-0.357689	H1
PLOD2	-0.356905	H1
HMGCS1	-0.356345	H1
ADORA3_P1	-0.354765	H1
KCND3	-0.352621	H1
BST1	-0.352239	H1
MYH7_P2	-0.351987	H1
RLBP1	-0.351116	H1
PANK3	-0.34683	H1
TPK1	-0.346792	H1
CAMK4	-0.344118	H1
DLD	-0.343223	H1
THRA	-0.342427	H1
PRKCQ	-0.340542	H1
LRRK1	-0.340025	H1
HCK	-0.340011	H1
GKAP1	-0.335505	H1
INSRR	-0.333701	H1
P4HA1	-0.333503	H1
LTF	-0.3333	H1
SLC12A3	-0.332774	H1
CHM	-0.33162	H1
STK24	-0.328229	H1
CAMK2N1	-0.326636	H1
ENPP1	-0.324796	H1
MKNK1_P2	-0.320945	H1
PDXK	-0.320334	H1
MTMR6	-0.315682	H1
MCCC1	-0.314793	H1
CFTR	-0.312939	H1
PPP1R3B	-0.31202	H1
LEPREL2	-0.309876	H1
CAMK2G	-0.309543	H1
ADRA1B	-0.308455	H1
MAOB	-0.308454	H1
ABCE1	-0.307705	H1
HPRT1	-0.30677	H1
SLC1A6	-0.304761	H1
FGFR1	-0.304241	H1
GRIN2D	-0.304006	H1
SYN1	-0.303476	H1
CDK6_P2	-0.302945	H1
TRAF3IP3_P2	-0.302517	H1
CTRB1	-0.300946	H1
FADS2_P2	-0.300439	H1
SLC7A3	-0.30024	H1
SLC6A14	-0.299705	H1
DSTN	-0.298608	H1
FBP2	-0.294538	H1
SMG1	-0.294482	H1
SGK223	-0.294314	H1
DLAT	-0.292804	H1
PPP1R42	-0.292598	H1
PRNP	-0.290958	H1
TTN_P1	-0.289023	H1
ADRB3	-0.287932	H1
MAP3K11_P1	-0.287764	H1
KCNJ12	-0.285228	H1
MCFD2_P1	-0.285097	H1
GNLY	-0.282938	H1
MMP21_ENST00000368808.3	-0.282672	H1
GRID1	-0.28252	H1
MBL2	-0.281496	H1
PTGIS	-0.278389	H1
PADI1	-0.27703	H1
WARS	-0.276075	H1
PTPN14	-0.274969	H1
PAK7	-0.273818	H1
NEK6	-0.27357	H1
VDAC3	-0.271926	H1
PTH1R	-0.271613	H1
SPTLC2	-0.271514	H1
NEK7	-0.27063	H1
PDE8B	-0.270423	H1
YARS2	-0.268403	H1
AKT1	-0.267733	H1
CSNK1A1L	-0.265429	H1
AXL	-0.264828	H1
SMPD4	-0.26463	H1
PPP2R2C	-0.26411	H1
CHRNA5	-0.263339	H1
COL2A1	-0.261871	H1
CIB2	-0.261802	H1
ACY1	-0.26102	H1
CA14	-0.260996	H1
PKN2	-0.260852	H1
TSTA3	-0.260255	H1
PCSK1	-0.259951	H1
FECH	-0.257037	H1
TRIM24	-0.254857	H1
ACSL3	-0.253657	H1
LSM6	-0.253619	H1
AMN_P1	-0.25166	H1
DYRK1B	-0.2512	H1
RCVRN	-0.2504	H1
CTSH	-0.250243	H1
DUSP7_P2	-0.248146	H1
MCCC2	-0.247931	H1
MAP2K4	-0.247797	H1
PPP1R9A	-0.246697	H1
ACP5_P2	-0.245493	H1
INPP5B_P1	-0.244881	H1
SLC1A3_P1	-0.242562	H1
PPP1R16B	-0.241156	H1
KCNK3	-0.241106	H1
SCGB1A1	-0.239615	H1
MAPK8IP2	-0.239597	H1
IRAK1_P2	-0.238566	H1
GPX7	-0.237815	H1
ARL1	-0.23779	H1
GUSB	-0.237728	H1
PICK1	-0.237698	H1
NDUFB5	-0.237094	H1
SORCS3	-0.236	H1
ARSA	-0.235591	H1
NDUFS8	-0.235316	H1
PNKP	-0.23486	H1
FOLR3_P2	-0.234394	H1
MTMR4_P2	-0.234023	H1
SSTR1	-0.234021	H1
ART1	-0.233333	H1
MGAM	-0.233321	H1
CDK6_P1	-0.232895	H1
SLC12A5_P2	-0.23193	H1
TXNRD1_ENST00000429002.2,ENST00000525566.1	-0.231352	H1
TLR7	-0.231084	H1
CAMP	-0.230061	H1
IRAK1_P1	-0.229923	H1
EPHA6	-0.229848	H1
OAZ2	-0.226581	H1
PRODH_P1	-0.226061	H1
MAGI3	-0.225303	H1
DBH	-0.224954	H1
ALDH3A1	-0.224802	H1
TRAPPC6A	-0.224199	H1
SLC16A2	-0.223905	H1
ALAS1	-0.2216	H1
SACM1L	-0.221532	H1
AASS	-0.221453	H1
TTBK1	-0.220837	H1
PI4K2B	-0.219567	H1
DGKE	-0.218004	H1
PKDCC	-0.217678	H1
ACVR2B	-0.216437	H1
LTK	-0.216111	H1
UHMK1	-0.215614	H1
NDUFB6	-0.214228	H1
STK38	-0.21337	H1
MMP16	-0.212315	H1
AURKAIP1	-0.211885	H1
PAPSS1	-0.210024	H1
FADS2_P1	-0.20997	H1
OGDH	-0.209764	H1
PAK2	-0.208848	H1
MLKL	-0.207572	H1
DPEP1_P2	-0.207503	H1
HADHA	-0.20642	H1
CDK9	-0.205561	H1
FOLR2	-0.205211	H1
GABRA5	-0.205035	H1
CSNK1D	-0.204989	H1
KCNC4	-0.20467	H1
LYN	-0.202502	H1
NDUFC1_P1	-0.201165	H1
HBA1_P1	-0.200842	H1
PRKCH	-0.200762	H1
FFAR1_ENST00000246553.2	-0.199651	H1
CDKL3_P2	-0.196298	H1
ADAMTS5	-0.196155	H1
SGK494	-0.19569	H1
ACVR1C	-0.195517	H1
PCYT1A	-0.195179	H1
MAPK3	-0.193758	H1
CALM1	-0.191894	H1
CANX_P1	-0.191157	H1
GNB1	-0.190481	H1
SCN10A_ENST00000449082.2	-0.190191	H1
PAK3	-0.190137	H1
CDC25A	-0.188515	H1
NID1	-0.188397	H1
SERPINA5_P2	-0.18708	H1
NQO1_P1	-0.187029	H1
PPP2R5E	-0.186943	H1
SGPL1	-0.186432	H1
SLC7A8	-0.186036	H1
GRIK3	-0.185682	H1
MGAT1_P1	-0.185578	H1
PRKAB1	-0.185571	H1
CHEK2	-0.184464	H1
FASTK	-0.182643	H1
MADD	-0.182353	H1
FGF4	-0.18203	H1
PIP5K1C	-0.180644	H1
SERPINA1_P2	-0.180612	H1
QPCT	-0.180572	H1
PPCDC_P1	-0.177507	H1
ATP1A1	-0.176807	H1
GABRA3	-0.175097	H1
VWF	-0.175045	H1
PPP1R1A	-0.174149	H1
SLC8A1_P2	-0.173752	H1
BRSK1	-0.172941	H1
PRKD1	-0.172032	H1
PFKFB1	-0.171862	H1
CERKL_P2	-0.17185	H1
MAPK12	-0.170516	H1
LIPA	-0.169191	H1
GPX3	-0.169107	H1
RENBP	-0.168227	H1
WDSUB1	-0.167836	H1
KCNK1	-0.165905	H1
CACNA1D	-0.165675	H1
PPAP2C	-0.165457	H1
F2	-0.164989	H1
MAP3K10	-0.164613	H1
KIF1A	-0.164542	H1
PROC_P2	-0.164102	H1
IBTK_P1	-0.163425	H1
IDH3G	-0.163133	H1
MAPK8IP3	-0.162976	H1
RETSAT	-0.159951	H1
CCBL1	-0.159433	H1
PTPLA	-0.157836	H1
ESRRG_ENST00000366940.2,ENST00000493603.1	-0.157079	H1
BCKDK	-0.15688	H1
CA6	-0.156028	H1
IDH3B	-0.154491	H1
LGALS7_ENST00000378626.4	-0.153735	H1
SMOX	-0.153588	H1
IRAK3	-0.153418	H1
SCNN1D_P1	-0.153102	H1
SBK2	-0.15276	H1
C8G	-0.152519	H1
SMS	-0.152456	H1
SUCLG1	-0.151566	H1
MAP2K2	-0.150924	H1
MAP3K15	-0.148975	H1
GK2	-0.146385	H1
DDAH1	-0.14519	H1
ARPC2_P1	-0.14515	H1
KRT8_P2	-0.143865	H1
PTP4A1	-0.143494	H1
PACSIN2	-0.142967	H1
CLCNKA_P2	-0.142811	H1
ITGA4	-0.141802	H1
SLC19A2	-0.141672	H1
SLC12A6_P2	-0.141486	H1
RIOK2	-0.141214	H1
SLC18A2	-0.141199	H1
NPY2R	-0.141115	H1
MTOR	-0.140704	H1
DGKK	-0.140659	H1
CAMK1G_P1	-0.139909	H1
MTMR4_P1	-0.139837	H1
UQCRB	-0.138812	H1
STK10	-0.138118	H1
CRB2_P2	-0.13664	H1
HCRT	-0.136573	H1
PDP1	-0.135774	H1
ZC3HC1	-0.13536	H1
STK11_P2	-0.134491	H1
CTLA4	-0.134227	H1
ALPL_P1	-0.134138	H1
MAP3K19	-0.134115	H1
GSTA4_P1	-0.133886	H1
CDK1	-0.133239	H1
PPP1R14A	-0.133	H1
MAP4K2	-0.132927	H1
PECR	-0.132612	H1
CARTPT	-0.131847	H1
GNE	-0.131575	H1
CDK14	-0.131129	H1
IDH3A_P2	-0.130942	H1
PTPN18_P2	-0.130913	H1
EPS8L1_P2	-0.130374	H1
GLDC	-0.130344	H1
LTA	-0.130262	H1
GLYATL1_P2	-0.129978	H1
ZAK	-0.129942	H1
PTDSS1	-0.129875	H1
SBK1	-0.129108	H1
MYLK3_P2	-0.128681	H1
LATS1	-0.128057	H1
DHRS4L1	-0.127901	H1
NTSR2	-0.127696	H1
HIBCH	-0.127553	H1
TRAPPC3	-0.126792	H1
FADS1	-0.126355	H1
NEK5	-0.126308	H1
MARK2_P2	-0.125801	H1
SEC14L3	-0.124263	H1
NDUFV2	-0.124128	H1
AKAP8	-0.123721	H1
PTPN23	-0.123639	H1
OPRK1	-0.123493	H1
AKAP8L	-0.122911	H1
DUSP8	-0.12291	H1
TGFBR2	-0.122647	H1
CDC42BPA	-0.121128	H1
MAN1B1	-0.120277	H1
UGDH	-0.119818	H1
RIPK4	-0.119747	H1
AKAP13	-0.119729	H1
C4A_ENST00000428956.2	-0.118419	H1
C4B_ENST00000435363.2	-0.118419	H1
BCAT2	-0.118327	H1
MAP3K4	-0.117755	H1
SQLE	-0.116489	H1
PTGER4_P2	-0.11643	H1
DUSP23	-0.11637	H1
PPP1R32	-0.116368	H1
GPX5	-0.115519	H1
PHKA2	-0.115471	H1
CACNA1B	-0.114937	H1
SSTR5_P1	-0.113586	H1
PADI3	-0.111317	H1
PRSS2	-0.111294	H1
PIP4K2B	-0.110781	H1
SEPSECS	-0.110706	H1
PPP1R12A	-0.110486	H1
KRT12	-0.110338	H1
RPS6KA5	-0.108793	H1
SCN5A	-0.10835	H1
PPM1L	-0.107797	H1
ERN2	-0.107281	H1
EPHB4	-0.107189	H1
MAP3K2	-0.106782	H1
GLRA2	-0.106749	H1
CAMKK2	-0.106189	H1
PIP4K2C	-0.105677	H1
GABRP	-0.105549	H1
SIRPA	-0.105334	H1
ULK3	-0.103805	H1
NRGN	-0.103024	H1
AGXT2	-0.102888	H1
COMTD1	-0.102354	H1
CYSLTR2_ENST00000282018.3	-0.102262	H1
CLCN2	-0.102262	H1
PTGFR_P1	-0.102206	H1
NTRK2	-0.101812	H1
GABRQ	-0.101699	H1
DECR1	-0.101682	H1
EIF2AK3	-0.101624	H1
TESK2	-0.101191	H1
VARS	-0.100603	H1
INPP1	-0.100559	H1
CYB5R1	-0.100258	H1
FLT3	-0.0996461	H1
SIK2	-0.0996038	H1
CYTH2	-0.0995669	H1
CTDSPL	-0.0995272	H1
PTPLB	-0.0993042	H1
S100A1_P2	-0.0990913	H1
CACNB1	-0.0988511	H1
RBP3	-0.0981963	H1
HTR1A	-0.0977405	H1
CAMK2A	-0.0975101	H1
SLC22A6	-0.0974764	H1
CSAD	-0.0974695	H1
CAMLG	-0.0973175	H1
MAP4K3	-0.09722	H1
SCYL3	-0.0968225	H1
PURA_P1	-0.0965316	H1
ERBB4	-0.0964691	H1
GRM2	-0.0961484	H1
EPN1	-0.0957148	H1
SCYL2	-0.09561	H1
CA10	-0.0950773	H1
MST1R	-0.0939755	H1
WNK2	-0.0938729	H1
TRIB2	-0.0936719	H1
SLC12A1_P2	-0.0931499	H1
LRRK2	-0.0930882	H1
MAPK4	-0.092164	H1
PTPN2	-0.0918601	H1
PPP1R3G	-0.0918597	H1
ATP2A1	-0.0918548	H1
SLC16A1_P2	-0.0917816	H1
BPI	-0.0916077	H1
ALK	-0.0903911	H1
PPFIA2_ENST00000549396.1	-0.0902667	H1
DARS2	-0.0900312	H1
IFNAR2	-0.0900116	H1
CDC42BPG	-0.0891836	H1
PPP1R12C	-0.0886584	H1
NEK11	-0.0883873	H1
PTPRM	-0.0879291	H1
SLC1A4	-0.0877875	H1
IKBKAP	-0.0877869	H1
CDK15_ENST00000374598.4	-0.0874025	H1
PDE4C_P1	-0.0872172	H1
SIGMAR1	-0.0871714	H1
PADI6	-0.0863859	H1
TRPM8	-0.0863298	H1
MAP3K9	-0.0860753	H1
SLK	-0.0855072	H1
DAPK3	-0.0849039	H1
PPP1R1B	-0.0847954	H1
ADAM33	-0.0847528	H1
PDE8A_P2	-0.0845449	H1
CALM2	-0.0839531	H1
ARF6_P1	-0.0839446	H1
ADORA2A	-0.0832144	H1
PITPNA	-0.0826973	H1
ATP6V1A	-0.0826881	H1
PANK1_P1	-0.0822347	H1
PIK3R2_P2	-0.0819262	H1
LARS	-0.0816584	H1
POMC	-0.0809276	H1
B4GALT2	-0.0809171	H1
TNNC2	-0.0804316	H1
KCNN1	-0.0798771	H1
RAMP1	-0.0798083	H1
CERKL_P1	-0.0794452	H1
PTK7	-0.0792384	H1
MAST1_P2	-0.0791551	H1
GATM_P1	-0.0791108	H1
SCNN1D_P2	-0.0789069	H1
MKNK2_P2	-0.0786196	H1
NPR2	-0.0784759	H1
GAPDH_P1	-0.0784665	H1
CAMK2B	-0.0776364	H1
CTSS	-0.0769566	H1
RET_P1	-0.076463	H1
RPS6KA1_P2	-0.0756784	H1
KCNJ6	-0.0754299	H1
NDUFS5_P2	-0.0746403	H1
FER_P1	-0.0745792	H1
ASNA1	-0.0741095	H1
CS	-0.0732173	H1
DUSP13	-0.0731009	H1
NMRAL1	-0.0729142	H1
SLC22A5	-0.0725307	H1
ACOX1	-0.071472	H1
TNNC1	-0.0706442	H1
CACNB2_P1	-0.0701153	H1
CDKN1C	-0.0688406	H1
PPP1R7	-0.0684024	H1
DGKA	-0.0681817	H1
GPT2	-0.0680739	H1
TRIO	-0.0678566	H1
DGKZ	-0.0677291	H1
SLC25A5	-0.0677268	H1
DAPP1	-0.0676181	H1
MAPK13_P1	-0.0671736	H1
GNG2	-0.0670235	H1
MOCOS	-0.0668305	H1
DBF4	-0.0667592	H1
PRKACG	-0.0667343	H1
NRBP1	-0.0665413	H1
TAOK2	-0.065892	H1
STK11_P1	-0.0655836	H1
PDK2	-0.0655367	H1
ENO3_P1	-0.0653262	H1
ACYP2	-0.0652788	H1
RIPK1_P1	-0.065161	H1
CDK4	-0.0646931	H1
GALK1	-0.0643373	H1
MAP3K6	-0.0639295	H1
SNRK	-0.0639288	H1
RPS6KB2	-0.0631977	H1
PPP6C	-0.0631371	H1
PRDX2	-0.0629846	H1
VRK1	-0.0628043	H1
LRAT	-0.0624359	H1
UGCG	-0.0623653	H1
NMNAT1	-0.0622738	H1
MGST3	-0.0622045	H1
PANX1	-0.0620454	H1
GLTP	-0.0620224	H1
SRPK2_P2	-0.0616753	H1
DLG4_P1	-0.0615704	H1
PPP2R5B_P1	-0.061305	H1
FCGR3A	-0.060538	H1
DUSP16	-0.060462	H1
C1QA	-0.0603597	H1
DLG4_P2	-0.0601731	H1
VAMP2	-0.0601054	H1
PTPN21	-0.0598163	H1
ACPT_ENST00000270593.1	-0.059518	H1
NR3C2	-0.0594053	H1
SCARB1	-0.0592061	H1
BRAF	-0.0591731	H1
PPP2R2A	-0.0590817	H1
ADCK1	-0.0587081	H1
CA8	-0.0586303	H1
TH_P1	-0.0583751	H1
EPHA7	-0.0581304	H1
WNK3	-0.0578547	H1
PTGR1	-0.0576285	H1
SLC1A7	-0.0575087	H1
PTPN3	-0.0573975	H1
MAPK8IP1_P1	-0.0573386	H1
SSH2	-0.0571215	H1
GOT1	-0.0570509	H1
ABAT_P1	-0.0569737	H1
ANKK1	-0.0563375	H1
NDUFS3	-0.0563291	H1
ARPC4	-0.0558637	H1
B2M_P2	-0.0558231	H1
FTCD_P2	-0.0555303	H1
KCNQ2	-0.0554064	H1
PTPN22	-0.0546998	H1
FBP1	-0.0546506	H1
PPP1CA_P1	-0.0543677	H1
TSSK6	-0.0539522	H1
LYZ	-0.0535679	H1
GRIN1	-0.0535559	H1
SLC23A1	-0.0531317	H1
CDKN2D	-0.0531063	H1
ASS1	-0.0529773	H1
CDK5R2	-0.0527716	H1
SLC6A5	-0.0527444	H1
CA11	-0.0522063	H1
CLK2	-0.0521795	H1
PROS1	-0.0521217	H1
AADAT	-0.0515085	H1
VKORC1L1	-0.0514106	H1
HPN_P1	-0.0513403	H1
PTPRN	-0.051306	H1
PLAUR	-0.0512068	H1
ADCK5	-0.0511881	H1
FYN	-0.0510222	H1
PPIA	-0.0507021	H1
PTPN5	-0.0505019	H1
CD4	-0.0502246	H1
GRM4_P1	-0.0499149	H1
MYO3A	-0.0499034	H1
HTR3A_P2	-0.0496707	H1
PPP2R5B_P2	-0.0494519	H1
DCLK2	-0.0492745	H1
F3_P1	-0.0492356	H1
ALDH1L1	-0.0491705	H1
GABBR1_P1	-0.0491254	H1
MTMR9	-0.0488714	H1
NDUFA4L2	-0.0487431	H1
GSTT2	-0.0483947	H1
DUSP18	-0.0481928	H1
RSL24D1	-0.0481505	H1
DPH5	-0.0480885	H1
EPOR_P2	-0.047922	H1
DGKD	-0.0478331	H1
PRKG1_ENST00000401604.2	-0.047823	H1
EIF2AK2	-0.0475659	H1
GUCA1A_P2	-0.0470188	H1
KIAA1804	-0.0469543	H1
GAA	-0.0466992	H1
RFK	-0.0466575	H1
GFER	-0.0465567	H1
KCNN4	-0.046053	H1
ADRA1A	-0.0457929	H1
KCNK6	-0.0454102	H1
ATP6V1B2	-0.0453719	H1
PTGR2	-0.045304	H1
AGXT	-0.0452448	H1
KCNH2_P1	-0.0452357	H1
SLC1A5_P1	-0.0450832	H1
GIT2	-0.0450125	H1
CKMT1B_ENST00000441322.1	-0.0449222	H1
CEL	-0.0448185	H1
NLK	-0.0447266	H1
ARL3	-0.0446244	H1
CHRND	-0.0444556	H1
DHRS11	-0.04439	H1
TAP1	-0.0442119	H1
PTPRO	-0.0441644	H1
NUAK2	-0.0441537	H1
DYRK3	-0.0437865	H1
BEGAIN_P1	-0.043766	H1
SGPP1	-0.0436897	H1
PRKAG2_ENST00000287878.4	-0.043564	H1
EPOR_P1	-0.0435509	H1
EPHA8	-0.0429793	H1
PNCK	-0.0429573	H1
PPM1A	-0.0427774	H1
GBA_P2	-0.0426602	H1
PTK6	-0.0423844	H1
GADL1	-0.0421771	H1
GSTM4	-0.0413583	H1
SLC7A2	-0.0407468	H1
FNTB	-0.040742	H1
SCTR	-0.04068	H1
CFD	-0.0406786	H1
MKNK1_P1	-0.0405195	H1
PRKCE	-0.0404037	H1
DPEP1_P1	-0.0402783	H1
PIK3R4	-0.0401377	H1
PSPH_P2	-0.0400254	H1
EEF2K	-0.0399977	H1
RNGTT	-0.0399226	H1
GCDH	-0.0397599	H1
GALK2_P2	-0.039607	H1
CHRNA9	-0.0393071	H1
BLVRB	-0.0392359	H1
ACSL4	-0.0388671	H1
KDR	-0.0387782	H1
GAPDHS	-0.0387509	H1
FLT1	-0.038747	H1
ACVR1	-0.038478	H1
TAF1	-0.037767	H1
NISCH	-0.0377564	H1
GRK7	-0.0376947	H1
PDE4C_P2	-0.0372106	H1
OAT	-0.0371817	H1
PKM_P2	-0.0371373	H1
SV2A	-0.0369298	H1
CD55	-0.0368851	H1
BEGAIN_P2	-0.0368394	H1
BLVRA_P1	-0.0366647	H1
UGT3A1	-0.0365659	H1
HCN2	-0.0365393	H1
CA7	-0.0359623	H1
RAB9A	-0.0359354	H1
PPP1CC	-0.0357634	H1
EHHADH	-0.0356885	H1
MOS	-0.0354791	H1
MVK	-0.0350883	H1
HSD17B6	-0.0350017	H1
VDAC1	-0.0349412	H1
GOT2	-0.0340103	H1
NDUFB4	-0.0339861	H1
KHK	-0.0337316	H1
PPP2R5C	-0.0337166	H1
SPTLC1	-0.0336645	H1
SNX3	-0.0335206	H1
PRKD2_P2	-0.0334493	H1
METAP2	-0.0332827	H1
MMP17	-0.0332788	H1
CA5B	-0.0331975	H1
OPRL1_P1	-0.0329132	H1
S100A2	-0.0326796	H1
S100P	-0.0324904	H1
CLPP	-0.0324073	H1
GK5	-0.0323631	H1
MELK	-0.0322456	H1
MS4A2	-0.0320895	H1
GLUL	-0.0318818	H1
PDE8A_P1	-0.03171	H1
SLC16A7	-0.031591	H1
PRKAA2	-0.0314366	H1
CACNB3_P2	-0.0312616	H1
NAGS_P1	-0.031126	H1
BMPR1A	-0.0308711	H1
SBF2	-0.0308196	H1
CTDP1	-0.0305304	H1
SLC12A4_P1	-0.0304585	H1
DAPK1	-0.0302105	H1
SLC25A29	-0.0297858	H1
NUDT9	-0.0297134	H1
TXK_P1	-0.0296888	H1
PPP1R3F	-0.0291592	H1
KDM5D	-0.0289606	H1
F9	-0.0287099	H1
IRGC	-0.028538	H1
PRKCDBP	-0.0285228	H1
ACHE_P2	-0.0284538	H1
PISD_ENST00000266095.5	-0.0283889	H1
HPD	-0.0283671	H1
PYCRL	-0.0283321	H1
CAMK2D	-0.0282891	H1
PKM_P1	-0.0282831	H1
MAP3K3	-0.0282217	H1
NUCKS1	-0.0281098	H1
PPP1R26	-0.0279384	H1
TYR	-0.0272065	H1
GBA_P1	-0.027053	H1
OAZ3_P2	-0.0269386	H1
PAM_ENST00000438793.3	-0.026887	H1
UGP2	-0.0268686	H1
LEPRE1	-0.0268547	H1
SDSL	-0.0268423	H1
PRSS8	-0.0267593	H1
ACPP	-0.0267033	H1
TREM1	-0.0265815	H1
BBOX1_P1	-0.0263828	H1
SSTR5_P2	-0.0263779	H1
OPRD1	-0.0263322	H1
CACNA1C	-0.0262316	H1
GABBR1_P2	-0.0256158	H1
DAO	-0.0253739	H1
SERPINB3	-0.0253471	H1
HINT1	-0.0253342	H1
PPFIA4	-0.0251399	H1
NNMT	-0.0249948	H1
ETFDH	-0.0248992	H1
ADRBK2	-0.0248942	H1
NQO2	-0.0248773	H1
STK17A	-0.024781	H1
MTMR3	-0.0246516	H1
MTHFD2_P1	-0.0245209	H1
CAMKK1	-0.0244391	H1
CHRNA7	-0.0243511	H1
PPP5C	-0.0241923	H1
MYL6B	-0.0239723	H1
MMAA	-0.0238207	H1
IRAK2	-0.0235891	H1
PPFIA3_P1	-0.0234925	H1
PGGT1B	-0.0234887	H1
FARS2	-0.0234001	H1
TRIB1	-0.0232946	H1
ACACB_P1	-0.0232492	H1
ADRA1D	-0.0232246	H1
NDUFV1_P2	-0.0231799	H1
NT5C	-0.0231336	H1
RXRG	-0.0230702	H1
HLA-DQB1_P1	-0.0230496	H1
STK3	-0.0229602	H1
CDK13	-0.0228871	H1
HSD17B11	-0.0223688	H1
TRPA1	-0.0221931	H1
CCR5	-0.0221476	H1
PSKH2	-0.021849	H1
FPGS	-0.0217707	H1
CHRNA4	-0.0216413	H1
IDE	-0.0215765	H1
AKAP4	-0.0215156	H1
F10	-0.021482	H1
C1R	-0.0214717	H1
TRPM7	-0.0213647	H1
NFS1	-0.021055	H1
PYGL	-0.0209713	H1
DNASE1	-0.0207394	H1
CFL1	-0.0206911	H1
KAT2A	-0.0205939	H1
SPEG_P2	-0.0205713	H1
AKAP12_P1	-0.0205571	H1
ACVR2A	-0.0204722	H1
STRADA	-0.0204717	H1
NDUFC1_P2	-0.0204337	H1
HIPK3_P1	-0.0204263	H1
BRD2_P2	-0.0204193	H1
PPP1R15B	-0.0203488	H1
SLC29A1_P1	-0.0202416	H1
RDH14	-0.0200565	H1
ELANE	-0.019631	H1
ROCK2	-0.0195494	H1
UQCRQ	-0.0192926	H1
MAP3K5	-0.0192714	H1
EGLN2_P1	-0.0191006	H1
CASK	-0.0190811	H1
PANK1_P2	-0.0189592	H1
CDK5R1	-0.0189577	H1
EIF2AK4	-0.0189244	H1
PI4KA	-0.0188373	H1
SCYL1	-0.018703	H1
SFTPD	-0.0186267	H1
CACNB2_P2	-0.0184497	H1
EPHA3	-0.0184167	H1
CPT2	-0.0183189	H1
PTS	-0.0180542	H1
CSNK1E	-0.0179794	H1
REN	-0.0176246	H1
PRKCB	-0.017593	H1
NAGK	-0.0175305	H1
TLL2	-0.0174463	H1
B2M_P1	-0.0171663	H1
JAK2	-0.0170758	H1
SLC29A1_P2	-0.0167844	H1
PURA_P2	-0.0166312	H1
ALPL_P2	-0.0165175	H1
SLC25A20	-0.0161398	H1
CYP2C8	-0.0159114	H1
SERPINC1	-0.0159003	H1
TLK2	-0.0157969	H1
HGS	-0.0157425	H1
VDAC2	-0.015708	H1
PPARD	-0.0155722	H1
TPSB2	-0.0153092	H1
MARK3_P1	-0.0152653	H1
MME	-0.0152585	H1
SCN9A	-0.0152452	H1
TGM2	-0.0152199	H1
ENPP2	-0.0151936	H1
MYH7_P1	-0.0151918	H1
NEK10	-0.0151804	H1
OGFOD1	-0.0150648	H1
FN3KRP	-0.0149661	H1
CNR2	-0.0149285	H1
KSR1	-0.0146739	H1
TUBB2B_P2	-0.0145321	H1
PIK3CA	-0.0143223	H1
KCNMB3	-0.0142436	H1
VKORC1	-0.0141612	H1
EGLN3	-0.014111	H1
PFN2	-0.0140143	H1
CD209	-0.0140094	H1
NARS	-0.0137616	H1
OXTR	-0.0136192	H1
STK16	-0.0135704	H1
S100G	-0.0133241	H1
DCTD	-0.0132823	H1
MARCKS	-0.0132067	H1
CDC25C	-0.0130612	H1
TIE1	-0.012955	H1
NGB	-0.0129076	H1
ALDH5A1	-0.0128811	H1
CLPS	-0.012686	H1
STK40	-0.0126414	H1
MMP7	-0.0126407	H1
PDE11A	-0.0125406	H1
PFKFB2	-0.0124629	H1
PPM1M	-0.0123969	H1
QDPR	-0.0123845	H1
ACTR2	-0.0122468	H1
UGT1A9	-0.0121706	H1
CINP	-0.0120041	H1
MMP8	-0.0118934	H1
RAB8B	-0.011865	H1
JAK3	-0.011808	H1
AANAT	-0.0117702	H1
FTCD_P1	-0.011752	H1
NDUFA5	-0.0117338	H1
CNKSR3	-0.0117123	H1
ITPKC	-0.0116894	H1
PPBP	-0.0116773	H1
IFNGR1	-0.0116478	H1
PGA3	-0.0115276	H1
MAP3K14	-0.0113604	H1
RARG_P1	-0.0112963	H1
TYRO3	-0.0112868	H1
DGKH_P2	-0.0111775	H1
ROCK1	-0.0111681	H1
NT5M	-0.0111291	H1
PKN1_P2	-0.0111288	H1
PFN1	-0.0111235	H1
SRMS	-0.0110596	H1
HPX	-0.0109445	H1
ASPA	-0.0109337	H1
KCNMA1	-0.010817	H1
CROT	-0.0108123	H1
GSTA3	-0.0107077	H1
NOXO1	-0.0106126	H1
ACADSB	-0.0106068	H1
DUT	-0.0106034	H1
PADI2	-0.0105796	H1
ERO1LB	-0.010372	H1
CAMK1	-0.0103533	H1
CSNK2B	-0.0103095	H1
GSR	-0.0102735	H1
PIGA	-0.0102134	H1
YARS	-0.010175	H1
CSNK1G3	-0.0101302	H1
RXRB	-0.0101168	H1
PRKD2_P1	-0.00996011	H1
TRPV1	-0.00995937	H1
VAMP1	-0.00995136	H1
KCNN2	-0.00988682	H1
CDC42BPB	-0.00986854	H1
PHKG2	-0.00985722	H1
MTMR7	-0.00984067	H1
ADC	-0.00971054	H1
CDC14A	-0.0095627	H1
SLC6A4	-0.00945763	H1
LIMK1_P2	-0.0094183	H1
MAPKAPK5	-0.00937622	H1
PPME1	-0.00929271	H1
HSD17B10	-0.00917608	H1
PRKAR1B_P1	-0.00899022	H1
GRK4	-0.00892993	H1
RPS6KA4	-0.00890652	H1
LTC4S	-0.00887828	H1
PHGDH	-0.00870177	H1
S100A13	-0.00867925	H1
PPM1F	-0.00867903	H1
GABRA4	-0.00853808	H1
KCNE1	-0.008523	H1
DGKQ_P1	-0.00842056	H1
SLC12A5_P1	-0.00829821	H1
MAP3K13_P1	-0.00819016	H1
MAPKAPK3	-0.00816246	H1
SLC16A6	-0.0080721	H1
IFNGR2	-0.00806702	H1
CSF1R	-0.00804434	H1
PMVK	-0.0080225	H1
SCN1A_ENST00000303395.4,ENST00000423058.2	-0.00798329	H1
CPO	-0.00793801	H1
SPHK2	-0.00790638	H1
PTPRH	-0.00785577	H1
GABRB1	-0.00774802	H1
SRPK2_P1	-0.00760652	H1
DHFRL1	-0.00750352	H1
CPE	-0.00749664	H1
HK1_P2	-0.00749356	H1
IKBKG	-0.00748718	H1
G6PC3	-0.00727119	H1
DDR2	-0.00718515	H1
AK7	-0.00714364	H1
AURKB	-0.00704777	H1
MPRIP	-0.00700571	H1
TRDMT1	-0.00686979	H1
CAST_P2	-0.00683176	H1
ACY3_P1	-0.00672028	H1
HSD11B2	-0.00670512	H1
SLC16A4	-0.00667585	H1
HPN_P2	-0.00667495	H1
S100A12_P2	-0.00659087	H1
SLC12A2	-0.00649327	H1
PPP1R12B	-0.00648203	H1
NME4	-0.00645733	H1
LAP3	-0.00640362	H1
MAPK11	-0.00638351	H1
PDPK1	-0.00627705	H1
SLC13A1	-0.00609352	H1
COX5A	-0.00597854	H1
SLC16A1_P1	-0.00594358	H1
ISG20	-0.00587082	H1
SLC13A2	-0.00584589	H1
MYO3B	-0.00583738	H1
INPP5K	-0.00581056	H1
TFF2	-0.00572144	H1
EPRS	-0.00571912	H1
H6PD_P2	-0.00568555	H1
LIPT1	-0.00566647	H1
CHRNB4	-0.00555312	H1
DYRK2	-0.00555259	H1
LIMK2	-0.00554183	H1
ITK	-0.00551106	H1
LAMTOR3	-0.00546893	H1
SYK_P2	-0.00543378	H1
AKR1B1	-0.00541865	H1
PVALB	-0.00526147	H1
AMN_P2	-0.00518818	H1
TWF1	-0.00517832	H1
PEAK1	-0.00515556	H1
PTPN4	-0.00514863	H1
PIP5K1A	-0.00514003	H1
GRK6	-0.00513452	H1
KCNK9_ENST00000303015.1,ENST00000520439.1	-0.00512625	H1
BUB1	-0.00502786	H1
PLK2_P1	-0.00500708	H1
GARS	-0.00499983	H1
PDC	-0.00499174	H1
CUTA	-0.00497842	H1
CDK20	-0.00497835	H1
ANXA2	-0.00495395	H1
RPS6KA1_P1	-0.00489524	H1
AK3	-0.00488001	H1
PTPRE_ENST00000254667.3	-0.00486648	H1
WNK4	-0.00481988	H1
CHRM4	-0.00481134	H1
MTR	-0.00478844	H1
PFKM_P2	-0.00471603	H1
PPP2R2B_P2	-0.00466448	H1
RPS6KA3	-0.0046106	H1
MTMR11	-0.00447811	H1
ADSSL1	-0.00447131	H1
MST4	-0.00446985	H1
MAPK7	-0.00444237	H1
CDK18	-0.00441939	H1
COX6A2	-0.00438858	H1
SOD1	-0.00434312	H1
HSD17B7_P2	-0.0043036	H1
GRK5	-0.00429446	H1
GAK	-0.00427924	H1
MB	-0.00426631	H1
PPP2R5A	-0.00423697	H1
ACOT13	-0.00423654	H1
KIF5B	-0.00419286	H1
TPD52L3	-0.00415996	H1
CACNA1S	-0.00415615	H1
PTPRB	-0.00414817	H1
GM2A	-0.00414491	H1
STK32B	-0.00411213	H1
CDO1	-0.00409803	H1
STK19	-0.00408769	H1
UBC	-0.00404728	H1
PLCL1	-0.00399964	H1
CLEC3B	-0.00390635	H1
PPP1R3C	-0.0038759	H1
SULT1A1	-0.00385904	H1
GABRR2	-0.0038387	H1
LCN9	-0.00380764	H1
IL2RG_P1	-0.00371625	H1
PDXDC1	-0.00370895	H1
LMAN1	-0.00366202	H1
B4GALT4	-0.00364764	H1
AKAP1	-0.00363922	H1
PLA2G2D	-0.00357982	H1
PTGIR	-0.0034901	H1
CAPNS1	-0.00342526	H1
PPFIA2_ENST00000548586.1	-0.00336923	H1
LGALS2	-0.00330201	H1
AKAP5	-0.00326311	H1
ACTA1_P2	-0.00317149	H1
PTPN7	-0.00315939	H1
INPPL1	-0.00315843	H1
SARS	-0.00313487	H1
GLA	-0.00310375	H1
MARK1	-0.00307543	H1
GGPS1	-0.0030754	H1
LIAS	-0.00306361	H1
EN2	-0.00296578	H1
CCT3	-0.00289396	H1
CERK	-0.00282227	H1
MERTK	-0.0028151	H1
EPHA1	-0.00277226	H1
CEACAM1_P2	-0.00276443	H1
RAB7A	-0.00271075	H1
SGK3_ENST00000521198.2	-0.00266222	H1
TAT	-0.00258464	H1
MARK4	-0.00254848	H1
CLPX	-0.00252256	H1
PPP3CB	-0.00251135	H1
ENPP3_P2	-0.00244655	H1
DTYMK	-0.00243125	H1
OPRL1_P2	-0.00236421	H1
ADRA2A	-0.00234701	H1
P4HA2	-0.00233339	H1
RAMP3	-0.00230278	H1
NDST1	-0.00221816	H1
MURC	-0.0021972	H1
PTK2B	-0.00216826	H1
HDC	-0.00215329	H1
DCPS	-0.00215054	H1
SDS	-0.00213708	H1
PRKAR1A	-0.00205994	H1
PAPOLA	-0.00194792	H1
C9orf96	-0.00192521	H1
F7	-0.00189853	H1
PARS2	-0.00188965	H1
EPHB1	-0.00188572	H1
RTCA	-0.00187762	H1
F13A1	-0.00184052	H1
GCK	-0.0018307	H1
MMP19	-0.00182366	H1
SLC25A6_P1	-0.00172513	H1
TNIK	-0.00172372	H1
MMAB	-0.00172052	H1
CDA	-0.00165987	H1
MAPK8	-0.00163539	H1
ENO3_P2	-0.00162172	H1
ABL2_P2	-0.00161929	H1
GRIN3B	-0.00158213	H1
GSTA4_P2	-0.00157243	H1
PHOSPHO1	-0.00151509	H1
PPM1B	-0.00145859	H1
DUSP15	-0.00144395	H1
HK2	-0.00143476	H1
MMP1	-0.00143287	H1
TPTE2_ENST00000400230.2	-0.00141785	H1
TK1	-0.00137958	H1
ABO_P1	-0.00137687	H1
HRH2	-0.00135246	H1
LAT	-0.00135066	H1
ATP8A1	-0.00132326	H1
PRKCZ_P2	-0.00131882	H1
SLC18A1	-0.00126543	H1
NR1H4	-0.0012265	H1
RDH8	-0.00122058	H1
NDUFA7	-0.00121561	H1
SAA1	-0.00121354	H1
STK36	-0.00117208	H1
FOLH1	-0.00115518	H1
TEX14	-0.00113373	H1
MTMR12	-0.00112145	H1
GLS	-0.00109604	H1
ATOX1	-0.00104171	H1
CDK10	-0.0010194	H1
FGFR4	-0.00100931	H1
RDX	-0.000985324	H1
INPP5E	-0.000906728	H1
CXCL10	-0.000905569	H1
NDUFA11	-0.000901233	H1
BMX	-0.000878101	H1
KYNU	-0.000870411	H1
CDC25B	-0.000845305	H1
PDE3B	-0.0008212	H1
STYK1	-0.000766449	H1
ADORA2B	-0.000719383	H1
IL4I1_ENST00000391826.2	-0.000709656	H1
CALR	-0.000679153	H1
HTR1B	-0.000663698	H1
GABRA6	-0.000638698	H1
PAEP	-0.000637477	H1
PANK4	-0.000633269	H1
PLEKHA4	-0.000630186	H1
PIK3R1	-0.000603524	H1
GSG2	-0.000588398	H1
NAGS_P2	-0.000577378	H1
CDK12	-0.000575775	H1
MR1	-0.000557226	H1
GSS	-0.000555725	H1
CD247	-0.000549797	H1
GNRHR	-0.000525941	H1
IL5_P1	-0.000511911	H1
PDXP	-0.000503521	H1
MTRR	-0.000502625	H1
TRPM6	-0.000500787	H1
UQCRC1_P2	-0.000493067	H1
DGKI	-0.000491792	H1
PTPRC	-0.00046613	H1
RDH13_P2	-0.00041369	H1
DUSP12	-0.000405837	H1
AKR1B10	-0.000394175	H1
B4GALT1	-0.000368662	H1
ITGA2B	-0.000331194	H1
CYP3A5	-0.00032887	H1
TRAPPC6B	-0.000316046	H1
CDC14B	-0.000313978	H1
MAPKAP1_P1	-0.000295823	H1
EPHA2	-0.000275824	H1
SKP2	-0.000274653	H1
ZFY	-0.000256896	H1
SLC36A1_P1	-0.000240308	H1
TSKS	-0.000194993	H1
EPX	-0.000186976	H1
SCN4A	-0.000170235	H1
NEK9	-0.000159299	H1
HBG1	-0.000140133	H1
HIPK3_P2	-0.00011793	H1
RIOK3	-0.000116752	H1
NR1H3_P1	-0.000107581	H1
IL3RA	-9.42403e-05	H1
ST14	-8.81481e-05	H1
ACY3_P2	-8.62561e-05	H1
CHRNA10_ENST00000250699.2	-5.67131e-05	H1
MASTL	-5.4699e-05	H1
GLS2	-4.95009e-05	H1
NQO1_P2	-4.47847e-05	H1
SSH3	-3.59358e-05	H1
PTPN6	-3.33916e-05	H1
CGA_P2	-2.08657e-05	H1
CEACAM5	-2.03934e-05	H1
ADCK3	-1.1819e-05	H1
MKNK2_P1	-8.03284e-06	H1
FXYD2_P2	-4.73643e-06	H1
LATS2	1.05353e-05	H1
KLK1_P1	1.44461e-05	H1
PRKX	2.39531e-05	H1
PTPRD_ENST00000356435.5,ENST00000540109.1	2.80737e-05	H1
PRG2	2.82444e-05	H1
PTGFR_P2	2.97334e-05	H1
DGKH_P1	3.32934e-05	H1
JAKMIP1	4.17032e-05	H1
PRKCD	5.49893e-05	H1
SLC6A8	5.95977e-05	H1
NDUFS4	5.97247e-05	H1
MYL12A_P1	9.51836e-05	H1
CAPN1	0.000104404	H1
SYK_P1	0.000121066	H1
CMA1	0.000153664	H1
MTTP	0.000154996	H1
CANT1	0.000185102	H1
PPEF2	0.000249778	H1
PRSS1_P2	0.000331231	H1
CDK8	0.000348837	H1
RNASE4	0.000352369	H1
LMTK3	0.000371146	H1
HTR3A_P1	0.000387579	H1
CA2	0.000400891	H1
SLC12A4_P2	0.000422016	H1
PGLYRP3_ENST00000290722.1	0.00046523	H1
HS3ST1	0.000471376	H1
SLC1A5_P2	0.000477345	H1
RNASEL	0.000490263	H1
PNP	0.000502468	H1
SOAT1	0.000507272	H1
PTPRS	0.000532907	H1
GAD2	0.000559047	H1
HRH3	0.000567357	H1
SLC9A1	0.000605354	H1
BTK	0.000630076	H1
C17orf75	0.000660146	H1
ABL2_P1	0.000702742	H1
TUBB3_P1	0.000732204	H1
PLA2G2E	0.000759466	H1
GAPDH_P2	0.000775683	H1
LPPR2	0.00078465	H1
CRH	0.000787393	H1
KIDINS220	0.000824634	H1
PTPN12	0.000834386	H1
ACCS	0.000858522	H1
GLRA1	0.000874502	H1
CD86_P2	0.00089016	H1
NDUFV3	0.000915222	H1
DMPK	0.000927979	H1
SGK3_ENST00000396596.1,ENST00000522398.1	0.000929422	H1
PBK	0.000929813	H1
SCNN1B	0.000938809	H1
MGST1	0.000948075	H1
OXCT1	0.000970403	H1
PPP1CA_P2	0.000972968	H1
PTGS1	0.00100995	H1
PARK7	0.001039	H1
P4HTM	0.00105837	H1
PLK4	0.00107732	H1
CDC7	0.00108749	H1
NPSR1	0.00110071	H1
SNAP23	0.0011247	H1
TAB1_ENST00000216160.6	0.00116108	H1
CTSV	0.0011728	H1
PPP2R4	0.0012078	H1
MTMR10	0.00122552	H1
PPIH	0.00123075	H1
ADCK4	0.00127241	H1
NADK_P1	0.0013223	H1
PDE1B_P2	0.00134042	H1
PRKAB2	0.00135573	H1
HNF4G_P2	0.00145189	H1
PIM1	0.00146746	H1
GDI1	0.00151628	H1
CDKL2	0.00152483	H1
ATM	0.00158561	H1
NAGPA	0.00159819	H1
GABRG2	0.00161849	H1
PPP1R37	0.00162529	H1
HTR1F_ENST00000319595.4	0.00180306	H1
GATM_P2	0.00185363	H1
EPHA5	0.00188977	H1
NEK4	0.00192137	H1
MAPK1	0.00204647	H1
PTPN11	0.0020835	H1
SHMT1	0.00211197	H1
GNPDA1	0.00215482	H1
DUSP11	0.00216927	H1
NAPB	0.0022024	H1
PYGM	0.00221504	H1
TXK_P2	0.00222255	H1
CD3E	0.0022425	H1
NDUFA2	0.00225481	H1
FGR	0.00231212	H1
SMPD1	0.00232503	H1
ABL1_ENST00000372348.2	0.00243263	H1
ESD	0.00246275	H1
HUNK	0.00247459	H1
UROD	0.0025026	H1
IL6R	0.0025768	H1
SYTL4	0.00257881	H1
AARS2	0.00261045	H1
BHMT	0.00267339	H1
DGUOK	0.00267907	H1
VRK2	0.00271699	H1
TACR1	0.00276171	H1
PSPH_P1	0.0027624	H1
PHPT1	0.00277753	H1
GLUD1	0.00281688	H1
HIPK1	0.00283891	H1
DRD2	0.00290234	H1
CEACAM1_P1	0.00293363	H1
GRK1	0.00300896	H1
PIKFYVE	0.00301662	H1
TAOK3_P1	0.00310307	H1
GABRA2	0.0031285	H1
F2R	0.00313171	H1
MAPKAPK2	0.00313326	H1
MYLK2	0.00316411	H1
TRAPPC4	0.00317957	H1
TNFSF11	0.00327224	H1
EPHA4	0.00327481	H1
MAN1A1	0.00332069	H1
TXNDC12	0.00336697	H1
MTAP	0.0033727	H1
INPP4B_P1	0.00338837	H1
LMTK2	0.00343188	H1
NRK	0.003546	H1
SLC1A2	0.00355562	H1
IGF1R_P2	0.00356117	H1
CHRNG	0.00357605	H1
MARK2_P1	0.0035858	H1
AGTR1	0.00362276	H1
GRM8	0.00367033	H1
TMLHE	0.00369446	H1
SOAT2	0.00372093	H1
HIF1AN	0.00382926	H1
NTRK3	0.00383401	H1
EPHB3	0.00387864	H1
KCNMB2_P1	0.00389965	H1
FNTA	0.00392193	H1
NDUFA10	0.00404025	H1
TRIB3	0.00404607	H1
ITPA	0.00405987	H1
ANXA5	0.0041287	H1
TUBB3_P2	0.0041775	H1
GPX6_ENST00000361902.1	0.00419924	H1
SRR	0.00430435	H1
SCLY_ENST00000254663.6,ENST00000555827.1	0.00430793	H1
UPP1	0.00431005	H1
KCNJ3	0.00441032	H1
CYP4A11	0.00445172	H1
PTGER3	0.00446597	H1
CDK11A	0.00456821	H1
ALLC	0.00461514	H1
RAB5A	0.00464339	H1
IP6K1	0.00464847	H1
GCA	0.00472471	H1
DUSP27	0.00473033	H1
RDH12	0.00473206	H1
PRKCI	0.00476416	H1
CDK3	0.00478697	H1
PLK2_P2	0.00483091	H1
ACACB_P2	0.00484428	H1
CLK1	0.00484776	H1
TLR2	0.00486702	H1
MMP20_ENST00000260228.2	0.00502958	H1
PFKP	0.00505912	H1
CLK4	0.00508806	H1
TNK1	0.0051093	H1
NDUFB7	0.00514783	H1
HMGCL	0.00522252	H1
TPH1	0.00527926	H1
CLC	0.00529058	H1
CHKA	0.00534751	H1
ERBB2	0.00536532	H1
PCCB_P1	0.00544087	H1
PPP2R2D	0.00547949	H1
ANXA3	0.00551255	H1
XYLB	0.00551272	H1
PRKAR2B	0.0056057	H1
HLA-DRB1	0.00566353	H1
GRID2	0.00577715	H1
JAK1	0.00583812	H1
NDUFAB1	0.00587492	H1
SLC6A3	0.0060279	H1
PTPN18_P1	0.006056	H1
EARS2	0.00609185	H1
HSD17B8	0.00623846	H1
GRIA2	0.00631072	H1
IBTK_P2	0.0064223	H1
BHMT2	0.00643599	H1
IP6K3	0.00645333	H1
ARPC2_P2	0.00654823	H1
TF_P2	0.00662751	H1
CKS2	0.00663716	H1
SYNC	0.00668391	H1
GRIK5	0.00669412	H1
PKIG	0.00676524	H1
GRM7_P2	0.00678064	H1
SBF1	0.00678628	H1
STYXL1	0.00686557	H1
AKAP10	0.0071554	H1
METAP1	0.00724904	H1
NIM1	0.00728954	H1
CPB1	0.00731646	H1
NPR3	0.00733382	H1
HK1_P1	0.00733732	H1
ETNK1	0.00740803	H1
LGALS9	0.00741431	H1
CDK7	0.00764881	H1
QPRT_P1	0.0076531	H1
SLC22A8	0.0077013	H1
NDUFB1	0.0078505	H1
SLC1A3_P2	0.00807939	H1
COX8A	0.00819809	H1
HDHD1	0.00836852	H1
DDAH2	0.00842378	H1
CTDSP1	0.00868595	H1
GRIN2C	0.00873743	H1
CDKN2A_P2	0.0088104	H1
AKAP12_P2	0.0089027	H1
PAICS	0.00908596	H1
PDE6G	0.00913995	H1
TPSAB1	0.00922366	H1
GABRG1	0.00932776	H1
GSTO1	0.00935964	H1
DCXR	0.00957377	H1
CYTH3	0.00961601	H1
PLIN3	0.00975015	H1
FCER1G	0.00976958	H1
SYT2	0.00984942	H1
PPAP2A	0.00999699	H1
RAMP2	0.00999966	H1
TPMT	0.0100188	H1
RPS6KB1	0.0101069	H1
DGKQ_P2	0.010208	H1
SPIRE2	0.0103487	H1
GLRB	0.0104947	H1
FDXR	0.0105393	H1
GRIA3	0.0106236	H1
PTPN20B_ENST00000331650.4,ENST00000395668.1	0.0108281	H1
PIM3	0.0109511	H1
CTSK	0.010978	H1
SCN2A	0.010984	H1
EXTL2	0.0110596	H1
DBI_P1	0.0110881	H1
AKAP6	0.0110923	H1
UBA1_P2	0.0111198	H1
IGF1R_P1	0.0111702	H1
RBP1	0.0112648	H1
MC2R	0.0114063	H1
AKAP3_P1	0.011477	H1
SCN11A_ENST00000302328.3,ENST00000450244.1	0.0115265	H1
CNKSR1	0.0116025	H1
CSNK1A1	0.0116329	H1
PKLR	0.011719	H1
CRP	0.0117512	H1
MAPK8IP1_P2	0.0117528	H1
AKT2	0.0118083	H1
SLC22A4	0.0118918	H1
GABRE	0.0119281	H1
LRP1	0.0121034	H1
ROR2	0.0121394	H1
GMDS	0.0121398	H1
MAT1A	0.0121715	H1
CASR	0.0122158	H1
ALDH18A1	0.0123468	H1
SIK3	0.0124235	H1
CD46	0.0125633	H1
PROZ	0.0126492	H1
PRDX6	0.0126679	H1
GPRC5A_P2	0.0127042	H1
MAPK13_P2	0.0127327	H1
TUBB1	0.0127418	H1
TNK2_P2	0.0132462	H1
LDHAL6B	0.0133056	H1
EPHA10_P2	0.0133072	H1
BAIAP2L1	0.0133431	H1
APRT	0.0135144	H1
SUCNR1	0.013671	H1
CP	0.0137014	H1
PDE1B_P1	0.0137434	H1
GAD1	0.0137796	H1
CYP2D6	0.0141305	H1
TRRAP	0.0142724	H1
SULT2A1	0.0143243	H1
HBA1_P2	0.0144174	H1
GPR18	0.0144575	H1
AMT	0.0144923	H1
AK5	0.0145403	H1
PSTPIP1	0.0145883	H1
FGA	0.0146783	H1
CD1D	0.0147992	H1
BLK	0.0149057	H1
IARS	0.0149276	H1
NDUFA12	0.0151997	H1
SPRYD3	0.015211	H1
WARS2	0.0154613	H1
SLC25A22	0.0155723	H1
TAF1L	0.0157117	H1
NEK8	0.0158806	H1
MTMR2	0.0161267	H1
SLC6A7	0.016263	H1
CACNA1A	0.0162695	H1
PIK3AP1_P2	0.0163946	H1
SNAP25	0.0164068	H1
FPR1	0.0164549	H1
MAP3K12	0.0164612	H1
HRH1_P1	0.0166235	H1
MUC2	0.0169689	H1
CAMK1D	0.0169954	H1
CD86_P1	0.0170839	H1
PCK1	0.0171075	H1
MUSK	0.0172342	H1
MMP13	0.0173388	H1
ACACA	0.0173754	H1
TSSK4	0.0178156	H1
P4HB	0.0179671	H1
MTMR1	0.0181569	H1
KCNH2_P2	0.018198	H1
CHRNA2	0.0182621	H1
DRD5	0.0183693	H1
RORA_ENST00000335670.6	0.0185801	H1
DUSP6	0.0186911	H1
NDUFA9_ENST00000266544.5	0.0187643	H1
NPR1	0.0187846	H1
ATP4A_P1	0.0191725	H1
ECE1	0.019685	H1
MMP26_ENST00000300762.1	0.0198494	H1
VTN	0.0199381	H1
DNTT	0.0199464	H1
CFB	0.0205961	H1
KALRN_ENST00000360013.3	0.0210791	H1
EPHB2	0.0211573	H1
TUB_ENST00000305253.4	0.0212544	H1
MMP25	0.0212988	H1
PTPRK_P1	0.0214096	H1
EEA1	0.0214998	H1
DHODH_P2	0.0215827	H1
TSSK3	0.0216477	H1
PCSK2	0.0217028	H1
KCNN3	0.0220294	H1
SPR	0.0220664	H1
PTPN13	0.0220712	H1
MAP4K1	0.0220872	H1
NDUFA1	0.0221366	H1
SLC5A6	0.0221954	H1
MYLK_ENST00000475616.1	0.0223547	H1
AMHR2	0.022388	H1
PLEKHA1	0.0227896	H1
SIRPD	0.0228211	H1
GK	0.0228852	H1
NCOA5	0.0229541	H1
STK35	0.0230214	H1
KCNA4	0.0230505	H1
DHCR7	0.0230627	H1
PRX	0.0231687	H1
UAP1	0.0236081	H1
PFKL_P1	0.023804	H1
MAP1A	0.0239162	H1
PIP4K2A	0.0241055	H1
TLR8	0.0242252	H1
S100A7	0.0244353	H1
PPFIA1	0.0246495	H1
ODC1	0.0247324	H1
RPS6KL1	0.0248976	H1
LCN2	0.0249767	H1
ISPD	0.0250058	H1
ASGR2	0.0250483	H1
ZMYND8	0.0252464	H1
ALPK2_ENST00000361673.3	0.0253329	H1
PI4K2A	0.0256163	H1
ERN1	0.0257008	H1
CELA1_ENST00000293636.1	0.0257459	H1
CA12	0.0258793	H1
ARPC5	0.0260434	H1
AURKC	0.0261901	H1
INSR	0.0262069	H1
IRAK4	0.0262765	H1
GHRHR_P1	0.026401	H1
PTPMT1	0.0264274	H1
GGCX	0.0264426	H1
MAPKBP1	0.0264788	H1
INPP5F_ENST00000361976.2	0.0265742	H1
KCNJ5	0.0266434	H1
TARS	0.0270075	H1
OXT	0.0273455	H1
PTPRG	0.027592	H1
P2RY12	0.0280982	H1
TRAPPC1	0.0282034	H1
ACAD8	0.0282651	H1
NEK3	0.0283808	H1
CBS	0.0285172	H1
WNK1	0.0286227	H1
KCNMB2_P2	0.0286972	H1
GYG1	0.0287068	H1
PGK1	0.0288321	H1
HLA-DQA2	0.0289067	H1
MGST2	0.0291866	H1
DDX39B	0.0293534	H1
HBB_P2	0.0296124	H1
CA5A	0.0296413	H1
LDHAL6A	0.0301528	H1
PIK3C2A_ENST00000265970.7	0.0302594	H1
DCK	0.0302692	H1
CTSL_P1	0.0303977	H1
TUBA3C	0.0304957	H1
ATP5A1_P1	0.0307839	H1
SST	0.0308331	H1
EEF2_P2	0.0309801	H1
CHRNB3	0.0310318	H1
PTGER2	0.0312562	H1
PDP2	0.0314077	H1
CIB3_ENST00000269878.4	0.0314229	H1
SLC6A1	0.0315879	H1
RXRA	0.0316857	H1
PAM_ENST00000304400.7	0.0318437	H1
RARRES1	0.03195	H1
GLUD2	0.0319627	H1
PPEF1	0.0322492	H1
PDE3A	0.0323616	H1
IL11RA_P2	0.0323978	H1
NRIP1	0.0324269	H1
EPHA10_P1	0.032437	H1
PDHA2	0.0325659	H1
PTGER4_P1	0.0326574	H1
GCH1	0.0330158	H1
CHRNA3	0.0333036	H1
ITPK1	0.0335611	H1
EPS8L1_P1	0.0340683	H1
DUSP14_P1	0.0349618	H1
NGF	0.0350056	H1
SLC25A4	0.0350979	H1
CA9	0.0353693	H1
MTFMT	0.0354675	H1
GLP2R	0.0354871	H1
EGLN2_P2	0.0355581	H1
PFKL_P2	0.0356747	H1
DRD4	0.0357391	H1
CNR1	0.036091	H1
PFKFB4	0.0362686	H1
CSNK1G1	0.0365955	H1
PDK3	0.0368188	H1
TST	0.0370129	H1
PON1	0.0372538	H1
NDUFB9	0.0381918	H1
GUCA1A_P1	0.0387337	H1
PTPRJ	0.0388451	H1
SEC14L2	0.0389453	H1
BRD2_P1	0.0392664	H1
LTA4H	0.0395708	H1
ADRA2B	0.0403569	H1
CA13	0.0404633	H1
CHIA	0.0405596	H1
CRYZ	0.0409206	H1
NEK1	0.0410356	H1
PTPRD_ENST00000381196.4	0.0411129	H1
TNNI3K_ENST00000326637.3	0.0411246	H1
OPRM1	0.0412412	H1
TTN_P2	0.0412465	H1
AHCY	0.0413058	H1
ESRRG_ENST00000361395.2,ENST00000366938.2,ENST00000487276.1	0.0414365	H1
FLT4	0.0419664	H1
KRTAP5-3_ENST00000399685.1	0.0420817	H1
TUBB_P2	0.0422519	H1
ADK_P2	0.0430873	H1
CYGB	0.0433884	H1
BACE1	0.0434321	H1
PPP1R10	0.0436218	H1
FN3K	0.0436344	H1
FRK	0.0436871	H1
CTSG	0.0438363	H1
PRKAG1	0.0443906	H1
CELA2A	0.0445434	H1
PACSIN1_P2	0.0445681	H1
CHRNB2	0.0448665	H1
PRKCG	0.0449807	H1
PTPRE_ENST00000419012.2	0.0450957	H1
PPP1R21	0.0451378	H1
GSTA5	0.0452324	H1
GP1BA	0.0456135	H1
PDHA1	0.0459363	H1
LHPP	0.0460966	H1
NMT1	0.046113	H1
CDK5	0.0463057	H1
GSTA2	0.0464259	H1
NR1H3_P2	0.047005	H1
MAP2K5	0.0471829	H1
SLC16A8	0.0471899	H1
STK33	0.0473809	H1
PIK3R2_P1	0.0475792	H1
KCNH6	0.0479395	H1
SLC12A7	0.0479727	H1
NCAN	0.0482904	H1
IGSF10	0.0486274	H1
GSK3B	0.0486353	H1
ADRBK1	0.0497036	H1
ITGAL	0.0497493	H1
KCNJ8	0.049776	H1
CD80	0.0498589	H1
FER_P2	0.0502618	H1
SGK1_P2	0.050682	H1
ABCC2	0.0509182	H1
HADH	0.0511229	H1
IGFBP7	0.0513033	H1
GART	0.0517361	H1
NAGA	0.052394	H1
TNNI3	0.052566	H1
GALE	0.0526829	H1
CPS1	0.052793	H1
KCNJ1	0.0529408	H1
PDE4B_ENST00000423207.2	0.0536989	H1
CACNA1I	0.0540076	H1
BPHL	0.0540205	H1
SLC19A3	0.0545148	H1
BDH1_P2	0.0545894	H1
MAPK14	0.0546279	H1
OPLAH	0.0550786	H1
TNK2_P1	0.0553583	H1
AVPR1A	0.0554715	H1
S100A1_P1	0.0555799	H1
GUCY2C	0.0559102	H1
SLC22A11	0.0559272	H1
SERPINA5_P1	0.0559643	H1
ACP5_P1	0.056888	H1
COX7C	0.057111	H1
ATP2C1	0.0572247	H1
TBXA2R	0.0573856	H1
PKN1_P1	0.0576894	H1
NR1I3	0.0582225	H1
STK4_P2	0.0584126	H1
PNLIP	0.0585509	H1
KCNQ3	0.0592395	H1
PRODH_P2	0.0593299	H1
SRPK3	0.0594266	H1
STK32C_P2	0.0600642	H1
NSF_ENST00000398238.4	0.0601667	H1
GABRR1	0.0601775	H1
CDKL4_ENST00000378803.1,ENST00000395035.3	0.0604875	H1
PPIC	0.0607041	H1
MET	0.0607134	H1
PPCDC_P2	0.0607217	H1
BRD4_ENST00000263377.2,ENST00000371835.4	0.0607244	H1
BRSK2	0.0608008	H1
CDH5	0.0608027	H1
SH3KBP1	0.0608291	H1
KRT7	0.0609393	H1
GABRB3	0.061288	H1
INPP5J	0.0616814	H1
ADH5	0.0617083	H1
PRKDC	0.0618899	H1
CBR1	0.0620663	H1
PPM1G_P1	0.0621654	H1
PPP4C	0.06282	H1
IRAK1BP1	0.0631833	H1
HTR4	0.0634914	H1
MAST4_ENST00000403625.2,ENST00000404260.3	0.0637772	H1
GPX2	0.0640332	H1
TGFBR1	0.0641362	H1
PFKFB3	0.0642175	H1
PPA1	0.0643232	H1
KCNA1	0.0648019	H1
PPP1R8	0.0650163	H1
MAK	0.0651025	H1
SLC1A1	0.0653937	H1
NDUFA6	0.0659405	H1
CXCR1	0.0662642	H1
AZGP1	0.0667631	H1
IL11RA_P1	0.0671368	H1
S100A12_P1	0.0673877	H1
PKIA	0.067607	H1
CPD	0.068379	H1
NPPB	0.0687875	H1
GSTO2	0.0691577	H1
ITPKA	0.0700765	H1
FOLR3_P1	0.0702762	H1
SLC25A13	0.0703999	H1
KIF3B	0.0708542	H1
CDKN1B	0.0710058	H1
PLK3	0.0712038	H1
AKAP7	0.0712686	H1
ACVR1B	0.0712794	H1
ATP5A1_P2	0.0716863	H1
TEC	0.072137	H1
HTR2C	0.0723869	H1
TUBA1B	0.0725435	H1
FARSA	0.0727139	H1
GPX8	0.07274	H1
PPP1R3E_P1	0.0733956	H1
SRPK1	0.074489	H1
UQCRC1_P1	0.0748874	H1
IKBKB	0.0754389	H1
CAMK1G_P2	0.0756726	H1
UQCR10	0.0760622	H1
INPP5A	0.07608	H1
PTPN9	0.0764472	H1
KRT8_P1	0.0764525	H1
PPFIA3_P2	0.076589	H1
CLK3_P2	0.0767858	H1
TRAPPC5	0.0772082	H1
NDUFA8	0.0774283	H1
PKN3	0.0774543	H1
MAP3K13_P2	0.0774676	H1
CTSL_P2	0.0776322	H1
PTP4A3	0.0778829	H1
AKR1A1	0.0780472	H1
CTDSP2	0.0782357	H1
MAPK9	0.0783069	H1
ACADS	0.0784117	H1
TBCK	0.0785366	H1
TAOK3_P2	0.0785397	H1
NTRK1	0.0789717	H1
MAT2A	0.0801185	H1
[truncated: 18,529 more rows]
